# Supplementary material for: A new giant sauropod, Australotitan cooperensis gen. et sp. nov., from the mid-Cretaceous of Australia
Source: PeerJ. 2021 Jun 7;9:e11317. doi: 10.7717/peerj.11317 (PMC8191491; doi:10.7717/peerj.11317)
Supplement: Supplemental Information 1 [file peerj-09-11317-s001.zip]

Archive with 25 entries (20 files):
- Supplementary Data File_1/Appendicular Only/
- Supplementary Data File_1/Appendicular Only/Hocknull et al 2021 in Poropat et al 2021Appendicular_only DATASET_TBR_1000_100.svg
- Supplementary Data File_1/Appendicular Only/Hocknull et al 2021 in Poropat et al 2021Appendicular_only DATASET_TBR_1000_100.tnt
- Supplementary Data File_1/Appendicular Only/Hocknull et al 2021 in Poropat et al 2021Appendicular_only DATASET_TBR_1000_100_IW=9.svg
- Supplementary Data File_1/Appendicular Only/Hocknull et al 2021 in Poropat et al 2021Appendicular_only DATASET_TBR_1000_100_IW=9.tnt
- Supplementary Data File_1/Full Assessment/
- Supplementary Data File_1/Full Assessment/Hocknull et al 2021 in Poropat et al 2021 DATASET_TBR_1000_100.tnt
- Supplementary Data File_1/Full Assessment/Hocknull et al 2021 in Poropat et al 2021 DATASET_TBR_1000_100_Strict.svg
- Supplementary Data File_1/Full Assessment/Hocknull et al 2021 in Poropat et al 2021 DATASET_TNT_5.tnt
- Supplementary Data File_1/Full Assessment/Hocknull et al 2021 in Poropat et al 2021 DATASET_TNT_5_Implied_K=9.tnt
- Supplementary Data File_1/Full Assessment/Hocknull et al 2021 in Poropat et al 2021 DATASET_TNT_5_Implied_K=9Strict.svg
- Supplementary Data File_1/Full Assessment/Hocknull et al 2021 in Poropat et al 2021 DATASET_TNT_5_Strict.svg
- Supplementary Data File_1/Macronaria Only/
- Supplementary Data File_1/Macronaria Only/Hocknull et al 2021 in Poropat et al 2021 DATASET_TBR_1000_100_Macronaria_only.tnt
- Supplementary Data File_1/Macronaria Only/Hocknull et al 2021 in Poropat et al 2021 DATASET_TBR_1000_100_Macronaria_only_IW_9_Strict.svg
- Supplementary Data File_1/Macronaria Only/Hocknull et al 2021 in Poropat et al 2021 DATASET_TBR_1000_100_Macronaria_only_IW=9.tnt
- Supplementary Data File_1/Macronaria Only/Hocknull et al 2021 in Poropat et al 2021 DATASET_TBR_1000_100_Macronaria_only_STrict.svg
- Supplementary Data File_1/Mesquite_TNT Files/
- Supplementary Data File_1/Mesquite_TNT Files/Hocknull et al 2021 in Poropat et al 2021 DATASET
- Supplementary Data File_1/Mesquite_TNT Files/Hocknull et al 2021 in Poropat et al 2021_TNT_FILE
- Supplementary Data File_1/Turonian or Older Only/
- Supplementary Data File_1/Turonian or Older Only/Hocknull et al 2021 in Poropat et al 2021 DATASET_TBR_1000_100_Turonian or older.svg
- Supplementary Data File_1/Turonian or Older Only/Hocknull et al 2021 in Poropat et al 2021 DATASET_TBR_1000_100_Turonian or older.tnt
- Supplementary Data File_1/Turonian or Older Only/Hocknull et al 2021 in Poropat et al 2021 DATASET_TBR_1000_100_Turonian or olderiw=9.svg
- Supplementary Data File_1/Turonian or Older Only/Hocknull et al 2021 in Poropat et al 2021 DATASET_TBR_1000_100_Turonian or olderIW=9.tnt
