# Supplementary material for: A new giant sauropod, Australotitan cooperensis gen. et sp. nov., from the mid-Cretaceous of Australia
Source: PeerJ. 2021 Jun 7;9:e11317. doi: 10.7717/peerj.11317 (PMC8191491; doi:10.7717/peerj.11317)
Supplement: Supplemental Information 1 [file peerj-09-11317-s001.zip › Supplementary Data File_1/Mesquite_TNT Files/Hocknull et al 2021 in Poropat et al 2021 DATASET]

#NEXUS
[written Sat Jan 23 14:53:13 AEST 2021 by Mesquite  version 3.61 (build 927) at HN-PC250/192.168.1.121]

BEGIN TAXA;
	TITLE Taxa;
	DIMENSIONS NTAX=126;
	TAXLABELS
		Shunosaurus Omeisaurus Mamenchisaurus Camarasaurus Nigersaurus Apatosaurus Diplodocus Abydosaurus Alamosaurus Andesaurus Angolatitan Aragosaurus Astrophocaudia Atlasaurus Australodocus Baotianmansaurus Brachiosaurus Brontomerus Cedarosaurus Chubutisaurus Cloverly_titanosauriform Daxiatitan Dongbeititan Dongyangosaurus Erketu Euhelopus Europasaurus Vouivria Fukuititan Fusuisaurus Galveosaurus Giraffatitan Gobititan Wamweracaudia Huanghetitan Huanghetitan_ruyangensis Janenschia Jiangshanosaurus Lapparentosaurus Ligabuesaurus Liubangosaurus Lusotitan Malarguesaurus Malawisaurus Mongolosaurus Opisthocoelicaudia Paluxysaurus Haestasaurus Phuwiangosaurus Qiaowanlong Rapetosaurus Ruyangosaurus Saltasaurus Sauroposeidon Sonorasaurus Tangvayosaurus Tastavinsaurus Tehuelchesaurus Tendaguria Venenosaurus Xianshanosaurus Epachthosaurus Nemegtosaurus Tapuiasaurus Diamantinasaurus AODF_836 Savannasaurus Wintonotitan Australotitan Futalognkosaurus Muyelensaurus Aeolosaurus Isisaurus Jobaria Padillasaurus Losillasaurus Turiasaurus Zby Mendozasaurus Notocolossus Pitekunsaurus Rinconsaurus Patagotitan Argentinosaurus Puertasaurus Soriatitan Bellusaurus Cetiosauriscus Chuanjiesaurus Haplocanthosaurus_priscus Haplocanthosaurus_delfsi Lourinhasaurus Moabosaurus Mierasaurus Dicraeosaurus Amargasaurus Brachytrachelopan Lingwulong Suuwassea Amazonsaurus Comahuesaurus Histriasaurus Limaysaurus Cathartesaura El_Chocon_rebbachisaurid Katepensaurus Nopcsaspondylus Rayososaurus Demandasaurus IOW_rebbachisaurid_caudal Rebbachisaurus Tataouinea Zapalasaurus Leinkupal Tornieria Dinheirosaurus Supersaurus Amphicoelias Europatitan Huabeisaurus Yongjinglong Normanniasaurus Antarctosaurus Jainosaurus Vahiny Sarmientosaurus 
	;

END;


BEGIN CHARACTERS;
	TITLE  Character_Matrix;
	DIMENSIONS  NCHAR=552;
	FORMAT DATATYPE = STANDARD RESPECTCASE GAP = - MISSING = ? SYMBOLS = "  0 1 2 3 4";
	MATRIX
	Shunosaurus                00?000000010000000000000000000000000000000?0000000?00000??0000000?0?0000000000000000?000000000000000000000000000000000000000000?0000?00?0?0?000???000?00(0 1)000000000?0000??0000000?0?00000?000000000000?0000001?000000000000000000000000000000000000000000000000000000?0000000?000000000000????000???000000000000000000000000000000000000000?00000000000?0000?00?0000000000000000000???00000000000?0000000??000000000000?0000?000?000?00000100000000000000000000?00000?00?000000?0000?000?000000000?0000?00?0000000??0000?0000000000000?0000?00000000?000000000000000?00??
	Omeisaurus                 01011???01000220110100000000000000001102000000000000000000100010001??00110100000?00000000000??10?0000001000000000000?000?20000100000?0000?1?001000100(0 1)000000001000?0110??0?00000?0?00010?001000000010?00000021010000000100000000000000000000000100100000010000000?0000010000???100000000000?0000???010001?000000???0??000?????00?0000001000?0000010000?0000?00?000000?00010000000100?1000000000000000010??0000?0?0??000001000000000?1000010000000000?000000000?00100?0??000000?00000000000010000000001?00?0000000??0000?0??00000010000000100000(0 1)00000000100010?0000?0??0
	Mamenchisaurus             000100?00110021000110000013000000001000101?001000001?0000?100000?010?00??0101?0010?0?0?0001011100???0000?0000000102010000000011100010000?011201000200000001000100110000??0?0110010?0000(0 1)000010?000000?1000001?0100010101??000000000000001000?00100?0000000000000000000?000000??100??000000000000???01100001000000000000000??0?000000000100010001010000?000000000001000?01000000001?1010?00?1000001000000000000010001010000000100000????00100100000000000000000?0010000000000000010011000000100000?0001000?0000000??0000?00000?0100?000?000?00000000100?01000?0?0000?01?0
	Camarasaurus               0000100100(0 1)1100100010110100000000101000100100011000100100000001000011001001001100100001000100110(0 1)00001000001000010100(0 1)011200011010011000?010101101200100001000001110110??0?01000?0?00010?000000000110?0100001?00000100001001000000000000000010010011000000000200011000001110100010001000000?11100000111100100000000000000100(0 1)0000100000110000010011000?0000?00?0001000001010010100010(0 1)00000100100000001000001011101100100(0 1)(0 1)00000000010000000000000001000000000?00100000000100000000000000(0 1)010000000011000?0000000??0000?000001010000011100?0000000111010100000?000000100
	Nigersaurus                00????0011200000100100?????0001000000???01100001001?1????????0??0?1111???001011???0???110?10???001100003(1 2)1111111101??100120101111100?0001?0?101100110000100000000110111000????0????0??00?11?100000?111010??????0???001001?????01000000000000??10???1?0?01?0??001001110001101??????????00000012210101?11?00?111???????111001?0?11??000000100?0001111011000????1??0??000010??0010101?1????????1?001?1000?01000?111??00100??0000??000?????0020011??1120?000001000??010111?1001000?00000001100111011011100?1??01?0011011????100100?1111011?110???111?1?1111001?????00000?10?
	Apatosaurus                010010001?21?11100011100101100101001100000101011110100101010000000011000000101101001101110001?0010101??321?11110101101101201011001011000?00?1011000101000010000010?01110010010000(0 1)111110?10010000000110100011?0100011100110010000000000000001001001100000001000000101000111001?1000010000000122101111101101110000?001?01110000?1100001001000010101001(0 1)00010?00?00010000010(0 1)00101000(0 1)000000010000000000100000111???(0 1)110101000010(0 1)000010001210001001101010000110?1110?101000(0 1)000001(0 1)00000011010(0 1)00000010(0 1)01101000111001010000000010001001(0 1)010000001010000111101(0 1)?0000001?0
	Diplodocus                 01001010112111110001010010101?1011011??010100001000010000?100000001110100101011110001011100010001000110321111110101101111200011001111000?00?1011000201000010000010?011100000100001101110?10010000000110100011??10001010010001000000000000001100?00?1000000000000000001001100?00110??1000000??22101111101101110000100110111000001100000011001010001100100010?00?00010000010(0 1)001?10100?01???0110000?000010100010(0 1)10?(0 1)10010100001?1000?10001210001001101010000110?0110010111000010011000000110101000000101011110101111010100110110100010??10110000000100000011011?000000100
	Abydosaurus                11111????1111?11??????????0???????????????????????????1???????????????????101?1110??001001101??0?100?112111101101120?????2???0???????????????????????????????????????????????????10?0???????1????????????1??21??????0?????????0?????0?????????10????????????????0??????????????????1??0??????1100100101110?000????0????00?????1??01?00?????????????????????????????????????????????????????????????????????????1?0?????????????????????00??0?0??000?0???????????010000??00???????????????????????????????????????????????0???????????????????????????????????????0??????
	Alamosaurus                ??????????????1?010????1013001110011101??00111101001011?0?110001??100??0?0??????????????????????????????1??111101?2?0111000011??0000??0?1?112010??20000100011010010101100111??11111111011?1?010111111?01100020?001101011011021(0 1)11111110?1101110001?1?11111111001102??1?1???????11110??1110?????????????????????????????????????1?100??1001???01010?11100?11?1?1110101001111?10??10?0101?11??01???01011?011101?????00001?000?0?0?110?01???????????????????????????????0??0??000???????00?00010?000?0011?00?0000000??0000?0110000101000???00?0000010?1100?1?000????00?????
	Andesaurus                 ?????????????????????00?0110101?001?????????????????1????1?10001????????????????????????????????????????????????????????????????????????????20101?220010????0?1?0??001101?1?0?0000?11110????001110011?0101002110000???????????1?1??1??????????10?????????1?110???1????????????????????0?????????????????????????????????????????????????????00??011110?00???00?001000???????1???0?????????1????0101?????????????????????001???????00?????????????????????????????????????????????????000?00?00?00?0001??0??0?0000??0000?01100??????0????00?0?00010?110????????????0?????
	Angolatitan                ???????????????????????????????????1????100101001011001?????????????????????????????????????????????????????????????????????????????????????????????????????????????????????????????????????????????????????????????1010??????11101100000100??100??????????????????????????????????????1101?1????????????????????????????????????????????????????????????????????????001???0110?01000??0???????????????????????????????????00?0???????????????????????????????????????????????????????????????????????????????????????????????010??001??????????????????????????????????
	Aragosaurus                ????????????????????????100000010111???2?1000001000??????01000101??????????????????????????????????????????????????????????????????????????????????????????????????????????????0?0?00010????100000010?01????1??0010100001?????0?000000010010?01???????????000011001??????????????????00000100????????????????????????????????????????????????????????????????0?0??0000001??00?0?010????????????0000001??????????????????010000????0????????????????????????????????????????????????????????????0????????0??000000??0????0000010100?00???00??000110?1001???????????0?????
	Astrophocaudia             ??????????1???0?0???????1?00001?000?0???????????????????????????????????????????????????????????????????0??100011?2??111?20?0????????????????????????????????????????????1????00?0?001010101101110110?010??021?00???????0???????????????????????????????0?????????????????????????????0????????????????????????????????????????0??0??????????????????????????0?0???00????????????????????????????????????????????0???0???00???????0????????????????????????????????????00?????????????????????????????0?0???00000??0????00100????????????????????????????????????00?????
	Atlasaurus                 ??01?0101?111????????000???????????????4???1???????00??????????????????01010?1???????11???0????01???0??????10??00????????1?0??100??0??????10??110?1?0?00?0000?0?0??0???????????????????????????????????????????0??????00????????????????????100?00?????????????????????????????1?????00????????0????1????????0?????0?00000????00??0?00???????0????100????????????????????????????????100001???????????????0?1?0100???0???????11????01??????????00?0??0??000000?00000?0????????????????0????????00?0??1????????????????????????????????????????????????????00????00??????
	Australodocus              ??????????????1?0?????????????????????????????????????????????????????????????????????????????????????????????????2??111100001100??11?0???????????????????????????????????????????????????????????????????????????????????????????????????????????????????????????????????????????????????????????????????????????????????????????10??0???????????????????????????????????????????????????????????????????????????10?1??????????????????????????????????????????????????0???????????????????????????????????????????????????????????????????????????????????????????????
	Baotianmansaurus           ????????????????????0?0?000????????????????????????????????????????????????????????????????????????????????????????????????????????1?????0??2?1111211?00??0???10?1011111111?0????0?????????????????????????????????????????????????????????????????????????????????????????????????????????????????????????????????????????????????????????0???1?11010?10????0???????????????????????????????????????????????????????????????????????????????????????????????????????????????????????0000001??000000??0???????????????????????????????????????????????????????????0?????
	Brachiosaurus              ?????????????????????100100????101???0?411??????????????????????10??????????????????????????????????????????????????????????????????????????21110?220100?110011?0110110??11?10?0?0??00????0110???0000??????01????????????0?0??0000?000?????????????101?1??????10011???????????????????00????????????????????????????????????????????????????00??011100?0010?00?0?00?????1??0110101?????????10?0????010?????????????????10?????????0??????????????????????????????????????????????????00000010000000011?0??0000000??0010?0??????????001?0?????????????0????????????0?????
	Brontomerus                ?????????????????????????????01?????1???????????????????1???????????????????????????????????????????????????????????????????????????????????2????????????????????????????1?????????????10??????11??????1???????????0??000???20?????????????????????101?10?????????????????????????????????????????????????????????????????????????????????????????????????????????????0???0????????????????1010???????????????????????????????????????????????????????????????????????????????????????????????????????0????????????????????????????????0????????????????????????????????
	Cedarosaurus               ?????????????????????1??11010??10011?004110100010?21?????00??1??0??????0?1??????????????????????????????????????????????????????????????????20111?22??00??0?????0??0??????1???00?1000000??01?0?100210?010??021?00???0?101???200110000001000???1?10???????11??0??0100????1??????1001??1000?1?0???????????????????????????????????????????????00???111?0?00????0?0??000000?0001??101001??0???????010?1??1???001????????????1?0??????0?0?0???????????????????????????????????????????????0?0?0????0??0???0?0?0000000??0????00000??????00??????0?00?10???0????010?????0?????
	Chubutisaurus              ????????????????????01??1001000???0?1??2100101010??1101???????010?11??????????????????????????????????????????????????????????????????????1?2011112?0?0?????????????0?11111????0?11?0000????1??11?????01???021?00??01?101?????1110100000???0??101???????????001000101?????????????10??00???????????????????????????????????????????????????0011101?1?????????0?00???0001???01101010?1??0?????????0?1000?????????????????0??00?00???0?????????????????????????????????????????????????0?0010???????0?????0???????????????000?01?100?001???????00?10?1?0?0??????????0?????
	Cloverly_titanosauriform   ??????????????????0?100????????????????????????1?11????????????????????????????????????????????????????????????????????????????????0???11???20111?220110000?0?1000?011111????????????????????????????????????????????????????0??????????0101??????????????0???????????????????????????0?00???????????????????????????????????????????????1?000100111?0?00?????????????????1????????0???????????01???????????????????????????0????????????????????????????????????????????????????000000000010000000011??????????????????????????????????????????????????????????????????
	Daxiatitan                 ??????????????1?1?1???????3?????1?0101??????????????????????????11???????????????????????????????????????????????????11100010?110?00??????11?01011210?0?0?1?001111?1?????11??????0??1???????1??????11???????1??1???0?1100001???????????????????????????????????0??0???????????????????0???????????????????????????????????????????????0????0?0??1?1???????????????????001??????????????????????????100???????????????0??????????????????????????????????????????????????0??0?????1????0??????????????1????????000??0?????????101?00??????????????????0??????????????????
	Dongbeititan               ?????????????2??????1?0?003?????0001?0???????????????????11000001111100001????????????????????????????????????????2????1??0?0???????????1???20100?220?00????0?100??001???11??????0?100??????10???001???????0???10???10?01001???????????????????????????????00010002010001100000010????0????????????????????????????????????????????????1???0001?0??1????????0??0?????00?1??????????????????????010110000000?1??????????????????0??0??????????????????????????????????????????????????0000?0?0?000?0?110????000000??0000?0????10?000?????00??00000001?0?11?0010????00???0
	Dongyangosaurus            ??????????????????????11010????110????????????????????????00???????????????????????????????????????????????????????????????????????1????????2011(0 1)122??00101?0?011??111???1???1???0????????1?11???1010?????00???????????????????????????????????????1010??10110?????????????????????????????????????????????????????????????????????????????00?????10?0?10??100?0?11????????????????????????0??001?1?????????????????????0?????????0??????????????????????????????????????????????????00?1?0?0?000000110???1??00010000???0????????????????0?0000??0?11?????????????0?????
	Erketu                     ??????????????201?????????????????????????????????????????????????10111???????????????????????????????????????????201100020101110011010???1?????????????????????????????????????????????????????????????????????????????????21?????????????????????????????????????011111101100???????0?????????????????????????????????????????1010000???0??????????????????????????????01????????????????????????????110??????????001???????????????????????????????????????????????0000000???1??????????????????????????????????????????????????????????????????????010??????????????
	Euhelopus                  1???1?????11122010100011???????????100??010?????????????101010000111111?0?000010??????1??010?1???????1?000110001102?01110001011110110000?110201011210?101001000001000110011110?????????????????????????????????????011010?01??10000000????????????????0?1100001000001101111110001100?100?????10000001?1????000??0?????????????00?0110001100000?00111?00001?????????????01??0010?01?????????1?1001?10101000???????000001????????000??00?00???????00?01???????????0000?0?00000000000?110000?0100000?001100?????????????????????00100000??100?000001001100010000????1?00???
	Europasaurus               0110101010111?0100??0100110000110000?0???01?0????00???????0?111??011??????10011?1100001001101??011000100010100000010?101120000100010??000?10001101210100011001000110111000??10?0?0?00000?0???0?100010?010??020?0?1010100000000??00?000??0000??1??0?10101???000100110?0001????????????00000???110000000110010000000000000010010000?0100011000000101110000000?00?00?0?0000?0??1?0100?0???????1010??00?00?0?0??1001?01110??010?0??0000????0?0??000100001000000100?000000000001000?0??0000000(0 1)010000000001000??000000??0????00000?01000001?????0?00010?1?0011?????00000?01?0
	Vouivria                   ??????????1??????0??????100????????1???311???????001????????111??????00?1???????????????????????????????0??100000????10112000???0??0?????????0110?1???0?????????????????????1??0?0?1??????0110???0?????????????????00?101000??00100000??0000?01?101101??0??0?0100?00000011100????0????0000?????????????????????????????????????0??0????11???00???????????00??0??0????00?1??01?0111??01?0?????1???0011000?0???????01??1?11???0011????0????????????????????????????????0?00??0?????1??????0????????????????00?????????????0????0010000010??????00010?1?0??0000?????000???0
	Fukuititan                 ??????????1??????????????????01???????????0?010?0??1????????????1???????????????????????????????????????1??100111?????????????11???????????????????????????????????????????????????????0?1?????1???????????????????????????????11001000?????????????????????0????????0?1???????????????0???????????????????????????????????????0????????????????????????????????????????????????000????????????????????0?????????0?????????????????????????????????????????????????????????????????????????????????????????????????????????????????00??????????????1?0??????????????????
	Fusuisaurus                ????????????????????????1?0????100????????????????????????0??????????????????????????????????????????????????????????????????????????????????????????????????????????????0????????????????01?????0?10??????021?????????????????????????????????????10101?1????????0????????????????????????????????????????????????????????????????????????????????????????????????????????????????????????1??001???00????????????????????????????????????????????????????????????????????????????????????????????????0???00?0000??0????0????????????????0?0????????????????????????????
	Galveosaurus               ??????????????1?????010011010??????1??0?100?????????????????0011??????????????????????????????????????????????????2??001?20?0???????????????101101?00000????0?0?01?0000??0?00??0?0?00010???????10??????????020??0????0001????001100000??????????????????????00????????????????????????00??????????????????????????????????????????00??????0000?0?1?1?0??000??0???????00??100100?01????????????????0????????????????????????????????????????????????????????????????????00?????????????00?0???0?00?001?000????????????????0000??????00????????00010?1??????????????0?????
	Giraffatitan               100110101011111100?1010011010001001100041111001100110011110011111011011???1011111100001011101010110001120101000001200011120001100000?1000?11211101220100110001(0 1)10110110??11??000?10100010000100100011?0101002110010101(0 1)0100020011001000001011010100101110110011001100010111110100001?001001111100100001111100000000000000100(0 1)010001100011?000010011100?001??000010000000101011010100111?00010100001010?0100011111011111111100?110000???00100001000001000000100?0010000?0000000?001???0000101000000001100000000000??0010?000001010000011001000000100110011001000000000100
	Gobititan                  ???????????????????????????1010???1?????????????????????????????0011101001????????????????????????????????????????????????????????????????????????????????????????????????????0????1??0111????1(0 1)1?????01???????0110?????????????????????????????????????????????0?001111111110010100110??????????????????????????????????????????????????????????????????????10????00??????????????????????????0????10?110001????????????00?????????001??????????????????????????????????????????????????????????????????????????????????0000??????????????????????????0100010????00????
	Wamweracaudia              ????????????????????????0130001001????????????????????????????????????????????????????????????????????????????????????????????????????????????????????????????????????????????0000?10010??01100000000?100??00??10?????????????????????????????????????????????????????????????????????0?????????????????????????????????????????????????????????????????????00?000100????????????????????????????????????????????????????00???????0?????????????????????????????????????????????????????????????????????0?1000000??0000?00000?????????????????????????????????????0?????
	Huanghetitan               ???????????????????????0110?????00?100??????????????????????????????????????????????????????????????????????????????????????????????????????????????????????????????????????01?0?0??10???????0?1?0010???????20?0???01010?001??????????????????????????????????????????????????????????0??????????????????????????????????????????????????????????????????100???0????????????????????????????????????????????????????????????????????????????????????????????????????????????????????????????????????????0???????????????010?0101?00???????????????????????????????0?????
	Huanghetitan_ruyangensis   ???????????????????????1110????1001??????????????????????????0???????????????????????????????????????????????????????????????????????????????????????????????????????????01?01?0?0?010????1?10???0010???000020?01???????????????????????????????????????????00????????????????????????0??????????????????????????????????????????????????????????????????10001?0000000?0????????????????????????????????????????????????0?????????0???????????????????????????????????????????????????????????????????00??0000000??0000?0????????????????????00??0????????????????0?????
	Janenschia                 ????????????????????????????????????????00100110111????0??0000010011100100????????????????????????????????????????????????????????????????????????????????????????????????????????????????????????????????????????????????????00000000001100?0???0????????00?0100010000011100??01000100000101??????????????????????????????????????????????????????????????????????????????001010001???????????0001100?000001??????????????001?1????100????????????????????????????????????????????????????????????????????????????????????????????001??010?0000?0?10010100010?????0???0
	Jiangshanosaurus           ?????????????????????01?10000???00?1?????????????????????????0?11????????????????????????????????????????????????????????????????????????????0101?221?00??0???0??10??010?1?????0?0??000????????1??01???????0???????010001?1???????????????????????????????0??0???0??????????????????????????????????????????????????????????????????????????01???1?010???????1?0??1??0?00??????????????????????0100?????????????????????1?1???????0??????????????????????????????????????????????????00?0?01???00??0?1??0001??000??0??0?00000?01????????????0??????11?????????????0?????
	Lapparentosaurus           ??????????0???010????1??01000???00?100??111?0001100?0???000?00110011?00????????????????????????????????????000001????10001000????????????????0(0 1)0000?0100??????0?00?0010??0?00????0?100?0?0011??0??110??????????????000001??0??01000000000000??0010?1000001010110001100??101?001100????0000000??????????????????????????????????0??00???????0000?0??0?0??0????0??0??0?00?0??010000101???0???00100?00000???????????0??????0??00?00??0??????????????????????????????????0??0????????????0000?0100000?000??0???000000??0?????0000001000001??0100000000?11010?0000????000???0
	Ligabuesaurus              ??????????1?????010?11?????????????111?2111?????????????????????1?10???000??????????????????????????????0??1001?002????111000???0000??011???2?100?220?1?001???1000?0??1????????????????????????????????????????????0111010?0??11100100????????1??0????????????1?00110010111?1??11?10??00????????????????????????????????????????????????01??001001??????0?????????????011??0110101???1??????????????00?00000?????000??????????0000??00??????????????????????????????00??0????0????0000000?0??????????????????????????????????10100000????????????????0?010???????0?0????
	Liubangosaurus             ?????????????????????01??????????????????????????????????????????????????????????????????????????????????????????????????????????????????????0110?210110??0?0?1?110101????????????????????????????????????????????????????????????????????????????????????????????????????????????????0?????????????????????????????????????????????????????00???11100?00????????????????????????????????????????????????????????????????????????????????????????????????????????????????????????????00000010?00??0011??????????????????????????????????????????????????????????????????
	Lusotitan                  ?????????????????????1??11010???0?1???????0?00000????????????1????11?00??????????????????????????????????????????????????????????????????????011??1??????????????1?????????01??0?0?10000??01?0?100??0???0??020?(0 1)0?????????????0?00????0000???????????????10000?????000??11110?????????000?100???????????????????????????????????????????????00???????????????0?0??000??????0110?0?01???????????0001?????????????????????0110???0??0?????????????????????????????????????????????????????????????0?0?????0?000??00??0????00000????????????????000100????1?0????????0????0
	Malarguesaurus             ????????????????????????1?01001100???????????????????????????????????????????????????????????????????????????????????????????????????????????????????????????????????????????????0??00010?1?001110110??1???020??????????????????????????????????????????????????01????????????????????0??????????????????????????????????????????????????????????????????????00??????????????????????????????????????????????????????????1??????????????????????????????????????????????????????????????????????????????????00000??0????00000?????????????????????????????????????0?????
	Malawisaurus               0??0?1011?2?1?21011?110110301111001??01?11??0011101?????????0001??01?????1100?????????????10???100100?0011?1(0 1)111102??101100001100000?0?11?102?1011221?101001??1100?1?110011??1011??11100??01111111110?010??02010011??????0?121111011001?1101??????????????01101100?1?1?1?????????????111101?0110????0?????????01???00?1011011001??100110010??01110111100010100100?000???11?010010100????????????1010????11???????000001000000???000????0???????00????000000100?001000???0??000?00????00??0010?000?00?1000?0000000??0000?01100??????001???????00010?110??0???????0000?10?
	Mongolosaurus              ??????11??2????1????????????????????????????????????????????????????????????????????????????????01010???1?11(0 1)1111??1110000???01?0??1?????????????????????????????????????????????????????????????????????????????????????????????????????????????????????????????????????????????????????????????????????????????????0???1?????110010????????????????????????????????????????????????????????????????????????????0???????????????????????????????????????01100???????00?000?????????????????????????????????????????????????????????????????????????????????????00??????
	Opisthocoelicaudia         ??????????????????0?11111001010?10101011000110101111011?01110000110001111??????????????????????????????????????????????????????????1????10???11?11221?010010011111011?10011?011??0??1100?10?0?011101??011??020?0?11011??11112110111111?11100111001?11101??0110010020?111111111?0??0?1?0110010??????????????????????????????????????????????11(0 1)101110110??11?1??010???010001110?11010001?01?001111?1101000???1????????????0000??0??0?001???????????????????????????????????????0??00?000000010?00000011000??000000??0000?01100001010000???0?00001?0?1100?1?0?00????0????1
	Paluxysaurus               ??????????1???21??0?010010010011100111?2111?00100??1?0??1011001010111???????????????????????????????????0??100001?2?????121001100000?1111?1?2011112(1 2)011000000?1000?01110111?1?00?0?00?00????00?110010?010??020?00???10110000201?000100010?01??1?0??10?0??100001101001111??????????????00001?1??????????????????????????????????0??000001?1?000?0011?00?0010?00?00?0?000?????1?0?0100?0?0???????010?1001000???????011?0??00000??0??0??????????????????????????????????0?00??00?????000000000100000000110???0000000??0????00?0010??00001??00?00000100110?01?0??????00?????
	Haestasaurus               ????????????????????????????????????????00100101110???????????????????????????????????????????????????????????????????????????????????????????????????????????????????????????????????????????????????????????????????????????10000000001100???????????????????????????????????????????000111??????????????????????????????????????????????????????????????????????????????0010?0001???????????????????????????????????????00??????????????????????????????????????????????????????????????????????????????????????????????????????000??????????????????????????????????
	Phuwiangosaurus            ?????0101?2???110?1?111110010??10011???1?1??00111????????101000110?00?????????????1?????0?10???001010???11?101111????1011200011100110000?110?(0 1)111121010000011?010100010??11?1000?0??0100?10?10?1?0111????11020?0?11111011???2010000?00?0000???1????10110??1??01?01010101?????????????000??1?????????????011??0?????0000001?010????0?0001100000??011100?00?0?01?010010?0??0101?0?010????????0110??010101010????1??01?001?1000??????0????????000?????1?0??00110000?????0?000000?001???0000000100000?001100?00000000??0000?00100001?0?00???0??000?010???0??1??????0000??1??
	Qiaowanlong                ??????????????110?????????????????????????????????????????110100?????????????????????????????????????????????????????10110000?110011000???1????????????????????????????????????????????????????????????????????????????????????????????????????????10100?00000????????????????????????0???????????????????????????????????????????01??01???????????????????????????????????????????????????011001???????????????????00??????????????????????????????????????????????????00?00??????????????????????????????????????????????????????????00??000001001????????????????????
	Rapetosaurus               0?10?100102?1221011111011?311??100101011101001001011100???01000100??1??1?001?011?11011?00?111??10001010011?111101020?00000000???0000?0001?11201101211?10001111110101011001?11???10??11011?1?001110111?010??0???00111110000002110101110110001??1001?10101?100100100200111???????11000?010101111?0?000000?11011?1111110?11111111110?101110000?0011101111011?????100???00010010101101?1110111011110101111?001001??10?0000????000?0000??00???10000000?101000000100100000?000001000?0?000000?00010?000?0011000?00?0000??0????01100101010001?100?0000010?1100?1?0000100010?1??
	Ruyangosaurus              ??????????????1?0??011111???????????????????????????????????????1111??????????????????????????????????????????????2??1010(0 1)?00???????????????201011210010?0110?0??1000?1001???1???0?????????????????????????????????????????????????????????????????101?0??????1100211?????????????????0???????????????????????????????????????????00???????000??10111?000100???????????????????????????????0?00????01??????????????????????????????????????????????????????????????????00????????0???00?100?0?000?00110????????????????????????????????0?????????????00???????????0?????
	Saltasaurus                ?????001??????0101???101113111101?001???000?1000111?0???0?0??1??11001????????????1100??????????101100?????????????2?01010200100?0000??011???201011221?1010011?1101010110011101?110?11101111?010110001?01000020?00?00100001112110011111011101??1?1??111111111100110211111???????110????1111100???????????110???11???11011101111???10(0 1)101001??00001011110111110?00101010110?1110110010?0?1???0?101101111?00111?11???0100?000000?00000???????00?1?00????000001100?????????0000000????0??00?110?0?000?0011?00?0100001000100?01100001010011?100?0000010?111011?00???00?00?1??
	Sauroposeidon              ??????????????2?0?????????????????????????????????????????????????????????????????????????????????????????????????2??111121001100000?11???11??????????????????????????????????????????????????????????????????????????????????????????????????????????????????????????????????????????????????????????????????????????????????????0???0???0?????????????????????????????????????????????????????????????????????????001????????????????????????????????????????????????00??0???0????????????????????????????????????????????????????????????????????????????????????????
	Sonorasaurus               ?????????????????????1??1?010????????????1110011?0?10???1???????????0??010??????????????????????????????????????????????????????????????????2?110?2?0110?????????????????????????0??000????????1???1????????21??????????1??????1000100010??1??10???10???0????????????010???????00011???0001?1????????????????????????????????????????????????????????????????0??????????????????010?1??0???????????????00000?????????????1100???????????????????????????????????????????????????????????0???????????????????????????????00000???????0???????????????????1?000?????0?????
	Tangvayosaurus             ????????????????????000?100??111101???????????????????????0100011?1?101?0?????????????????????????????????????????????????????????????????????1(0 1)11210??0??????0????011????1???00?0??01011101000110110?010??021?0?10???????????????1000????????1??????????1100010011001?0111?1???0???110?????????????????????????????????????????????????????00????110??0?????1?01?010??????????????????????????0?0?0100000???????????????00????0??0?????????????????????????????????????????????????????????????0000????0?0000000??0????00100???????0???00?000001001?0??100???????0?????
	Tastavinsaurus             ?????????????????????10010010001011?????????00000???????100(0 1)(0 1)001011001(0 1)010??????????????????????????????????????????????????????????????????20110?200?00??000?1?00?0010??1?11100?(0 1)0000010?1?101110(1 2)10?0101002110000???????????????????01???????????101010110000000010111111110100010110???1?1???????????????????????????????????????????????00???11100?00?0000?000000?????????????0????????111000011000010101???????????1000???0??0?00???????????????????????????????????????????????000000100000?001100000000000??0000?00000??????????000?0000010011011100010????00????
	Tehuelchesaurus            ????????????????????00?????????????110?100101110101???????00000000??????????????????????????????????????????????????????????????????????0???101101200?100?100?1?0??001???01?1??????????????????????????????????????001001001??10000000000010?????????????00?00100?1?1?????????????????0000001??????????????????????????????????????????????00010011110?00????????????0001??0000101?1???????????0000100?????????????????????00????????????????????????????????????????????????????1???100000(0 1)00000?0011?0?????????????????????000000001??00?000001011001?????????????????
	Tendaguria                 ??????????????????1?1?????????????????????????????????????????????????????????????????????????????????????????????1????????????????0????1?????1100??????00????00?????????????????????????????????????????????????????????????????????????????????????????????????????????????????????????????????????????????????????????????????????????0?0??000?????????????????????????????????????????????????????????????????????????????????????????????????????????????????????????????????11110?????????????????????????????????????????????????????????????????????????????????
	Venenosaurus               ????????????????????????11010011001?0???????000100211?????001010?????01??????????????????????????????????????????????????????????????????????????????????????????????????1?????0?1000000??0110?100(1 2)10?01?1?020?00??110001?????????????000100??1?1????????10000??????????111?1??01011??0?00100???????????????????????????????????????????????????????????????00?0?000000???????????0011?0000????0?01????????????????????????00?1???00??????????????????????????????????????????????????????????????????0?0?0000000??00?0?00000??100???????????00010?10????0010?????0????0
	Xianshanosaurus            ????????????????????????103????1100??0???????????????????????????????????????????????????????????????????????????????????????????????????????????????????????????????????1?????1111111????1?11???0000???0??00??1?????????0?1??????????????????????????????????01000????????????????????????????????????????????????????????????????????????????????????????????00?1?????1??????????????????????????00???????????????????0?????????0???????????????????????????????????????????????????????????????????????1000000??0000?0????????????????????????????0????????????0?????
	Epachthosaurus             ?????????????????????10111310011001????2100100101111111?????????0?10101010??????????????????????????????????????????????????????????????????2011(0 1)?220110??(0 1)?0?1?010101100?1?110010?110011?01110111(0 1)(0 1)1?01000020?0011????????12110101100111100111001?1110?110?10110?0111111101???00101110101111???????????????????????????????????????????????00??1011110111010?1001111???1?111111000011110011???1101110101?011??????????000000?00??00010??????????????????????????????????????????????00?010100000?0011?00?0000000??0000?00000?????0001??00?0000??0?11000000000????00???1
	Nemegtosaurus              0110101010211???????????1???????????????????????????????????????11?0??1???0110111100111001111??10001?102(0 1)111(0 1)11110?????????????????????????????????????????????????????????????????????????????????????????????????????????????????????????????????????????????1?00?????1??11????????????????1111111010?111101111?101?1111?11111???????????????????????????????????????????????????????????????????10???01????1100?????????????????????11100000001111000001100100000?0???????????????????????????????????????????????????????????????????????????????0?????????000??11??
	Tapuiasaurus               01101001?1211?2??????10??????????????0??????0?0????1????????????1?????????01001111?0?010011110(0 1)0?011?002(0 1)11111111020?????2?????????0??????112?11??2?1????01???0??0??0110111????????????????????????????????????????????????12??????????11???????????????????????01????????????????????0???1??1101011000111110111?1101?1?101???11?????????????0??1011?1??????????????????11????????????????????????????????????110??????????????????????012?0?0??0111100000110010000000???????????????00?000???000?0011????????????????????????????????????????????????????????1?00??11??
	Diamantinasaurus           ?????????????????????1??????????????1??1000110101101001111{0 1}101001101011???????????????????????????????????????????2?????????????????????????21110?221?00??1???1??10?0?10?1110???????????????????????????????????????0?101?????10000100011100??0100?11101111110111020111011011?????????0011110?????????????????????????????????????????????1?11???110?0?00????????????11?1??1101100001001000101101010000010?????????????????00?00???0?????????????????????????????????????????????????0000?01??000?00?1??????????????????????????11?001??00?0000010?110?010?????????0???1
	AODF_836                   ??01?001??????010????1?????????????????????????????????????101????????????????????1?0?????11???10101??????????????20010102000(0 1)0?0000????????201111211?00?000???????1?1110111????????????????????????????????????????0?10????????????????????????????????1??110????????????????????????0?????????????????1??????1???01???100110??011?0?????1?11???110??100????????????1?????????????????????????0111??????????01?????00?????????????????????000?00????0?1000100????????0000???????????0000001??000???11??????????????????????????????????00???000?0??????????????0????00?
	Savannasaurus              ????????????????0???110?1001????10???1????0?10000??1001???010101?????11???????????????????????????????????????????2??10002?00?????????????112011112(1 2)1?0000100001011101110111???1?111??????1????1?0010??????020???????????0?100?0?0?1??11??????1?10???????11110??????????111???????????0???0???????????????????????????????????????1????????010?01111001(0 1)(0 1)1???1????1?????100?1?????0?0000000????0101?????????????????????0??0??0???00???????????????????????????????????0???????0?0???00000010?000?00110????000000??0????0??00??????0????00?0000010?11????00???????0????1
	Wintonotitan               ????????????????????????110??01???001???{0 1}?0???1010??????1???0?00????????????????????????????????????????????????????????????????????????????2?110??????????????101????1??111???0?0?00010?11????1???????????020?00??0?0101??????0?0?1??011??0??1?0???????0??1?0????????????????????????0?1?100????????????????????????????????????????????????????????????????(0 1)?0???0001?????1?????0?10?0000???????1????????????????????????0??0???00??????????????????????????????????????????????????0???????????????0?0??00??00???????00000??11100?????????00010?11?????????????0?????
	Australotitan              ???????????????????????????????????01??1000??????02??????101010011?????????????????????????????????????????????????????????????????????????????????????????????????????????????????????????????????????????????????0?0??0?????00000110??1100?????????????1111011112???????????????????0011????????????????????????????????????????????????????????????????????????????0????010?100?1???????????0101000??????????????????????0??????????????????????????????????????????????????????????????????????????????????????????????????1010001??00?0000010?1101?????????????????
	Futalognkosaurus           ?????????????12?01011??1103????110?????11??1?????1?1??????11000???????????????????????????????????????????????????2?110100000?0?00?0?00?1???211??12?1?10001????10?????1?????0??010????????1?11???1011????00020????????????????????????????????1????111???10??0???????????????????????????????????????????????????????????????????0000010?1?000???????????10?0??0101????????0????????1????????1?1101???????????????0000??0???????111???????????????????????????????????0?000000???1????0????????????????0??1000000??0000?0???????????????00?000001001??????????????0?????
	Muyelensaurus              ?????001??2???????1??10?013?1???00?1????111?0010111?0?????0000111?10?01??0??0?????????????10????00110??????111111?2??1010000010?0000??001???2011112?1?001011??11010011100??????010??00011?1??1?11?011?01????20?????010100???2111001100?11100??100????????101101100211101111?1??100???11?01101??????????????????????1??1??1?????1??00??1???0?0??1111111001?????00??1??010?01011011100???1??1??100101110?0??1?10??????001??0000?000001?????????????????0????1100???????0??0??00?????00000000010?00000011??????00000??0????000?00010000????0????00010?1000?10001???0?0????1
	Aeolosaurus                ????????????????????????113???????0?1???1001100?1??1?00?????0000?????11?????????????????????????????????????????????????????????????????????????????????????????????????????????11??1?????1?????????????????20?00????1000??????11?1??0?1?10???1???????????10?0?????????111??1??????????1??1???????????????????????????????????????????????????????????????????11???10?1?????1???1?0?1?0?????????10?????0???????????????????0???????????????????????????????????????????????????????????????????????????????00?000??00?0?0??????????00????????00010?1???010????????1?????
	Isisaurus                  ??1??0????????01010??101??310?00101010??11???????11?????1??10001???????????????????0?????????????00????????????????????0??010???0000????1?????1???2?1??0?0111?0?0??001100?1?0???10??11?11?1????10?011?0?????1??00???10000110??101?1110??100????????1110????110??????????????????????????1?????????????????????11???01???1???1?????00?00????????01?1?0?0??11???00???0?001????1??100?1???????0?1?110????????????1???000010?0???????00??????????????????0????????????????????1000????????0?000???000?0?11????0000000??0000?0110000??1000???0??000?110?1??????????????0??1??
	Jobaria                    0001?000??0100001001000001000110000100?1101?000000000000001000011?10100???100100?10000?000?0???010?0??0000?00011(0 1)0101100120001110010?0000?10101(0 1)001201101000000000?0010??0000000?0?01100?01?000010010?01000020?10000001010012000100000000000000100100000?10000100110100?100?00????00?0010000?000???01???1?100000???00??00?????00?000001110000001011000?00?0?00?00000?0000?100?0?0101?10?0?0?0100000100?0?????0???001000?000001110000???00000?0?00000?0??0?00?0??000000?0000000?00?010100000100000?0000??0?0000100??0000?00000001?01001?001000000001100?0?00????0000????0
	Padillasaurus              ?????????????????????1??000?????????????????????????????????????????????????????????????????????????????????????????????????????????????????20111?2????????????????????????11??0?10?00??????10???00????????020??????????????????????????????????????????????????????????????????????????????????????????????????????????????????????????????00?????1????????00?0000?????????????????????????????????????????????????????0?????????0???????????????????????????????????????????????????????????????????????0????00??0????0?????????????????????????????????????????0?????
	Losillasaurus              ??????001?????000????00?10210??100??????100???000????????????0?????????????????????????????????001010?????????????1???010100001100?0????????00110??10100?0000?0??1100?0??1?01??0?0?00000??0010?000010????00020??????????????00010?0000?0???0?0??????00000??0?0????????????????????????0??0??0???????????????????????000000???0????0000??????00???11000?00???00?0101????????????1?1???????????0???00??????????1????110???0?0?10????0????????????????????0?00100?1????????000??????????000010110000?00110???0000000??0000?00000??????00????????00000??????????????0?0?????
	Turiasaurus                0?001000110???0??01????0?????10???????0?100000011??0000??????????????001?010???00100001000100??001000???00?000011?1???011100011100010000?01000110?110100000??0001110010??00010?????????0????????????????????????????????????000100000000???01001001?????????????????0???100?0???0000?000?000???0?????1??1??000000?000?00010??0?0??00000?0?0000?001?0?0?0??????????????????101001110??100010??????????0????001111?10000?????11000???0???0?00000000000?000000100?1?????0??00000001??0001000001?0000?00?100???????????????????0???????0000??????????????????000?0?000???1?0
	Zby                        ??????????0???????????????????????01?0??1000001110100001????????????????????????????????????????????????0??000011?????????????11???????????????????????????????????????????????????????????????????????????????10??0100?1001??0001?000010000??01001????????????????????????????????????000000??????????????????????????????????0???????????????????????????????????00?001??010011100???0?????????????????????????1?????????10?0??????????????????????????????????????0????????????????????????????????????????????????????????010??0000??????????????????????????0??????
	Mendozasaurus              ????????????????010?1????0311??010111???110?0110????0???????????10??0????1????????????????????????????????????????2??10(0 1)000(0 1)000?0000??001?????1011??????00?????1???????????????010?100011?1?11?111011?01???020?00??01?101???2?11100100?1??00??100????????1????110021011111?????000001111?11?1?????????????????????????????????????00?????1?0??111?????????????101?110000?11011011100?1?1???????????00??001011?????0000???0?00?001101??1?????????????????????????????????0??000????0?0?0?????????????????0?1000000??0000?00000001000011???????????????0010?0000????01????
	Notocolossus               ????????????????????1???113????1101?????010??????????????0???????????010?1????????????????????????????????????????2????????????????0???01?????11?1??????00?????0?????????????????0?100????1???????110???????21?00?????????????11101100???????????????????1??????????????111?1??1?0101??1???????????????????????????????????????????????????0??1?0?????????????10??110??????0111111????????????????????????0?1???????????0???????????111???????????????????????????????????????????0?0?0?????????????????????00000??0????0??????????01????0???????????????00?00????0????1
	Pitekunsaurus              ?????1011?2???210???11??1?3??01????01????????????00?????????????1?????????????????0?????????????00100???1??111111?2??10(0 1)00000?100000????1???2011(0 1)1221?0?001????100?1011001??????10?100?11?1?????1??11???????20?0???01?100??????????????1?000??????????????????1100??????????????????????01?????????????????????????0101011?111?1?00100?????000101???1?0?????????0??0001????????????1???????????????0?????????0????0000???00?0????????????????0???????0?0001100???????0??00?0??????0000000001??000?00??0?????00000??0????00000001000??????????????????0??????????0?0??1??
	Rinconsaurus               ??????????2???0?01???10?1?30111????1??????0?????????????0???00011????????????????1?????????????????????????1(0 1)1111?2??0010200?00??00?????1???201?1?211??0??1(0 1)??1?010(0 1)0110?1??1??00???0001111????11???1?01?0002010???01???0??12??100?10?????????1?0??1011??10?1011?01????????????????0???????????????????????????????????????????1??00??11????0????1??1??00?????00?0?????00?????011????????????1?010111????????????????0???00?????0????????????????????????????????????0?00??000???????0000001??000?0011?????000000??0?00?000000?100?0?1??00?0000010?1000???????????0?????
	Patagotitan                ??????????(1 2)???2?0?01110?10300??0101010??11??011?0?????????01????1??????????????????????????????????????????11?????2???0100010?0?00?0???01???2011?121(0 1)11?001?010001100110011????010??00?11?1??1?1??011????10020?0???0111?1?112?11??1100??0???????????????????1?0?0?2???????????????????01??????????????????????????????????????????000?1??1??0???(0 1)1111?0?????0??0?01????10?1011?100?????????????????100??????????????00????????????1?????????????????????????????????????0?000?????000000000100000?0011????0000001000000?0??00101?100???????????0?0?1?0????????????0?????
	Argentinosaurus            ?????????????????????10??????????????0????????????????????????????????????????????????????????????????????????????2????????????????0???01???201(0 1)1121??10001??101?110?110?111?????????????????????????????????????????????0?1???????????????????????1???????????????????0?????????????????????????????????????????????????????????????????1??0???0111??0??1??????????????0????????????????????1???????????????????????????????????????????????????????????????????????????????????????000000???000?0?1???????????????????????????????????????????????????????????????????
	Puertasaurus               ?????????????????10?1?????????????????????????????????????????????????????????????????????????????????????????????2??0?100?100??00?0???01?????1?????????00????00???????????????????????1????????????????????????????????????????????????????????????????????????????????????????????????????????????????????????????????????????????0?1??1?????10?????????????????????????????????????????????????????????????????0?00?????????????????????????????????????????????????????0??????1?0?0?????????????????????????????????????????????????????????????????????????????????
	Soriatitan                 ??????????1??????????1??11010???001?????110?0???????????1???101110?????????????????????????????????????????100101???????????????????????????20111?2?????????????????????????1??0?1001000??011??100(0 1)10?01????21?00?????????????01100000?????????????10?1?0??000??010????????????????????1???????????????????????????????????????0???????????000???????????????0?0??000??????0100101???????????10??01?00???????????0???????1????????0??????????????????????????????????0??????????????????????????????????0??0?0000??0????00000??????001???????0001001?0???????????00?????
	Bellusaurus                ???0????0?11??010?0?00?01021001000?111??001?1000110?0???0?0?00001011110??01???0???00??????101???10?00???0??000001?1?0001(0 1)20001100000??000?101011011000100000??010100010??00?10?000?01000??01100000000?11???0???10??0010?1001??00000000000000??010??10000?100000000001100110?1??1000??00000001??0????1????010??000?0??00??0?????0?100000?000000?101?010?0000?00?00??000001??001010001?0?0???10000000000?000001????010000??0000?00000??????????0??0???1??0?00100?0???000?0000000??0????100000100000?0011000?0000000??0?00?00000101000000?00100000010?1000?10001??00000???0
	Cetiosauriscus             ?????????????????????0??0?001010000????000100001001?????0???????0?11???0?0???????????????????????????????????????????????????????????????????0100?00000??????????????????0?01????0?00010???????00?010?(0 1)1????1??100000000??????00000000000000???????0000?0?????00001?????10100??1?00???000??0????????????????????????????????????????????????00???????????????0?????000001??0010?0000?????????00????000????001????????????0000?????0?00?????????????????????????????????????????????????00???????????????????00100??0????0000000000?101???????????????01???0?11????0????0
	Chuanjiesaurus             ??????????????1???????0010200??0000110?100010000001?0?0???1?00?1?010?1????????????????????????????????????????????2?000100000011?00??0????10201000200?00??100?0????00???????????10?00000?????00000000?10000020?1000101?11001??000?00000?1000??010??00000???000000000???0???0??????????000?101????????????????????????????????????00?00010???00????1000??0???00?000000?00???00??00101???0000???0????10010???????????0000?0000??0?000????????????????????????????????????00??000??1?????0?0?0100?00????1??0??000000??0000?0?(0 1)00101000000??00?000?00?00?000??????????00????
	Haplocanthosaurus_priscus  ??????????????010000000010000??0000000??????????????????0010101101????????????????????????????????????????????????1??10(0 1)120001110000??001?0?1011011(0 1)0100000000000100010??00010?0?100110???01100010010?01000020?0010000001001???????????????????????1000001000010011???????????????????0???????????????????????????????????????????00001000010000011000?0000?00?0000000000??????????????????00000010100????????????110010000?????000????????????????????????????????????00?1000?0?1000100000100000?0010000?0000000??0000?00000001001????000?000000011100???????????0?????
	Haplocanthosaurus_delfsi   ???????????????0?????100000????100??0???????????????????00000000?1????????????????????????????????????????????????10010102???011???0????????10110?100100?000000?010011???0???0?0?0?011????0010???0000???000020?0????????1???10?????????????????????10000?1000000012???????????????????0?????????????????????????????????????????110?00????0?00??011000??00??00?0000???????1????????????????101000?0110????????????????1?0?????????0????????????????????????????????????0001??????1????0?00010000000000?00?00?0000??0000?0??????????????000?000001011000???????????0?????
	Lourinhasaurus             ??????????????0?????11?0100?????01?100?20110000110??????001000100?101?????????????????????????????????????????????1??101?20?????1???????????10110?2?????????????1?????0??0??1??0?0?000????0?????????0??????01??0???000101??1??01000000000000?0?????100000?10021000200000?11???????????00000???????????????????????????????????????0????????0(0 1)0????????????0??0?????0?0?01??001010101???????000?00000001000?????????????????000????0??????????????????????????????????????????????0????????????????????00??0000000??0000?000?0101000001?000?0000010?110101?????????00???0
	Moabosaurus                ??1??000??0???0(0 1)001?1(0 1)1010300001000?????101??????00???????????????????????????????0?0?1???10???0000(0 1)0???00?000011?1(0 1)100(0 1)1(1 2)00011100010000001010110021010000(0 1)00000010001(0 1)0?0?000?010?011010000?0?100010?010?00(1 2)0?0000?????????0001000000??1100??????????????????100?????????????????????0??0????????????????1??000???01?00010010?00101000110000100010000?(0 1)11??0000?0000????000100101???????????????????????????01??(0 1)0010?0????0???000????0???1?0000????0?0000101?0?????00000000001??111100000110000?0011????0000000??0??0?00000??????011???????????????0?????????0000??1??
	Mierasaurus                000??0001?0?1?00001?10101031000?00101???????1000?0?0??11??01000??011?01111?0???00?0?00????10???001010?0000?(0 1)00011?11?001110001110000?0000?10001100110100000000000110010??0?0???0?0?011100?00???1000?0?01???0???(0 1)0??001001?????????????00???0??0??0?10000010010100?2??000110????0000?100???00????????????1000??00???01?0??10010000?00000110000000010000?11????0?00??0000??????????????11????1??000?000010??0011???(0 1)0000??10000???000?000??0???0?00????0?0000101001100000?000000?00?000100010110000?00110?000000000??0????00000101010????000??000010???0???000?0?00000?1?0
	Dicraeosaurus              0?00?0101?2100000001000011111010110110?00(0 1)1?000?000?????0010000000?11110?0010111?101101?????0??100000?0321?1111010011110120000100(0 1)011000?00?01(0 1)0000101001000000010?0011000?001?000?11110?10010?00000100000011?010001000010?0??010000000?0001???????100000000000000101000110?1??10?????0000?0?2210101????200110000?001111100?0?00100001100000000001100100010000?0001000001??0010?0001???????1100001010010000??01?0?(0 1)1101?10000??0000????11?0100210??1?110110010?0111110?00101101000000000010000010?0010?0000000011100110?00000000000001?10110100010100000110????0000001?0
	Amargasaurus               ??00?0001????000000100001101?01????010?000010000000?????0???????0011????0????????101001????????101100?????????????010110(0 1)200001000010000?00?00(0 1)0000101001000000010?00?100000?0???0?111?0????1??0???????????11??10???00011101??01000000000000???????1000?0?????100011??00111????0??????0000101???????????20111000???01111100010??1110011000000000011001000???00?0???00000???000010001????????100????1001000???01???0010?????00??0000?1?????01?0210??1?111110000?0??????10(0 1)1?0101?00000000000010010?0010000?000???????01100??00000000011?1?????????????0110100???00?000100
	Brachytrachelopan          ??????????????0?0000100???????????????????????????????????????????????????????????????????????????????????????????0??100020000100?010000?00?00(0 1)0000(0 1)01001000000010?0011000000??????????????????????????????????????????????????????????????????????100000?????????????????????????????????????????????????????????????????????????00??1000000000111001000??????????????????????????????????1?????????0????????????01101?????????00?????????????????????????????????????00??1101?00000100010000010?0010?0???????????????????????????????1??????????????0?????????????????
	Lingwulong                 ??00?010??1?1?0???0?0?00100?0??0100010??101?000??0????????0?00??011??00??????????1010001????????11100???21?111101????1100(1 2)00001000010?00?0??0010000(0 1)0100?0000?0011000(0 1)0??(0 1)0?00?0?0?00000????100000(0 1)1000100011??100000?001001??01000000000000????????0000000000000010????11000?????????000000????????????100?1000???01?01?10?10?0?100000100?100?0(0 1)10000?10???00?0001000000??0000?000????????1???00000001??????01???00001?00000??0000???????01?0000??1?1111100?0???????0?011?11?1??0000000010100010?0010?00?0000010??1?110000000010101?1?001?0100000?010???0?????0000?01?0
	Suuwassea                  0?00?010????1?(0 1)(0 1)0?0?0?????111??????110??001?????????????????????????1?????010?????00????1?00???00010?????1?111??1?1111101201001100110?00?00???1000??????00????00?????????0??????00?10010?0?????0???????????????1???010001000??0100000??????????????????????????????01010?????0010001?000?????221????????1001?000???0?10111101?0?1000010??000??000????????????0?????000001??0010100?????????????????????000??100???11101????????1???????1???000010??1?011100010??1?11?01001110?101?000?0???????????????0?????????????????00000001000001?????????????????11?1011??0?00?1??
	Amazonsaurus               ?????????????????????1?????10(0 1)1?100??????????????????????1????????????????????????????????????????????????????????1???????????????????????????110??????0??????0????01?10000??????0?1?100??1?1000?0001001????1??00?????????????????????????????????????????????????????????????????????0????????????????????????????????????????????????????0?????????1?00??????00??00????????????????????????0?0?????????????????????????00???????0??????????????????????????????????????????????????0?????????10?0?0?0???00?0011000????10?10???????????10????????????????????????0?????
	Comahuesaurus              ??????????????????0?00??1100001??????0??000??????????????11??0??00??????????????????????????????????????1??1111????????????????????????10???1011000?00??10????0000?01?100??????0?110(0 1)(0 1)10??1????00?0???01?0001??00??????????1??11000000?????????????1????000000100110100???????????????00???????????????????????????????????????1?????????0?0000011??11010???11???0??????1??0000?00???????????1??11?010?0?????????????????00???????0??????????????????????????????????0????????????00001010??????000?0?????000????????11010010???????0???10?1101000011010?????????000????
	Histriasaurus              ?????????????????????10?????????????????????????????????????????????????????????????????????????????????????????????????????????????????????10111???0100??00???????01???????????????????????????????????????????????????????????????????????????????????????????????????????????????????????????????????????????????????????????????????????00??????1???0?????????????????????????????????????????????????????????????????????????????????????????????????????????????????????????????10?0???0???01?1???????????????????????????????????????????????????????????????????
	Limaysaurus                ??1010101?2???0010??0?0?000(0 1)1110101000?0000010000000?????1101010??00????10?????0?1001?010?10???001100???1??111111?1??1000200000?1000????????1011001?1??0?000?0?000?01?1???????00?0?01100?11??00000(0 1)01101???11??00??0010010002?110?0?00000000??1?0?????????000011?010?0011?0???????????0000??1???????????00011100???1111100??1??1??00111000?00?0?11??110?0????1?00??00001???00??10100?00?????????1??010000010?11?????00???0000?000000??????001100?120?000001000?0?????1?100?000???0???01??0?1???10?1?10??1?0000011000011010010211?1101??110?11111000111?0110?00?0000001??
	Cathartesaura              ????????????????10???????1?01??010??????????????????????????????1?????????????????????????????????????????????????1???00?2?00????000?????????????????????????????????????????????0?0??00??1?10?000001101???1?????????1001?????????????????????????????????????1?01????????????????????????????????????????????????????????????????00???000?????????????????????00?????01?????????????????????????????0?????????????000???00?????000????????????????????????????????????10????0????????????????????????????00?0?1100001101001021?01?????1?????????????00???????????0?????
	El_Chocon_rebbachisaurid   ??????????????1?100?010?????????????0???110???????????????????????????????????????????????????????????????????????1??100120(0 1)010?1000?0001???101101101?001000000000?011100???????????????????????????????????????????110?1?????1100?0???????????????????????????????????????????????????0??????????????????????????????????????????00??1000?0000111?011000????????????0??1??01?010?????????????????????????????????10001?????????00?????????????????????????????????????10?1000??1000001000110?11011010???????????????????????01?01?0????????????????????????????????????
	Katepensaurus              ??????????????0?0????00???0?????00???????????????????????????????????????????????????????????????????????????????????10002?000??100?????????1011??101?00??00??0?00?011100??????0?0????????1?10???0(0 1)101?????11?????????????????????????????????????????????????????????????????????????????????????????????????????????????????????00????????01???1?011000???????0?????????????????????????????????????????????????00??1?1?????????0????????????????????????????????????1011??????????0100011??11001010???0001001100101101???????????????????????????????????????????????
	Nopcsaspondylus            ?????????????????????10?????????????????????????????????????????????????????????????????????????????????????????????????????????????????????1011????1??0??00??0??0?01?100???????????????????????????????????????????????????????????????????????????????????????????????????????????????????????????????????????????????????????????????????00???1?011000????????????????????????????????????????????????????????????????????????????????????????????????????????????????????????????01??0??0?11011000??????????????????????????????????????????????????????????????????
	Rayososaurus               ???????????????????????????????????00???????????????????????????0??????????????????????????????????????????????????????????????????????????????????????????????????????????????????????????????????????????????????101001???????????????????????????????????????00???00???????????????????????????????????????????????????????????????????????????????????????????????01?????????????????????????????0?0?????????????????????????????????????????????????????????????????????????????????????????????????????????????????????111011??????????????????01?????????????????
	Demandasaurus              0???????????1??0?00??0??10010??0110?????????????????????????101010????????01???????????????????????????????111111?1??100?2?00???11?0??????0?1011??110000??0????????01?10000????0?0?01110??0010?000(0 1)(0 1)0?01?0011??00??????????????????????????????????????????10001001???????????????????????????2????????????????????????????????1?0000?????0?00???1?01100????11?000000????????????????????????????01000??????????????0???100?????000????0????????????????????????01?0?1?000???????????0?210111??10111??0?101110001111011110000????????????????1111100110???????????0?????
	IOW_rebbachisaurid_caudal  ?????????????????????????00?????11?????????????????????????????????????????????????????????????????????????????????????????????????????????????????????????????????????????????0??????????0010???0010??????11??????????????????????????????????????????????????????????????????????????????????????????????????????????????????????????????????????????????????00?0?????????????????????????????????????????????????????1?????????0????????????????????????????????????????????????????????????1?????????0111000111101111???????????????????????????????????????????????
	Rebbachisaurus             ?????????????????????00????????????00?????1?????????????????????????????????????????????????????????????????????????????????????????????????10110?111?00??00??0??0?01?100???????????????????????????11?????????????0?1001??????100???????????????????????????0?????????????????????????0????????????????????????????????????????????????????00???11011000???????0????000??????0?01???????????????????????????????????????????????????????????????????????????????????????????????????01210111?01011110?1?????0?1100??????????1111110??????????1?????1???????????????????
	Tataouinea                 ???????????????????????0010????001???????????????????????????0?????????????????????????????????????????????????????????????????????????????????????????????????????????????010?0?11011????0110???0(0 1)100??00011??????????????????????????????????????1000?1??10????????????????????????????????????????????????????????????????????????????????????????????00?01?0000??????????????????????????10??01???????????????????????????????0????????????????????????????????????????????????????????????1???????11???0001111101??1????????????????????11?01????????????????0?????
	Zapalasaurus               ???????????????0????????0100111000????????????????????????1000110?10??????????????????????????????????????????????1???00?2???1??1??????????????????????????????????????????????0?0?01100??1?10?000010001????1??????????????????????????????????????????????000??0?10??????????????????????????????????????????????????????????????0??0???????????????????????1?00??????????????????????????????010??000??????????????????00????0???????????????????????????????????????1??1????????????????????1????????1?00000?1??1?1??10010???????????????100100?11??0??????????0?????
	Leinkupal                  ??????????????1?1?0?0???10111??01?????????????????????????????????????????????????????????????????????????????????1??111?20000??0?011?????????1000????????????00????????????????011?000?????100??00111?????10?????????????????????????????????????????????????????????????????????????????????????????????????????????????????????000011?0?0??0?1????????????0?00?1?????????????????????????????????????????????????00??100?????0?0?????????????????????????????????????00?00?0????00?0????????0????????1?110??11?0?101001101?????????????????????????????????????0?????
	Tornieria                  ??00?000??????2?0???????1111101010?11?00001??????00?????0???00000011011??????????0011???????????00001?????????????1??11102000???0?0????????????????????????????????????????????001111100??00100000001101????0??????011001???1000000000??0001???????1000?0??000000000000011000?????????0000????????????????????00???00?01111???????00??1??????????????????????0?00?1??001?110010100?1???????1100??01100?010???11??????0??100?0??1??0???????1???100????0??000110??????????1??00??????????????????0????????11110101110010100110110100010??1???0?0001010001101??????0?00?1?0
	Dinheirosaurus             ?????????????????0????0???????????????????????????????????????????????????????????????????????????????????????????1??11012??0???0?1?????????10110001010010000?0?00?0?1???10??????11?11????????????????????????????????????????????????????????????????????????????????????????????????????????????????????????????????????????????0????1100101??0?1(0 1)11?00????????????????????????????????????????????????????????????01?????????00?????????????????????????????????????01????1??10???00?110101001?0?111???????????????????????????????????????????????????????????0?????
	Supersaurus                ??????????????1?00??110010011010100101???????????????????0000000??01??????????????????????????????????????????????1??110120001??01111?????0?11110?2(1 2)010000????0??0?0111??1???0?0?1110010??0?100000001101?0011??1000??00?1000???????????????????????10000?00000?????01000??????????????0???????????????????????????????????????????10??01??01010?011?110001??00?000100??1???????????????????11000000????0?0??????????10??100????0??0????????????????????????????????????001?00???1????00?11010(0 1)00100?1110?11101011100101000000101?00????10110000010?00??10?????????00????
	Amphicoelias               ?????????????????????00?????????????????????????????????????????0????????????????????????????????????????????????????????????????????????????0110?010100??10??0??0?0110???????????????????????????????????????????????????????????????????????????????????????00002?????????????????????????????????????????????????????????????????????????00???11000?00??????????????????????????????????????????000???????????????????????????????????????????????????????????????????????????????0000001000?000000???????????????????????????????????????????????01?????????????????
	Europatitan                ??????????1???2??????1??(0 1)001???111110???????????????0?????010001????????????????????????????????????????1???00111?2??1?(0 1)?2100???0??0??????1?2011??210100??0????????01????11??????0??00????1?10?1?0010?????002(0 1)100??01?101?0???????????????????????????????0000????????????????????????????????????????????????????????????????????0?0?01??0?01??0110?0?10???00?0?0000?00???????????????????????0101??????????????0??00??110???0???0??????????????????????????????????0?00??0???0?????00?1001000??000??0??00000000??0000?0????0?100??????????000010?10?????????????0?????
	Huabeisaurus               ??????????1???0?10???1?100001001101?1???????0?10?????????0?100010?10????????????????????????????????????(0 1)??111111?2??10102010110??01???1????2010(0 1)1?10?0?00?1??0??100?110?1???0?0?0?0(0 1)110??1??111100(0 1)1?01?0?02??00100??000001??????????10???????????1010??110101100101011??????????????????1????????????????????????????????????1??(0 1)00??10?0?0(0 1)?101?????10??001?01010000?1????????????????????????01?1010????????????00??0010???0000??????????????????????????????????0?00????0???????000100?????0???11000?1000000??0000?011000?1000?????00?0?01010?1100?0????????000????
	Yongjinglong               ??????????1??????01?101????????????010??????0111110?????????????????????????????????????????????????????(0 1)??100111?2????101?11????0?0????0???20101121???00011??0????0?1?????????????????????????????????????????????010010001??????????011100????????????????????????????????????????????0?1?0?????????????????????????????????????0??????0?000???011????0????????????0001?????????11?????????????????????????????0?????????00????????????????????????????????????????0??0?????????011?0?0?01???00??0??0??????????????????????001000??????????????????????????????1??????
	Normanniasaurus            ????????????????????????112?????0???????????????????????0???????????????????????????????????????????????????????????????????????????????????2???????????????????????????????????00?100????1??1?1????1??????020??????????1????????????????????????????????????????????????????????????????????????????????????????????????????????????????????????????????????0??1?????????????????????????????????????????????????????????1?????????????????????????????????????????????????????????????????????????????0???0??00???????00000?????????????????????????????????????1?????
	Antarctosaurus             ??10?0011?2?0????????????????????????????????????????????????????????????????????1100?????10???101110??????111111????????????????????????????????????????????????????????????????????????????????????????????????????????????????????????????????????????????????????????????????????????????2??????????1?0??111???0100011011111?????????????????????????????????????????????????????????????????????????????01?0??????????????????????????0?0000?????00001100??00?1?0?????????????????????????????????????????????????????????????????????????????????????????10????11?
	Jainosaurus                ??1??0011??????????????????0???????????110011000?1??????????????0?101?????????????00????????????001?0??????????????????????????????????????????????????????????????????????????????????1???????????????????????????0???01??????010?????1??????????????????????1101111101???????????????1????????????????1?0????1???01?00110110??????????????????????????????????????????????10?111?????????????????010101????01????????????0?????????????????0000????0?00?1100?0?????????????????????????????????????????????????????????0000??1???0?????????????????0?01??????11?01?11?
	Vahiny                     ??????01????????????????????????????????????????????????????????????????????????????????????????001?0???????????????????????????????????????????????????????????????????????????????????????????????????????????????????????????????????????????????????????????????????????????????????????????????????????????????1001?10?10???????????????????????????????????????????????????????????????????????????????01????????????????????????????????????????0?01100??????????????????????????????????????????????????????????????????????????????????????????????????1????1??
	Sarmientosaurus            110110?110111?1???????????????????????????????????????????????????????????10001110000110001110??011101001111(0 1)(0 1)10102??101?(1 2)0??0???0???????????????????????????????????????????????????????????????????????????????????????????????????????????????????????????????????????????????????????????1?0010000111111000101?00?1110110011??1?000????????????????????????????????????????????????????????????????????????100??00?????????????????0010?00000010100000010000000000?00?????????????????????????????????????????????????????????????????????????????????????1?00??000?

;

END;
BEGIN ASSUMPTIONS;
	TYPESET * UNTITLED   =  ord:  1- 552;

	EXSET * UNTITLED  = ;

	WTSET * UNTITLED  =  1: 1 -  552 ;

END;

BEGIN MESQUITECHARMODELS;
	ProbModelSet * UNTITLED   =  'Mk1 (est.)':  1- 552;
END;

BEGIN NOTES;

	SUT   TAXON = 67 NAME = color INTEGER = 5;
	SUT   TAXON = 68 NAME = color INTEGER = 5;
	SUT   TAXON = 69 NAME = color INTEGER = 6;
	SUT   TAXON = 70 NAME = color INTEGER = 5;

	SU  T = 69 C = 1 N = color I = 6;

	SU  T = 69 C = 2 N = color I = 6;

	SU  T = 69 C = 3 N = color I = 6;

	SU  T = 69 C = 4 N = color I = 6;

	SU  T = 69 C = 5 N = color I = 6;

	SU  T = 69 C = 6 N = color I = 6;

	SU  T = 69 C = 7 N = color I = 6;

	SU  T = 69 C = 8 N = color I = 6;

	SU  T = 69 C = 9 N = color I = 6;

	SU  T = 69 C = 10 N = color I = 6;

	SU  T = 69 C = 11 N = color I = 6;

	SU  T = 69 C = 12 N = color I = 6;

	SU  T = 69 C = 13 N = color I = 6;

	SU  T = 69 C = 14 N = color I = 6;

	SU  T = 69 C = 15 N = color I = 6;

	SU  T = 69 C = 16 N = color I = 6;

	SU  T = 69 C = 17 N = color I = 6;

	SU  T = 69 C = 18 N = color I = 6;

	SU  T = 69 C = 19 N = color I = 6;

	SU  T = 69 C = 20 N = color I = 6;

	SU  T = 69 C = 21 N = color I = 6;

	SU  T = 69 C = 22 N = color I = 6;

	SU  T = 69 C = 23 N = color I = 6;

	SU  T = 69 C = 24 N = color I = 6;

	SU  T = 69 C = 25 N = color I = 6;

	SU  T = 69 C = 26 N = color I = 6;

	SU  T = 69 C = 27 N = color I = 6;

	SU  T = 69 C = 28 N = color I = 6;

	SU  T = 69 C = 29 N = color I = 6;

	SU  T = 69 C = 30 N = color I = 6;

	SU  T = 69 C = 31 N = color I = 6;

	SU  T = 69 C = 32 N = color I = 6;

	SU  T = 69 C = 33 N = color I = 6;

	SU  T = 69 C = 34 N = color I = 6;

	SU  T = 69 C = 35 N = color I = 6;

	SU  T = 69 C = 36 N = color I = 6;

	SU  T = 69 C = 37 N = color I = 6;

	SU  T = 69 C = 38 N = color I = 6;

	SU  T = 69 C = 39 N = color I = 6;

	SU  T = 69 C = 40 N = color I = 6;

	SU  T = 69 C = 41 N = color I = 6;

	SU  T = 69 C = 42 N = color I = 6;

	SU  T = 69 C = 43 N = color I = 6;

	SU  T = 69 C = 44 N = color I = 6;

	SU  T = 69 C = 45 N = color I = 6;

	SU  T = 69 C = 46 N = color I = 6;

	SU  T = 69 C = 47 N = color I = 6;

	SU  T = 69 C = 48 N = color I = 6;

	SU  T = 69 C = 49 N = color I = 6;

	SU  T = 69 C = 50 N = color I = 6;

	SU  T = 69 C = 51 N = color I = 6;

	SU  T = 69 C = 52 N = color I = 6;

	SU  T = 69 C = 53 N = color I = 6;

	SU  T = 69 C = 54 N = color I = 6;

	SU  T = 69 C = 55 N = color I = 6;

	SU  T = 69 C = 56 N = color I = 6;

	SU  T = 69 C = 57 N = color I = 6;

	SU  T = 69 C = 58 N = color I = 6;

	SU  T = 69 C = 59 N = color I = 6;

	SU  T = 69 C = 60 N = color I = 6;

	SU  T = 69 C = 61 N = color I = 6;

	SU  T = 69 C = 62 N = color I = 6;

	SU  T = 69 C = 63 N = color I = 6;

	SU  T = 69 C = 64 N = color I = 6;

	SU  T = 69 C = 65 N = color I = 6;

	SU  T = 69 C = 66 N = color I = 6;

	SU  T = 69 C = 67 N = color I = 6;

	SU  T = 69 C = 68 N = color I = 6;

	SU  T = 69 C = 69 N = color I = 6;

	SU  T = 69 C = 70 N = color I = 6;

	SU  T = 69 C = 71 N = color I = 6;

	SU  T = 69 C = 72 N = color I = 6;

	SU  T = 69 C = 73 N = color I = 6;

	SU  T = 69 C = 74 N = color I = 6;

	SU  T = 69 C = 75 N = color I = 6;

	SU  T = 69 C = 76 N = color I = 6;

	SU  T = 69 C = 77 N = color I = 6;

	SU  T = 69 C = 78 N = color I = 6;

	SU  T = 69 C = 79 N = color I = 6;

	SU  T = 69 C = 80 N = color I = 6;

	SU  T = 69 C = 81 N = color I = 6;

	SU  T = 69 C = 82 N = color I = 6;

	SU  T = 69 C = 83 N = color I = 6;

	SU  T = 69 C = 84 N = color I = 6;

	SU  T = 69 C = 85 N = color I = 6;

	SU  T = 69 C = 86 N = color I = 6;

	SU  T = 69 C = 87 N = color I = 6;

	SU  T = 69 C = 88 N = color I = 6;

	SU  T = 69 C = 89 N = color I = 6;

	SU  T = 69 C = 90 N = color I = 6;

	SU  T = 69 C = 91 N = color I = 6;

	SU  T = 69 C = 92 N = color I = 6;

	SU  T = 69 C = 93 N = color I = 6;

	SU  T = 69 C = 94 N = color I = 6;

	SU  T = 69 C = 95 N = color I = 6;

	SU  T = 69 C = 96 N = color I = 6;

	SU  T = 69 C = 97 N = color I = 6;

	SU  T = 69 C = 98 N = color I = 6;

	SU  T = 69 C = 99 N = color I = 6;

	SU  T = 69 C = 100 N = color I = 6;

	SU  T = 69 C = 101 N = color I = 6;

	SU  T = 69 C = 102 N = color I = 6;

	SU  T = 69 C = 103 N = color I = 6;

	SU  T = 69 C = 104 N = color I = 6;

	SU  T = 69 C = 105 N = color I = 6;

	SU  T = 69 C = 106 N = color I = 6;

	SU  T = 69 C = 107 N = color I = 6;

	SU  T = 69 C = 108 N = color I = 6;

	SU  T = 69 C = 109 N = color I = 6;

	SU  T = 69 C = 110 N = color I = 6;

	SU  T = 69 C = 111 N = color I = 6;

	SU  T = 69 C = 112 N = color I = 6;

	SU  T = 69 C = 113 N = color I = 6;

	SU  T = 69 C = 114 N = color I = 6;

	SU  T = 69 C = 115 N = color I = 6;

	SU  T = 69 C = 116 N = color I = 6;

	SU  T = 69 C = 117 N = color I = 6;

	SU  T = 69 C = 118 N = color I = 6;

	SU  T = 69 C = 119 N = color I = 6;

	SU  T = 69 C = 120 N = color I = 6;

	SU  T = 69 C = 121 N = color I = 6;

	SU  T = 69 C = 122 N = color I = 6;

	SU  T = 69 C = 123 N = color I = 6;

	SU  T = 69 C = 124 N = color I = 6;

	SU  T = 69 C = 125 N = color I = 6;

	SU  T = 69 C = 126 N = color I = 6;

	SU  T = 69 C = 127 N = color I = 6;

	SU  T = 69 C = 128 N = color I = 6;

	SU  T = 69 C = 129 N = color I = 6;

	SU  T = 69 C = 130 N = color I = 6;

	SU  T = 69 C = 131 N = color I = 6;

	SU  T = 69 C = 132 N = color I = 6;

	SU  T = 69 C = 133 N = color I = 6;

	SU  T = 69 C = 134 N = color I = 6;

	SU  T = 69 C = 135 N = color I = 6;

	SU  T = 69 C = 136 N = color I = 6;

	SU  T = 69 C = 137 N = color I = 6;

	SU  T = 69 C = 138 N = color I = 6;

	SU  T = 69 C = 139 N = color I = 6;

	SU  T = 69 C = 140 N = color I = 6;

	SU  T = 69 C = 141 N = color I = 6;

	SU  T = 69 C = 142 N = color I = 6;

	SU  T = 69 C = 143 N = color I = 6;

	SU  T = 69 C = 144 N = color I = 6;

	SU  T = 69 C = 145 N = color I = 6;

	SU  T = 69 C = 146 N = color I = 6;

	SU  T = 69 C = 147 N = color I = 6;

	SU  T = 69 C = 148 N = color I = 6;

	SU  T = 69 C = 149 N = color I = 6;

	SU  T = 69 C = 150 N = color I = 6;

	SU  T = 69 C = 151 N = color I = 6;

	SU  T = 69 C = 152 N = color I = 6;

	SU  T = 69 C = 153 N = color I = 6;

	SU  T = 69 C = 154 N = color I = 6;

	SU  T = 69 C = 155 N = color I = 6;

	SU  T = 69 C = 156 N = color I = 6;

	SU  T = 69 C = 157 N = color I = 6;

	SU  T = 69 C = 158 N = color I = 6;

	SU  T = 69 C = 159 N = color I = 6;

	SU  T = 69 C = 160 N = color I = 6;

	SU  T = 69 C = 161 N = color I = 6;

	SU  T = 69 C = 162 N = color I = 6;

	SU  T = 69 C = 163 N = color I = 6;

	SU  T = 69 C = 164 N = color I = 6;

	SU  T = 69 C = 165 N = color I = 6;

	SU  T = 69 C = 166 N = color I = 6;

	SU  T = 69 C = 167 N = color I = 6;

	SU  T = 69 C = 168 N = color I = 6;

	SU  T = 69 C = 169 N = color I = 6;

	SU  T = 69 C = 170 N = color I = 6;

	SU  T = 69 C = 171 N = color I = 6;

	SU  T = 69 C = 172 N = color I = 6;

	SU  T = 69 C = 173 N = color I = 6;

	SU  T = 69 C = 174 N = color I = 6;

	SU  T = 69 C = 175 N = color I = 6;

	SU  T = 69 C = 176 N = color I = 6;

	SU  T = 69 C = 177 N = color I = 6;

	SU  T = 69 C = 178 N = color I = 6;

	SU  T = 69 C = 179 N = color I = 6;

	SU  T = 69 C = 180 N = color I = 6;

	SU  T = 69 C = 181 N = color I = 6;

	SU  T = 69 C = 182 N = color I = 6;

	SU  T = 69 C = 183 N = color I = 6;

	SU  T = 69 C = 184 N = color I = 6;

	SU  T = 69 C = 185 N = color I = 6;

	SU  T = 69 C = 186 N = color I = 6;

	SU  T = 69 C = 187 N = color I = 6;

	SU  T = 69 C = 188 N = color I = 6;

	SU  T = 69 C = 189 N = color I = 6;

	SU  T = 69 C = 190 N = color I = 6;

	SU  T = 69 C = 191 N = color I = 6;

	SU  T = 69 C = 192 N = color I = 6;

	SU  T = 69 C = 193 N = color I = 6;

	SU  T = 69 C = 194 N = color I = 6;

	SU  T = 69 C = 195 N = color I = 6;

	SU  T = 69 C = 196 N = color I = 6;

	SU  T = 69 C = 197 N = color I = 6;

	SU  T = 69 C = 198 N = color I = 6;

	SU  T = 69 C = 199 N = color I = 6;

	SU  T = 69 C = 200 N = color I = 6;

	SU  T = 69 C = 201 N = color I = 6;

	SU  T = 69 C = 202 N = color I = 6;

	SU  T = 69 C = 203 N = color I = 6;

	SU  T = 69 C = 204 N = color I = 6;

	SU  T = 69 C = 205 N = color I = 6;

	SU  T = 69 C = 206 N = color I = 6;

	SU  T = 69 C = 207 N = color I = 6;

	SU  T = 69 C = 208 N = color I = 6;

	SU  T = 69 C = 209 N = color I = 6;

	SU  T = 69 C = 210 N = color I = 6;

	SU  T = 69 C = 211 N = color I = 6;

	SU  T = 69 C = 212 N = color I = 6;

	SU  T = 69 C = 213 N = color I = 6;

	SU  T = 69 C = 214 N = color I = 6;

	SU  T = 69 C = 215 N = color I = 6;

	SU  T = 69 C = 216 N = color I = 6;

	SU  T = 69 C = 217 N = color I = 6;

	SU  T = 69 C = 218 N = color I = 6;

	SU  T = 69 C = 219 N = color I = 6;

	SU  T = 69 C = 220 N = color I = 6;

	SU  T = 69 C = 221 N = color I = 6;

	SU  T = 69 C = 222 N = color I = 6;

	SU  T = 69 C = 223 N = color I = 6;

	SU  T = 69 C = 224 N = color I = 6;

	SU  T = 69 C = 225 N = color I = 6;

	SU  T = 69 C = 226 N = color I = 6;

	SU  T = 69 C = 227 N = color I = 6;

	SU  T = 69 C = 228 N = color I = 6;

	SU  T = 69 C = 229 N = color I = 6;

	SU  T = 69 C = 230 N = color I = 6;

	SU  T = 69 C = 231 N = color I = 6;

	SU  T = 69 C = 232 N = color I = 6;

	SU  T = 69 C = 233 N = color I = 6;

	SU  T = 69 C = 234 N = color I = 6;

	SU  T = 69 C = 235 N = color I = 6;

	SU  T = 69 C = 236 N = color I = 6;

	SU  T = 69 C = 237 N = color I = 6;

	SU  T = 69 C = 238 N = color I = 6;

	SU  T = 69 C = 239 N = color I = 6;

	SU  T = 69 C = 240 N = color I = 6;

	SU  T = 69 C = 241 N = color I = 6;

	SU  T = 69 C = 242 N = color I = 6;

	SU  T = 69 C = 243 N = color I = 6;

	SU  T = 69 C = 244 N = color I = 6;

	SU  T = 69 C = 245 N = color I = 6;

	SU  T = 69 C = 246 N = color I = 6;

	SU  T = 69 C = 247 N = color I = 6;

	SU  T = 69 C = 248 N = color I = 6;

	SU  T = 69 C = 249 N = color I = 6;

	SU  T = 69 C = 250 N = color I = 6;

	SU  T = 69 C = 251 N = color I = 6;

	SU  T = 69 C = 252 N = color I = 6;

	SU  T = 69 C = 253 N = color I = 6;

	SU  T = 69 C = 254 N = color I = 6;

	SU  T = 69 C = 255 N = color I = 6;

	SU  T = 69 C = 256 N = color I = 6;

	SU  T = 69 C = 257 N = color I = 6;

	SU  T = 69 C = 258 N = color I = 6;

	SU  T = 69 C = 259 N = color I = 6;

	SU  T = 69 C = 260 N = color I = 6;

	SU  T = 69 C = 261 N = color I = 6;

	SU  T = 69 C = 262 N = color I = 6;

	SU  T = 69 C = 263 N = color I = 6;

	SU  T = 69 C = 264 N = color I = 6;

	SU  T = 69 C = 265 N = color I = 6;

	SU  T = 69 C = 266 N = color I = 6;

	SU  T = 69 C = 267 N = color I = 6;

	SU  T = 69 C = 268 N = color I = 6;

	SU  T = 69 C = 269 N = color I = 6;

	SU  T = 69 C = 270 N = color I = 6;

	SU  T = 69 C = 271 N = color I = 6;

	SU  T = 69 C = 272 N = color I = 6;

	SU  T = 69 C = 273 N = color I = 6;

	SU  T = 69 C = 274 N = color I = 6;

	SU  T = 69 C = 275 N = color I = 6;

	SU  T = 69 C = 276 N = color I = 6;

	SU  T = 69 C = 277 N = color I = 6;

	SU  T = 69 C = 278 N = color I = 6;

	SU  T = 69 C = 279 N = color I = 6;

	SU  T = 69 C = 280 N = color I = 6;

	SU  T = 69 C = 281 N = color I = 6;

	SU  T = 69 C = 282 N = color I = 6;

	SU  T = 69 C = 283 N = color I = 6;

	SU  T = 69 C = 284 N = color I = 6;

	SU  T = 69 C = 285 N = color I = 6;

	SU  T = 69 C = 286 N = color I = 6;

	SU  T = 69 C = 287 N = color I = 6;

	SU  T = 69 C = 288 N = color I = 6;

	SU  T = 69 C = 289 N = color I = 6;

	SU  T = 69 C = 290 N = color I = 6;

	SU  T = 69 C = 291 N = color I = 6;

	SU  T = 69 C = 292 N = color I = 6;

	SU  T = 69 C = 293 N = color I = 6;

	SU  T = 69 C = 294 N = color I = 6;

	SU  T = 69 C = 295 N = color I = 6;

	SU  T = 69 C = 296 N = color I = 6;

	SU  T = 69 C = 297 N = color I = 6;

	SU  T = 69 C = 298 N = color I = 6;

	SU  T = 69 C = 299 N = color I = 6;

	SU  T = 69 C = 300 N = color I = 6;

	SU  T = 69 C = 301 N = color I = 6;

	SU  T = 69 C = 302 N = color I = 6;

	SU  T = 69 C = 303 N = color I = 6;

	SU  T = 69 C = 304 N = color I = 6;

	SU  T = 69 C = 305 N = color I = 6;

	SU  T = 69 C = 306 N = color I = 6;

	SU  T = 69 C = 307 N = color I = 6;

	SU  T = 69 C = 308 N = color I = 6;

	SU  T = 69 C = 309 N = color I = 6;

	SU  T = 69 C = 310 N = color I = 6;

	SU  T = 69 C = 311 N = color I = 6;

	SU  T = 69 C = 312 N = color I = 6;

	SU  T = 69 C = 313 N = color I = 6;

	SU  T = 69 C = 314 N = color I = 6;

	SU  T = 69 C = 315 N = color I = 6;

	SU  T = 69 C = 316 N = color I = 6;

	SU  T = 69 C = 317 N = color I = 6;

	SU  T = 69 C = 318 N = color I = 6;

	SU  T = 69 C = 319 N = color I = 6;

	SU  T = 69 C = 320 N = color I = 6;

	SU  T = 69 C = 321 N = color I = 6;

	SU  T = 69 C = 322 N = color I = 6;

	SU  T = 69 C = 323 N = color I = 6;

	SU  T = 69 C = 324 N = color I = 6;

	SU  T = 69 C = 325 N = color I = 6;

	SU  T = 69 C = 326 N = color I = 6;

	SU  T = 69 C = 327 N = color I = 6;

	SU  T = 69 C = 328 N = color I = 6;

	SU  T = 69 C = 329 N = color I = 6;

	SU  T = 69 C = 330 N = color I = 6;

	SU  T = 69 C = 331 N = color I = 6;

	SU  T = 69 C = 332 N = color I = 6;

	SU  T = 69 C = 333 N = color I = 6;

	SU  T = 69 C = 334 N = color I = 6;

	SU  T = 69 C = 335 N = color I = 6;

	SU  T = 69 C = 336 N = color I = 6;

	SU  T = 69 C = 337 N = color I = 6;

	SU  T = 69 C = 338 N = color I = 6;

	SU  T = 69 C = 339 N = color I = 6;

	SU  T = 69 C = 340 N = color I = 6;

	SU  T = 69 C = 341 N = color I = 6;

	SU  T = 69 C = 342 N = color I = 6;

	SU  T = 69 C = 343 N = color I = 6;

	SU  T = 69 C = 344 N = color I = 6;

	SU  T = 69 C = 345 N = color I = 6;

	SU  T = 69 C = 346 N = color I = 6;

	SU  T = 69 C = 347 N = color I = 6;

	SU  T = 69 C = 348 N = color I = 6;

	SU  T = 69 C = 349 N = color I = 6;

	SU  T = 69 C = 350 N = color I = 6;

	SU  T = 69 C = 351 N = color I = 6;

	SU  T = 69 C = 352 N = color I = 6;

	SU  T = 69 C = 353 N = color I = 6;

	SU  T = 69 C = 354 N = color I = 6;

	SU  T = 69 C = 355 N = color I = 6;

	SU  T = 69 C = 356 N = color I = 6;

	SU  T = 69 C = 357 N = color I = 6;

	SU  T = 69 C = 358 N = color I = 6;

	SU  T = 69 C = 359 N = color I = 6;

	SU  T = 69 C = 360 N = color I = 6;

	SU  T = 69 C = 361 N = color I = 6;

	SU  T = 69 C = 362 N = color I = 6;

	SU  T = 69 C = 363 N = color I = 6;

	SU  T = 69 C = 364 N = color I = 6;

	SU  T = 69 C = 365 N = color I = 6;

	SU  T = 69 C = 366 N = color I = 6;

	SU  T = 69 C = 367 N = color I = 6;

	SU  T = 69 C = 368 N = color I = 6;

	SU  T = 69 C = 369 N = color I = 6;

	SU  T = 69 C = 370 N = color I = 6;

	SU  T = 69 C = 371 N = color I = 6;

	SU  T = 69 C = 372 N = color I = 6;

	SU  T = 69 C = 373 N = color I = 6;

	SU  T = 69 C = 374 N = color I = 6;

	SU  T = 69 C = 375 N = color I = 6;

	SU  T = 69 C = 376 N = color I = 6;

	SU  T = 69 C = 377 N = color I = 6;

	SU  T = 69 C = 378 N = color I = 6;

	SU  T = 69 C = 379 N = color I = 6;

	SU  T = 69 C = 380 N = color I = 6;

	SU  T = 69 C = 381 N = color I = 6;

	SU  T = 69 C = 382 N = color I = 6;

	SU  T = 69 C = 383 N = color I = 6;

	SU  T = 69 C = 384 N = color I = 6;

	SU  T = 69 C = 385 N = color I = 6;

	SU  T = 69 C = 386 N = color I = 6;

	SU  T = 69 C = 387 N = color I = 6;

	SU  T = 69 C = 388 N = color I = 6;

	SU  T = 69 C = 389 N = color I = 6;

	SU  T = 69 C = 390 N = color I = 6;

	SU  T = 69 C = 391 N = color I = 6;

	SU  T = 69 C = 392 N = color I = 6;

	SU  T = 69 C = 393 N = color I = 6;

	SU  T = 69 C = 394 N = color I = 6;

	SU  T = 69 C = 395 N = color I = 6;

	SU  T = 69 C = 396 N = color I = 6;

	SU  T = 69 C = 397 N = color I = 6;

	SU  T = 69 C = 398 N = color I = 6;

	SU  T = 69 C = 399 N = color I = 6;

	SU  T = 69 C = 400 N = color I = 6;

	SU  T = 69 C = 401 N = color I = 6;

	SU  T = 69 C = 402 N = color I = 6;

	SU  T = 69 C = 403 N = color I = 6;

	SU  T = 69 C = 404 N = color I = 6;

	SU  T = 69 C = 405 N = color I = 6;

	SU  T = 69 C = 406 N = color I = 6;

	SU  T = 69 C = 407 N = color I = 6;

	SU  T = 69 C = 408 N = color I = 6;

	SU  T = 69 C = 409 N = color I = 6;

	SU  T = 69 C = 410 N = color I = 6;

	SU  T = 69 C = 411 N = color I = 6;

	SU  T = 69 C = 412 N = color I = 6;

	SU  T = 69 C = 413 N = color I = 6;

	SU  T = 69 C = 414 N = color I = 6;

	SU  T = 69 C = 415 N = color I = 6;

	SU  T = 69 C = 416 N = color I = 6;

	SU  T = 69 C = 417 N = color I = 6;

	SU  T = 69 C = 418 N = color I = 6;

	SU  T = 69 C = 419 N = color I = 6;

	SU  T = 69 C = 420 N = color I = 6;

	SU  T = 69 C = 421 N = color I = 6;

	SU  T = 69 C = 422 N = color I = 6;

	SU  T = 69 C = 423 N = color I = 6;

	SU  T = 69 C = 424 N = color I = 6;

	SU  T = 69 C = 425 N = color I = 6;

	SU  T = 69 C = 426 N = color I = 6;

	SU  T = 69 C = 427 N = color I = 6;

	SU  T = 69 C = 428 N = color I = 6;

	SU  T = 69 C = 429 N = color I = 6;

	SU  T = 69 C = 430 N = color I = 6;

	SU  T = 69 C = 431 N = color I = 6;

	SU  T = 69 C = 432 N = color I = 6;

	SU  T = 69 C = 433 N = color I = 6;

	SU  T = 69 C = 434 N = color I = 6;

	SU  T = 69 C = 435 N = color I = 6;

	SU  T = 69 C = 436 N = color I = 6;

	SU  T = 69 C = 437 N = color I = 6;

	SU  T = 69 C = 438 N = color I = 6;

	SU  T = 69 C = 439 N = color I = 6;

	SU  T = 69 C = 440 N = color I = 6;

	SU  T = 69 C = 441 N = color I = 6;

	SU  T = 69 C = 442 N = color I = 6;

	SU  T = 69 C = 443 N = color I = 6;

	SU  T = 69 C = 444 N = color I = 6;

	SU  T = 69 C = 445 N = color I = 6;

	SU  T = 69 C = 446 N = color I = 6;

	SU  T = 69 C = 447 N = color I = 6;

	SU  T = 69 C = 448 N = color I = 6;

	SU  T = 69 C = 449 N = color I = 6;

	SU  T = 69 C = 450 N = color I = 6;

	SU  T = 69 C = 451 N = color I = 6;

	SU  T = 69 C = 452 N = color I = 6;

	SU  T = 69 C = 453 N = color I = 6;

	SU  T = 69 C = 454 N = color I = 6;

	SU  T = 69 C = 455 N = color I = 6;

	SU  T = 69 C = 456 N = color I = 6;

	SU  T = 69 C = 457 N = color I = 6;

	SU  T = 69 C = 458 N = color I = 6;

	SU  T = 69 C = 459 N = color I = 6;

	SU  T = 69 C = 460 N = color I = 6;

	SU  T = 69 C = 461 N = color I = 6;

	SU  T = 69 C = 462 N = color I = 6;

	SU  T = 69 C = 463 N = color I = 6;

	SU  T = 69 C = 464 N = color I = 6;

	SU  T = 69 C = 465 N = color I = 6;

	SU  T = 69 C = 466 N = color I = 6;

	SU  T = 69 C = 467 N = color I = 6;

	SU  T = 69 C = 468 N = color I = 6;

	SU  T = 69 C = 469 N = color I = 6;

	SU  T = 69 C = 470 N = color I = 6;

	SU  T = 69 C = 471 N = color I = 6;

	SU  T = 69 C = 472 N = color I = 6;

	SU  T = 69 C = 473 N = color I = 6;

	SU  T = 69 C = 474 N = color I = 6;

	SU  T = 69 C = 475 N = color I = 6;

	SU  T = 69 C = 476 N = color I = 6;

	SU  T = 69 C = 477 N = color I = 6;

	SU  T = 69 C = 478 N = color I = 6;

	SU  T = 69 C = 479 N = color I = 6;

	SU  T = 69 C = 480 N = color I = 6;

	SU  T = 69 C = 481 N = color I = 6;

	SU  T = 69 C = 482 N = color I = 6;

	SU  T = 69 C = 483 N = color I = 6;

	SU  T = 69 C = 484 N = color I = 6;

	SU  T = 69 C = 485 N = color I = 6;

	SU  T = 69 C = 486 N = color I = 6;

	SU  T = 69 C = 487 N = color I = 6;

	SU  T = 69 C = 488 N = color I = 6;

	SU  T = 69 C = 489 N = color I = 6;

	SU  T = 69 C = 490 N = color I = 6;

	SU  T = 69 C = 491 N = color I = 6;

	SU  T = 69 C = 492 N = color I = 6;

	SU  T = 69 C = 493 N = color I = 6;

	SU  T = 69 C = 494 N = color I = 6;

	SU  T = 69 C = 495 N = color I = 6;

	SU  T = 69 C = 496 N = color I = 6;

	SU  T = 69 C = 497 N = color I = 6;

	SU  T = 69 C = 498 N = color I = 6;

	SU  T = 69 C = 499 N = color I = 6;

	SU  T = 69 C = 500 N = color I = 6;

	SU  T = 69 C = 501 N = color I = 6;

	SU  T = 69 C = 502 N = color I = 6;

	SU  T = 69 C = 503 N = color I = 6;

	SU  T = 69 C = 504 N = color I = 6;

	SU  T = 69 C = 505 N = color I = 6;

	SU  T = 69 C = 506 N = color I = 6;

	SU  T = 69 C = 507 N = color I = 6;

	SU  T = 69 C = 508 N = color I = 6;

	SU  T = 69 C = 509 N = color I = 6;

	SU  T = 69 C = 510 N = color I = 6;

	SU  T = 69 C = 511 N = color I = 6;

	SU  T = 69 C = 512 N = color I = 6;

	SU  T = 69 C = 513 N = color I = 6;

	SU  T = 69 C = 514 N = color I = 6;

	SU  T = 69 C = 515 N = color I = 6;

	SU  T = 69 C = 516 N = color I = 6;

	SU  T = 69 C = 517 N = color I = 6;

	SU  T = 69 C = 518 N = color I = 6;

	SU  T = 69 C = 519 N = color I = 6;

	SU  T = 69 C = 520 N = color I = 6;

	SU  T = 69 C = 521 N = color I = 6;

	SU  T = 69 C = 522 N = color I = 6;

	SU  T = 69 C = 523 N = color I = 6;

	SU  T = 69 C = 524 N = color I = 6;

	SU  T = 69 C = 525 N = color I = 6;

	SU  T = 69 C = 526 N = color I = 6;

	SU  T = 69 C = 527 N = color I = 6;

	SU  T = 69 C = 528 N = color I = 6;

	SU  T = 69 C = 529 N = color I = 6;

	SU  T = 69 C = 530 N = color I = 6;

	SU  T = 69 C = 531 N = color I = 6;

	SU  T = 69 C = 532 N = color I = 6;

	SU  T = 69 C = 533 N = color I = 6;

	SU  T = 69 C = 534 N = color I = 6;

	SU  T = 69 C = 535 N = color I = 6;

	SU  T = 69 C = 536 N = color I = 6;

	SU  T = 69 C = 537 N = color I = 6;

	SU  T = 69 C = 538 N = color I = 6;

	SU  T = 69 C = 539 N = color I = 6;

	SU  T = 69 C = 540 N = color I = 6;

	SU  T = 69 C = 541 N = color I = 6;

	SU  T = 69 C = 542 N = color I = 6;

	SU  T = 69 C = 543 N = color I = 6;

	SU  T = 69 C = 544 N = color I = 6;

	SU  T = 69 C = 545 N = color I = 6;

	SU  T = 69 C = 546 N = color I = 6;

	SU  T = 69 C = 547 N = color I = 6;

	SU  T = 69 C = 548 N = color I = 6;

	SU  T = 69 C = 549 N = color I = 6;

	SU  T = 69 C = 550 N = color I = 6;

	SU  T = 69 C = 551 N = color I = 6;

	SU  T = 69 C = 552 N = color I = 6;

END;

Begin MESQUITE;
		MESQUITESCRIPTVERSION 2;
		TITLE AUTO;
		tell ProjectCoordinator;
		timeSaved 1611377593746;
		getEmployee #mesquite.minimal.ManageTaxa.ManageTaxa;
		tell It;
			setID 0 7720128294866173627;
			tell It;
				setDefaultOrder  0 1 2 3 4 5 6 7 8 9 10 11 12 13 14 15 16 17 18 19 20 21 22 23 24 25 26 27 28 29 30 31 32 33 34 35 36 37 38 39 40 41 42 43 44 45 46 47 48 49 50 51 52 53 54 55 56 57 58 59 60 61 62 63 64 65 66 67 125 68 69 70 71 72 73 74 75 76 77 78 79 80 81 82 83 84 85 86 87 88 89 90 91 92 93 94 95 96 97 98 99 100 101 102 103 104 105 106 107 108 109 110 111 112 113 114 115 116 117 118 119 120 121 122 123 124;
				attachments ;
			endTell;
		endTell;
		getEmployee #mesquite.charMatrices.ManageCharacters.ManageCharacters;
		tell It;
			setID 0 1008242024038682949;
			mqVersion 361;
			checksumv 0 3 2948304284 null  getNumChars 552 numChars 552 getNumTaxa 126 numTaxa 126   short true   bits 2305843009213693983   states 31   sumSquaresStatesOnly 53329.0 sumSquares -9.2233720368547686E18 longCompressibleToShort false usingShortMatrix true   NumFiles 1 NumMatrices 1;
			mqVersion;
		endTell;
		getWindow;
		tell It;
			suppress;
			setResourcesState false false 100;
			setPopoutState 300;
			setExplanationSize 0;
			setAnnotationSize 0;
			setFontIncAnnot 0;
			setFontIncExp 0;
			setSize 1920 961;
			setLocation -8 0;
			setFont SanSerif;
			setFontSize 10;
			getToolPalette;
			tell It;
			endTell;
			desuppress;
		endTell;
		getEmployee  #mesquite.charMatrices.BasicDataWindowCoord.BasicDataWindowCoord;
		tell It;
			showDataWindow #1008242024038682949 #mesquite.charMatrices.BasicDataWindowMaker.BasicDataWindowMaker;
			tell It;
				getWindow;
				tell It;
					setExplanationSize 30;
					setAnnotationSize 20;
					setFontIncAnnot 0;
					setFontIncExp 0;
					setSize 1820 889;
					setLocation -8 0;
					setFont SanSerif;
					setFontSize 10;
					getToolPalette;
					tell It;
						setTool mesquite.charMatrices.BasicDataWindowMaker.BasicDataWindow.ibeam;
					endTell;
					setActive;
					setTool mesquite.charMatrices.BasicDataWindowMaker.BasicDataWindow.ibeam;
					colorCells  #mesquite.charMatrices.ColorByState.ColorByState;
				tell It;
					setStateLimit 9;
					toggleUniformMaximum on;
				endTell;
					colorRowNames  #mesquite.charMatrices.TaxonGroupColor.TaxonGroupColor;
					colorColumnNames  #mesquite.charMatrices.CharGroupColor.CharGroupColor;
					colorText  #mesquite.charMatrices.NoColor.NoColor;
					setBackground White;
					toggleShowNames on;
					toggleShowTaxonNames on;
					toggleTight off;
					toggleThinRows off;
					toggleShowChanges on;
					toggleSeparateLines off;
					toggleShowStates on;
					toggleReduceCellBorders off;
					toggleAutoWCharNames on;
					toggleAutoTaxonNames off;
					toggleShowDefaultCharNames off;
					toggleConstrainCW on;
					toggleBirdsEye off;
					toggleShowPaleGrid off;
					toggleShowPaleCellColors off;
					toggleShowPaleExcluded off;
					togglePaleInapplicable on;
					togglePaleMissing off;
					toggleShowBoldCellText off;
					toggleAllowAutosize on;
					toggleColorsPanel off;
					toggleDiagonal on;
					setDiagonalHeight 80;
					toggleLinkedScrolling on;
					toggleScrollLinkedTables off;
				endTell;
				showWindow;
				getWindow;
				tell It;
					forceAutosize;
				endTell;
				getEmployee #mesquite.charMatrices.AlterData.AlterData;
				tell It;
					toggleBySubmenus off;
				endTell;
				getEmployee #mesquite.charMatrices.ColorCells.ColorCells;
				tell It;
					setColor Red;
					removeColor off;
				endTell;
				getEmployee #mesquite.categ.StateNamesStrip.StateNamesStrip;
				tell It;
					showStrip off;
				endTell;
				getEmployee #mesquite.charMatrices.AnnotPanel.AnnotPanel;
				tell It;
					togglePanel off;
				endTell;
				getEmployee #mesquite.charMatrices.CharReferenceStrip.CharReferenceStrip;
				tell It;
					showStrip off;
				endTell;
				getEmployee #mesquite.charMatrices.QuickKeySelector.QuickKeySelector;
				tell It;
					autotabOff;
				endTell;
				getEmployee #mesquite.charMatrices.SelSummaryStrip.SelSummaryStrip;
				tell It;
					showStrip off;
				endTell;
				getEmployee #mesquite.categ.SmallStateNamesEditor.SmallStateNamesEditor;
				tell It;
					panelOpen true;
				endTell;
			endTell;
		endTell;
		endTell;
end;
