# Supplementary material for: A new giant sauropod, Australotitan cooperensis gen. et sp. nov., from the mid-Cretaceous of Australia
Source: PeerJ. 2021 Jun 7;9:e11317. doi: 10.7717/peerj.11317 (PMC8191491; doi:10.7717/peerj.11317)
Supplement: Supplemental Information 1 [file peerj-09-11317-s001.zip › Supplementary Data File_1/Turonian or Older Only/Hocknull et al 2021 in Poropat et al 2021 DATASET_TBR_1000_100_Turonian or older.tnt]

nstates 8 ; 
xread 'Data saved from TNT' 
552 126 
&[num] 
Shunosaurus      00?000000010000000000000000000000000000000?0000000?00000??0000000?0?0000000000000000?000000000000000000000000000000000000000000?0000?00?0?0?000???000?00[01]000000000?0000??0000000?0?00000?000000000000?0000001?000000000000000000000000000000000000000000000000000000?0000000?000000000000????000???000000000000000000000000000000000000000?00000000000?0000?00?0000000000000000000???00000000000?0000000??000000000000?0000?000?000?00000100000000000000000000?00000?00?000000?0000?000?000000000?0000?00?0000000??0000?0000000000000?0000?00000000?000000000000000?00?? 
Omeisaurus       01011???01000220110100000000000000001102000000000000000000100010001??00110100000?00000000000??10?0000001000000000000?000?20000100000?0000?1?001000100[01]000000001000?0110??0?00000?0?00010?001000000010?00000021010000000100000000000000000000000100100000010000000?0000010000???100000000000?0000???010001?000000???0??000?????00?0000001000?0000010000?0000?00?000000?00010000000100?1000000000000000010??0000?0?0??000001000000000?1000010000000000?000000000?00100?0??000000?00000000000010000000001?00?0000000??0000?0??00000010000000100000[01]00000000100010?0000?0??0 
Mamenchisaurus   000100?00110021000110000013000000001000101?001000001?0000?100000?010?00??0101?0010?0?0?0001011100???0000?0000000102010000000011100010000?011201000200000001000100110000??0?0110010?0000[01]000010?000000?1000001?0100010101??000000000000001000?00100?0000000000000000000?000000??100??000000000000???01100001000000000000000??0?000000000100010001010000?000000000001000?01000000001?1010?00?1000001000000000000010001010000000100000????00100100000000000000000?0010000000000000010011000000100000?0001000?0000000??0000?00000?0100?000?000?00000000100?01000?0?0000?01?0 
Camarasaurus     0000100100[01]1100100010110100000000101000100100011000100100000001000011001001001100100001000100110[01]00001000001000010100[01]011200011010011000?010101101200100001000001110110??0?01000?0?00010?000000000110?0100001?00000100001001000000000000000010010011000000000200011000001110100010001000000?11100000111100100000000000000100[01]0000100000110000010011000?0000?00?0001000001010010100010[01]00000100100000001000001011101100100[01][01]00000000010000000000000001000000000?00100000000100000000000000[01]010000000011000?0000000??0000?000001010000011100?0000000111010100000?000000100 
Nigersaurus      00????0011200000100100?????0001000000???01100001001?1????????0??0?1111???001011???0???110?10???001100003[12]1111111101??100120101111100?0001?0?101100110000100000000110111000????0????0??00?11?100000?111010??????0???001001?????01000000000000??10???1?0?01?0??001001110001101??????????00000012210101?11?00?111???????111001?0?11??000000100?0001111011000????1??0??000010??0010101?1????????1?001?1000?01000?111??00100??0000??000?????0020011??1120?000001000??010111?1001000?00000001100111011011100?1??01?0011011????100100?1111011?110???111?1?1111001?????00000?10? 
Apatosaurus      010010001?21?11100011100101100101001100000101011110100101010000000011000000101101001101110001?0010101??321?11110101101101201011001011000?00?1011000101000010000010?01110010010000[01]111110?10010000000110100011?0100011100110010000000000000001001001100000001000000101000111001?1000010000000122101111101101110000?001?01110000?1100001001000010101001[01]00010?00?00010000010[01]00101000[01]000000010000000000100000111???[01]110101000010[01]000010001210001001101010000110?1110?101000[01]000001[01]00000011010[01]00000010[01]01101000111001010000000010001001[01]010000001010000111101[01]?0000001?0 
Diplodocus       01001010112111110001010010101?1011011??010100001000010000?100000001110100101011110001011100010001000110321111110101101111200011001111000?00?1011000201000010000010?011100000100001101110?10010000000110100011??10001010010001000000000000001100?00?1000000000000000001001100?00110??1000000??22101111101101110000100110111000001100000011001010001100100010?00?00010000010[01]001?10100?01???0110000?000010100010[01]10?[01]10010100001?1000?10001210001001101010000110?0110010111000010011000000110101000000101011110101111010100110110100010??10110000000100000011011?000000100 
Abydosaurus      11111????1111?11??????????0???????????????????????????1???????????????????101?1110??001001101??0?100?112111101101120?????2???0???????????????????????????????????????????????????10?0???????1????????????1??21??????0?????????0?????0?????????10????????????????0??????????????????1??0??????1100100101110?000????0????00?????1??01?00?????????????????????????????????????????????????????????????????????????1?0?????????????????????00??0?0??000?0???????????010000??00???????????????????????????????????????????????0???????????????????????????????????????0?????? 
Alamosaurus      ??????????????1?010????1013001110011101??00111101001011?0?110001??100??0?0??????????????????????????????1??111101?2?0111000011??0000??0?1?112010??20000100011010010101100111??11111111011?1?010111111?01100020?001101011011021[01]11111110?1101110001?1?11111111001102??1?1???????11110??1110?????????????????????????????????????1?100??1001???01010?11100?11?1?1110101001111?10??10?0101?11??01???01011?011101?????00001?000?0?0?110?01???????????????????????????????0??0??000???????00?00010?000?0011?00?0000000??0000?0110000101000???00?0000010?1100?1?000????00????? 
Andesaurus       ?????????????????????00?0110101?001?????????????????1????1?10001????????????????????????????????????????????????????????????????????????????20101?220010????0?1?0??001101?1?0?0000?11110????001110011?0101002110000???????????1?1??1??????????10?????????1?110???1????????????????????0?????????????????????????????????????????????????????00??011110?00???00?001000???????1???0?????????1????0101?????????????????????001???????00?????????????????????????????????????????????????000?00?00?00?0001??0??0?0000??0000?01100??????0????00?0?00010?110????????????0????? 
Angolatitan      ???????????????????????????????????1????100101001011001?????????????????????????????????????????????????????????????????????????????????????????????????????????????????????????????????????????????????????????????1010??????11101100000100??100??????????????????????????????????????1101?1????????????????????????????????????????????????????????????????????????001???0110?01000??0???????????????????????????????????00?0???????????????????????????????????????????????????????????????????????????????????????????????010??001?????????????????????????????????? 
Aragosaurus      ????????????????????????100000010111???2?1000001000??????01000101??????????????????????????????????????????????????????????????????????????????????????????????????????????????0?0?00010????100000010?01????1??0010100001?????0?000000010010?01???????????000011001??????????????????00000100????????????????????????????????????????????????????????????????0?0??0000001??00?0?010????????????0000001??????????????????010000????0????????????????????????????????????????????????????????????0????????0??000000??0????0000010100?00???00??000110?1001???????????0????? 
Astrophocaudia   ??????????1???0?0???????1?00001?000?0???????????????????????????????????????????????????????????????????0??100011?2??111?20?0????????????????????????????????????????????1????00?0?001010101101110110?010??021?00???????0???????????????????????????????0?????????????????????????????0????????????????????????????????????????0??0??????????????????????????0?0???00????????????????????????????????????????????0???0???00???????0????????????????????????????????????00?????????????????????????????0?0???00000??0????00100????????????????????????????????????00????? 
Atlasaurus       ??01?0101?111????????000???????????????4???1???????00??????????????????01010?1???????11???0????01???0??????10??00????????1?0??100??0??????10??110?1?0?00?0000?0?0??0???????????????????????????????????????????0??????00????????????????????100?00?????????????????????????????1?????00????????0????1????????0?????0?00000????00??0?00???????0????100????????????????????????????????100001???????????????0?1?0100???0???????11????01??????????00?0??0??000000?00000?0????????????????0????????00?0??1????????????????????????????????????????????????????00????00?????? 
Australodocus    ??????????????1?0?????????????????????????????????????????????????????????????????????????????????????????????????2??111100001100??11?0???????????????????????????????????????????????????????????????????????????????????????????????????????????????????????????????????????????????????????????????????????????????????????????10??0???????????????????????????????????????????????????????????????????????????10?1??????????????????????????????????????????????????0??????????????????????????????????????????????????????????????????????????????????????????????? 
Baotianmansaurus ????????????????????0?0?000????????????????????????????????????????????????????????????????????????????????????????????????????????1?????0??2?1111211?00??0???10?1011111111?0????0?????????????????????????????????????????????????????????????????????????????????????????????????????????????????????????????????????????????????????????0???1?11010?10????0???????????????????????????????????????????????????????????????????????????????????????????????????????????????????????0000001??000000??0???????????????????????????????????????????????????????????0????? 
Brachiosaurus    ?????????????????????100100????101???0?411??????????????????????10??????????????????????????????????????????????????????????????????????????21110?220100?110011?0110110??11?10?0?0??00????0110???0000??????01????????????0?0??0000?000?????????????101?1??????10011???????????????????00????????????????????????????????????????????????????00??011100?0010?00?0?00?????1??0110101?????????10?0????010?????????????????10?????????0??????????????????????????????????????????????????00000010000000011?0??0000000??0010?0??????????001?0?????????????0????????????0????? 
Brontomerus      ?????????????????????????????01?????1???????????????????1???????????????????????????????????????????????????????????????????????????????????2????????????????????????????1?????????????10??????11??????1???????????0??000???20?????????????????????101?10?????????????????????????????????????????????????????????????????????????????????????????????????????????????0???0????????????????1010???????????????????????????????????????????????????????????????????????????????????????????????????????0????????????????????????????????0???????????????????????????????? 
Cedarosaurus     ?????????????????????1??11010??10011?004110100010?21?????00??1??0??????0?1??????????????????????????????????????????????????????????????????20111?22??00??0?????0??0??????1???00?1000000??01?0?100210?010??021?00???0?101???200110000001000???1?10???????11??0??0100????1??????1001??1000?1?0???????????????????????????????????????????????00???111?0?00????0?0??000000?0001??101001??0???????010?1??1???001????????????1?0??????0?0?0???????????????????????????????????????????????0?0?0????0??0???0?0?0000000??0????00000??????00??????0?00?10???0????010?????0????? 
Chubutisaurus    ????????????????????01??1001000???0?1??2100101010??1101???????010?11??????????????????????????????????????????????????????????????????????1?2011112?0?0?????????????0?11111????0?11?0000????1??11?????01???021?00??01?101?????1110100000???0??101???????????001000101?????????????10??00???????????????????????????????????????????????????0011101?1?????????0?00???0001???01101010?1??0?????????0?1000?????????????????0??00?00???0?????????????????????????????????????????????????0?0010???????0?????0???????????????000?01?100?001???????00?10?1?0?0??????????0????? 
Cloverly_titanosauriform ??????????????????0?100????????????????????????1?11????????????????????????????????????????????????????????????????????????????????0???11???20111?220110000?0?1000?011111????????????????????????????????????????????????????0??????????0101??????????????0???????????????????????????0?00???????????????????????????????????????????????1?000100111?0?00?????????????????1????????0???????????01???????????????????????????0????????????????????????????????????????????????????000000000010000000011?????????????????????????????????????????????????????????????????? 
Daxiatitan       ??????????????1?1?1???????3?????1?0101??????????????????????????11???????????????????????????????????????????????????11100010?110?00??????11?01011210?0?0?1?001111?1?????11??????0??1???????1??????11???????1??1???0?1100001???????????????????????????????????0??0???????????????????0???????????????????????????????????????????????0????0?0??1?1???????????????????001??????????????????????????100???????????????0??????????????????????????????????????????????????0??0?????1????0??????????????1????????000??0?????????101?00??????????????????0?????????????????? 
Dongbeititan     ?????????????2??????1?0?003?????0001?0???????????????????11000001111100001????????????????????????????????????????2????1??0?0???????????1???20100?220?00????0?100??001???11??????0?100??????10???001???????0???10???10?01001???????????????????????????????00010002010001100000010????0????????????????????????????????????????????????1???0001?0??1????????0??0?????00?1??????????????????????010110000000?1??????????????????0??0??????????????????????????????????????????????????0000?0?0?000?0?110????000000??0000?0????10?000?????00??00000001?0?11?0010????00???0 
Dongyangosaurus  ??????????????????????11010????110????????????????????????00???????????????????????????????????????????????????????????????????????1????????2011[01]122??00101?0?011??111???1???1???0????????1?11???1010?????00???????????????????????????????????????1010??10110?????????????????????????????????????????????????????????????????????????????00?????10?0?10??100?0?11????????????????????????0??001?1?????????????????????0?????????0??????????????????????????????????????????????????00?1?0?0?000000110???1??00010000???0????????????????0?0000??0?11?????????????0????? 
Erketu           ??????????????201?????????????????????????????????????????????????10111???????????????????????????????????????????201100020101110011010???1?????????????????????????????????????????????????????????????????????????????????21?????????????????????????????????????011111101100???????0?????????????????????????????????????????1010000???0??????????????????????????????01????????????????????????????110??????????001???????????????????????????????????????????????0000000???1??????????????????????????????????????????????????????????????????????010?????????????? 
Euhelopus        1???1?????11122010100011???????????100??010?????????????101010000111111?0?000010??????1??010?1???????1?000110001102?01110001011110110000?110201011210?101001000001000110011110?????????????????????????????????????011010?01??10000000????????????????0?1100001000001101111110001100?100?????10000001?1????000??0?????????????00?0110001100000?00111?00001?????????????01??0010?01?????????1?1001?10101000???????000001????????000??00?00???????00?01???????????0000?0?00000000000?110000?0100000?001100?????????????????????00100000??100?000001001100010000????1?00??? 
Europasaurus     0110101010111?0100??0100110000110000?0???01?0????00???????0?111??011??????10011?1100001001101??011000100010100000010?101120000100010??000?10001101210100011001000110111000??10?0?0?00000?0???0?100010?010??020?0?1010100000000??00?000??0000??1??0?10101???000100110?0001????????????00000???110000000110010000000000000010010000?0100011000000101110000000?00?00?0?0000?0??1?0100?0???????1010??00?00?0?0??1001?01110??010?0??0000????0?0??000100001000000100?000000000001000?0??0000000[01]010000000001000??000000??0????00000?01000001?????0?00010?1?0011?????00000?01?0 
Vouivria         ??????????1??????0??????100????????1???311???????001????????111??????00?1???????????????????????????????0??100000????10112000???0??0?????????0110?1???0?????????????????????1??0?0?1??????0110???0?????????????????00?101000??00100000??0000?01?101101??0??0?0100?00000011100????0????0000?????????????????????????????????????0??0????11???00???????????00??0??0????00?1??01?0111??01?0?????1???0011000?0???????01??1?11???0011????0????????????????????????????????0?00??0?????1??????0????????????????00?????????????0????0010000010??????00010?1?0??0000?????000???0 
Fukuititan       ??????????1??????????????????01???????????0?010?0??1????????????1???????????????????????????????????????1??100111?????????????11???????????????????????????????????????????????????????0?1?????1???????????????????????????????11001000?????????????????????0????????0?1???????????????0???????????????????????????????????????0????????????????????????????????????????????????000????????????????????0?????????0?????????????????????????????????????????????????????????????????????????????????????????????????????????????????00??????????????1?0?????????????????? 
Fusuisaurus      ????????????????????????1?0????100????????????????????????0??????????????????????????????????????????????????????????????????????????????????????????????????????????????0????????????????01?????0?10??????021?????????????????????????????????????10101?1????????0????????????????????????????????????????????????????????????????????????????????????????????????????????????????????????1??001???00????????????????????????????????????????????????????????????????????????????????????????????????0???00?0000??0????0????????????????0?0???????????????????????????? 
Galveosaurus     ??????????????1?????010011010??????1??0?100?????????????????0011??????????????????????????????????????????????????2??001?20?0???????????????101101?00000????0?0?01?0000??0?00??0?0?00010???????10??????????020??0????0001????001100000??????????????????????00????????????????????????00??????????????????????????????????????????00??????0000?0?1?1?0??000??0???????00??100100?01????????????????0????????????????????????????????????????????????????????????????????00?????????????00?0???0?00?001?000????????????????0000??????00????????00010?1??????????????0????? 
Giraffatitan     100110101011111100?1010011010001001100041111001100110011110011111011011???1011111100001011101010110001120101000001200011120001100000?1000?11211101220100110001[01]10110110??11??000?10100010000100100011?0101002110010101[01]0100020011001000001011010100101110110011001100010111110100001?001001111100100001111100000000000000100[01]010001100011?000010011100?001??000010000000101011010100111?00010100001010?0100011111011111111100?110000???00100001000001000000100?0010000?0000000?001???0000101000000001100000000000??0010?000001010000011001000000100110011001000000000100 
Gobititan        ???????????????????????????1010???1?????????????????????????????0011101001????????????????????????????????????????????????????????????????????????????????????????????????????0????1??0111????1[01]1?????01???????0110?????????????????????????????????????????????0?001111111110010100110??????????????????????????????????????????????????????????????????????10????00??????????????????????????0????10?110001????????????00?????????001??????????????????????????????????????????????????????????????????????????????????0000??????????????????????????0100010????00???? 
Wamweracaudia    ????????????????????????0130001001????????????????????????????????????????????????????????????????????????????????????????????????????????????????????????????????????????????0000?10010??01100000000?100??00??10?????????????????????????????????????????????????????????????????????0?????????????????????????????????????????????????????????????????????00?000100????????????????????????????????????????????????????00???????0?????????????????????????????????????????????????????????????????????0?1000000??0000?00000?????????????????????????????????????0????? 
Huanghetitan     ???????????????????????0110?????00?100??????????????????????????????????????????????????????????????????????????????????????????????????????????????????????????????????????01?0?0??10???????0?1?0010???????20?0???01010?001??????????????????????????????????????????????????????????0??????????????????????????????????????????????????????????????????100???0????????????????????????????????????????????????????????????????????????????????????????????????????????????????????????????????????????0???????????????010?0101?00???????????????????????????????0????? 
Huanghetitan_ruyangensis ???????????????????????1110????1001??????????????????????????0???????????????????????????????????????????????????????????????????????????????????????????????????????????01?01?0?0?010????1?10???0010???000020?01???????????????????????????????????????????00????????????????????????0??????????????????????????????????????????????????????????????????10001?0000000?0????????????????????????????????????????????????0?????????0???????????????????????????????????????????????????????????????????00??0000000??0000?0????????????????????00??0????????????????0????? 
Janenschia       ????????????????????????????????????????00100110111????0??0000010011100100????????????????????????????????????????????????????????????????????????????????????????????????????????????????????????????????????????????????????00000000001100?0???0????????00?0100010000011100??01000100000101??????????????????????????????????????????????????????????????????????????????001010001???????????0001100?000001??????????????001?1????100????????????????????????????????????????????????????????????????????????????????????????????001??010?0000?0?10010100010?????0???0 
Jiangshanosaurus ?????????????????????01?10000???00?1?????????????????????????0?11????????????????????????????????????????????????????????????????????????????0101?221?00??0???0??10??010?1?????0?0??000????????1??01???????0???????010001?1???????????????????????????????0??0???0??????????????????????????????????????????????????????????????????????????01???1?010???????1?0??1??0?00??????????????????????0100?????????????????????1?1???????0??????????????????????????????????????????????????00?0?01???00??0?1??0001??000??0??0?00000?01????????????0??????11?????????????0????? 
Lapparentosaurus ??????????0???010????1??01000???00?100??111?0001100?0???000?00110011?00????????????????????????????????????000001????10001000????????????????0[01]0000?0100??????0?00?0010??0?00????0?100?0?0011??0??110??????????????000001??0??01000000000000??0010?1000001010110001100??101?001100????0000000??????????????????????????????????0??00???????0000?0??0?0??0????0??0??0?00?0??010000101???0???00100?00000???????????0??????0??00?00??0??????????????????????????????????0??0????????????0000?0100000?000??0???000000??0?????0000001000001??0100000000?11010?0000????000???0 
Ligabuesaurus    ??????????1?????010?11?????????????111?2111?????????????????????1?10???000??????????????????????????????0??1001?002????111000???0000??011???2?100?220?1?001???1000?0??1????????????????????????????????????????????0111010?0??11100100????????1??0????????????1?00110010111?1??11?10??00????????????????????????????????????????????????01??001001??????0?????????????011??0110101???1??????????????00?00000?????000??????????0000??00??????????????????????????????00??0????0????0000000?0??????????????????????????????????10100000????????????????0?010???????0?0???? 
Liubangosaurus   ?????????????????????01??????????????????????????????????????????????????????????????????????????????????????????????????????????????????????0110?210110??0?0?1?110101????????????????????????????????????????????????????????????????????????????????????????????????????????????????0?????????????????????????????????????????????????????00???11100?00????????????????????????????????????????????????????????????????????????????????????????????????????????????????????????????00000010?00??0011?????????????????????????????????????????????????????????????????? 
Lusotitan        ?????????????????????1??11010???0?1???????0?00000????????????1????11?00??????????????????????????????????????????????????????????????????????011??1??????????????1?????????01??0?0?10000??01?0?100??0???0??020?[01]0?????????????0?00????0000???????????????10000?????000??11110?????????000?100???????????????????????????????????????????????00???????????????0?0??000??????0110?0?01???????????0001?????????????????????0110???0??0?????????????????????????????????????????????????????????????0?0?????0?000??00??0????00000????????????????000100????1?0????????0????0 
Malarguesaurus   ????????????????????????1?01001100???????????????????????????????????????????????????????????????????????????????????????????????????????????????????????????????????????????????0??00010?1?001110110??1???020??????????????????????????????????????????????????01????????????????????0??????????????????????????????????????????????????????????????????????00??????????????????????????????????????????????????????????1??????????????????????????????????????????????????????????????????????????????????00000??0????00000?????????????????????????????????????0????? 
Malawisaurus     0??0?1011?2?1?21011?110110301111001??01?11??0011101?????????0001??01?????1100?????????????10???100100?0011?1[01]111102??101100001100000?0?11?102?1011221?101001??1100?1?110011??1011??11100??01111111110?010??02010011??????0?121111011001?1101??????????????01101100?1?1?1?????????????111101?0110????0?????????01???00?1011011001??100110010??01110111100010100100?000???11?010010100????????????1010????11???????000001000000???000????0???????00????000000100?001000???0??000?00????00??0010?000?00?1000?0000000??0000?01100??????001???????00010?110??0???????0000?10? 
Mongolosaurus    ??????11??2????1????????????????????????????????????????????????????????????????????????????????01010???1?11[01]1111??1110000???01?0??1?????????????????????????????????????????????????????????????????????????????????????????????????????????????????????????????????????????????????????????????????????????????????0???1?????110010????????????????????????????????????????????????????????????????????????????0???????????????????????????????????????01100???????00?000?????????????????????????????????????????????????????????????????????????????????????00?????? 
Opisthocoelicaudia ??????????????????0?11111001010?10101011000110101111011?01110000110001111??????????????????????????????????????????????????????????1????10???11?11221?010010011111011?10011?011??0??1100?10?0?011101??011??020?0?11011??11112110111111?11100111001?11101??0110010020?111111111?0??0?1?0110010??????????????????????????????????????????????11[01]101110110??11?1??010???010001110?11010001?01?001111?1101000???1????????????0000??0??0?001???????????????????????????????????????0??00?000000010?00000011000??000000??0000?01100001010000???0?00001?0?1100?1?0?00????0????1 
Paluxysaurus     ??????????1???21??0?010010010011100111?2111?00100??1?0??1011001010111???????????????????????????????????0??100001?2?????121001100000?1111?1?2011112[12]011000000?1000?01110111?1?00?0?00?00????00?110010?010??020?00???10110000201?000100010?01??1?0??10?0??100001101001111??????????????00001?1??????????????????????????????????0??000001?1?000?0011?00?0010?00?00?0?000?????1?0?0100?0?0???????010?1001000???????011?0??00000??0??0??????????????????????????????????0?00??00?????000000000100000000110???0000000??0????00?0010??00001??00?00000100110?01?0??????00????? 
Haestasaurus     ????????????????????????????????????????00100101110???????????????????????????????????????????????????????????????????????????????????????????????????????????????????????????????????????????????????????????????????????????10000000001100???????????????????????????????????????????000111??????????????????????????????????????????????????????????????????????????????0010?0001???????????????????????????????????????00??????????????????????????????????????????????????????????????????????????????????????????????????????000?????????????????????????????????? 
Phuwiangosaurus  ?????0101?2???110?1?111110010??10011???1?1??00111????????101000110?00?????????????1?????0?10???001010???11?101111????1011200011100110000?110?[01]111121010000011?010100010??11?1000?0??0100?10?10?1?0111????11020?0?11111011???2010000?00?0000???1????10110??1??01?01010101?????????????000??1?????????????011??0?????0000001?010????0?0001100000??011100?00?0?01?010010?0??0101?0?010????????0110??010101010????1??01?001?1000??????0????????000?????1?0??00110000?????0?000000?001???0000000100000?001100?00000000??0000?00100001?0?00???0??000?010???0??1??????0000??1?? 
Qiaowanlong      ??????????????110?????????????????????????????????????????110100?????????????????????????????????????????????????????10110000?110011000???1????????????????????????????????????????????????????????????????????????????????????????????????????????10100?00000????????????????????????0???????????????????????????????????????????01??01???????????????????????????????????????????????????011001???????????????????00??????????????????????????????????????????????????00?00??????????????????????????????????????????????????????????00??000001001???????????????????? 
Rapetosaurus     0?10?100102?1221011111011?311??100101011101001001011100???01000100??1??1?001?011?11011?00?111??10001010011?111101020?00000000???0000?0001?11201101211?10001111110101011001?11???10??11011?1?001110111?010??0???00111110000002110101110110001??1001?10101?100100100200111???????11000?010101111?0?000000?11011?1111110?11111111110?101110000?0011101111011?????100???00010010101101?1110111011110101111?001001??10?0000????000?0000??00???10000000?101000000100100000?000001000?0?000000?00010?000?0011000?00?0000??0????01100101010001?100?0000010?1100?1?0000100010?1?? 
Ruyangosaurus    ??????????????1?0??011111???????????????????????????????????????1111??????????????????????????????????????????????2??1010[01]?00???????????????201011210010?0110?0??1000?1001???1???0?????????????????????????????????????????????????????????????????101?0??????1100211?????????????????0???????????????????????????????????????????00???????000??10111?000100???????????????????????????????0?00????01??????????????????????????????????????????????????????????????????00????????0???00?100?0?000?00110????????????????????????????????0?????????????00???????????0????? 
Saltasaurus      ?????001??????0101???101113111101?001???000?1000111?0???0?0??1??11001????????????1100??????????101100?????????????2?01010200100?0000??011???201011221?1010011?1101010110011101?110?11101111?010110001?01000020?00?00100001112110011111011101??1?1??111111111100110211111???????110????1111100???????????110???11???11011101111???10[01]101001??00001011110111110?00101010110?1110110010?0?1???0?101101111?00111?11???0100?000000?00000???????00?1?00????000001100?????????0000000????0??00?110?0?000?0011?00?0100001000100?01100001010011?100?0000010?111011?00???00?00?1?? 
Sauroposeidon    ??????????????2?0?????????????????????????????????????????????????????????????????????????????????????????????????2??111121001100000?11???11??????????????????????????????????????????????????????????????????????????????????????????????????????????????????????????????????????????????????????????????????????????????????????0???0???0?????????????????????????????????????????????????????????????????????????001????????????????????????????????????????????????00??0???0???????????????????????????????????????????????????????????????????????????????????????? 
Sonorasaurus     ?????????????????????1??1?010????????????1110011?0?10???1???????????0??010??????????????????????????????????????????????????????????????????2?110?2?0110?????????????????????????0??000????????1???1????????21??????????1??????1000100010??1??10???10???0????????????010???????00011???0001?1????????????????????????????????????????????????????????????????0??????????????????010?1??0???????????????00000?????????????1100???????????????????????????????????????????????????????????0???????????????????????????????00000???????0???????????????????1?000?????0????? 
Tangvayosaurus   ????????????????????000?100??111101???????????????????????0100011?1?101?0?????????????????????????????????????????????????????????????????????1[01]11210??0??????0????011????1???00?0??01011101000110110?010??021?0?10???????????????1000????????1??????????1100010011001?0111?1???0???110?????????????????????????????????????????????????????00????110??0?????1?01?010??????????????????????????0?0?0100000???????????????00????0??0?????????????????????????????????????????????????????????????0000????0?0000000??0????00100???????0???00?000001001?0??100???????0????? 
Tastavinsaurus   ?????????????????????10010010001011?????????00000???????100[01][01]001011001[01]010??????????????????????????????????????????????????????????????????20110?200?00??000?1?00?0010??1?11100?[01]0000010?1?101110[12]10?0101002110000???????????????????01???????????101010110000000010111111110100010110???1?1???????????????????????????????????????????????00???11100?00?0000?000000?????????????0????????111000011000010101???????????1000???0??0?00???????????????????????????????????????????????000000100000?001100000000000??0000?00000??????????000?0000010011011100010????00???? 
Tehuelchesaurus  ????????????????????00?????????????110?100101110101???????00000000??????????????????????????????????????????????????????????????????????0???101101200?100?100?1?0??001???01?1??????????????????????????????????????001001001??10000000000010?????????????00?00100?1?1?????????????????0000001??????????????????????????????????????????????00010011110?00????????????0001??0000101?1???????????0000100?????????????????????00????????????????????????????????????????????????????1???100000[01]00000?0011?0?????????????????????000000001??00?000001011001????????????????? 
Tendaguria       ??????????????????1?1?????????????????????????????????????????????????????????????????????????????????????????????1????????????????0????1?????1100??????00????00?????????????????????????????????????????????????????????????????????????????????????????????????????????????????????????????????????????????????????????????????????????0?0??000?????????????????????????????????????????????????????????????????????????????????????????????????????????????????????????????????11110????????????????????????????????????????????????????????????????????????????????? 
Venenosaurus     ????????????????????????11010011001?0???????000100211?????001010?????01??????????????????????????????????????????????????????????????????????????????????????????????????1?????0?1000000??0110?100[12]10?01?1?020?00??110001?????????????000100??1?1????????10000??????????111?1??01011??0?00100???????????????????????????????????????????????????????????????00?0?000000???????????0011?0000????0?01????????????????????????00?1???00??????????????????????????????????????????????????????????????????0?0?0000000??00?0?00000??100???????????00010?10????0010?????0????0 
Xianshanosaurus  ????????????????????????103????1100??0???????????????????????????????????????????????????????????????????????????????????????????????????????????????????????????????????1?????1111111????1?11???0000???0??00??1?????????0?1??????????????????????????????????01000????????????????????????????????????????????????????????????????????????????????????????????00?1?????1??????????????????????????00???????????????????0?????????0???????????????????????????????????????????????????????????????????????1000000??0000?0????????????????????????????0????????????0????? 
Epachthosaurus   ?????????????????????10111310011001????2100100101111111?????????0?10101010??????????????????????????????????????????????????????????????????2011[01]?220110??[01]?0?1?010101100?1?110010?110011?01110111[01][01]1?01000020?0011????????12110101100111100111001?1110?110?10110?0111111101???00101110101111???????????????????????????????????????????????00??1011110111010?1001111???1?111111000011110011???1101110101?011??????????000000?00??00010??????????????????????????????????????????????00?010100000?0011?00?0000000??0000?00000?????0001??00?0000??0?11000000000????00???1 
Nemegtosaurus    0110101010211???????????1???????????????????????????????????????11?0??1???0110111100111001111??10001?102[01]111[01]11110?????????????????????????????????????????????????????????????????????????????????????????????????????????????????????????????????????????????1?00?????1??11????????????????1111111010?111101111?101?1111?11111???????????????????????????????????????????????????????????????????10???01????1100?????????????????????11100000001111000001100100000?0???????????????????????????????????????????????????????????????????????????????0?????????000??11?? 
Tapuiasaurus     01101001?1211?2??????10??????????????0??????0?0????1????????????1?????????01001111?0?010011110[01]0?011?002[01]11111111020?????2?????????0??????112?11??2?1????01???0??0??0110111????????????????????????????????????????????????12??????????11???????????????????????01????????????????????0???1??1101011000111110111?1101?1?101???11?????????????0??1011?1??????????????????11????????????????????????????????????110??????????????????????012?0?0??0111100000110010000000???????????????00?000???000?0011????????????????????????????????????????????????????????1?00??11?? 
Diamantinasaurus ?????????????????????1??????????????1??1000110101101001111[01]101001101011???????????????????????????????????????????2?????????????????????????21110?221?00??1???1??10?0?10?1110???????????????????????????????????????0?101?????10000100011100??0100?11101111110111020111011011?????????0011110?????????????????????????????????????????????1?11???110?0?00????????????11?1??1101100001001000101101010000010?????????????????00?00???0?????????????????????????????????????????????????0000?01??000?00?1??????????????????????????11?001??00?0000010?110?010?????????0???1 
AODF_836         ??01?001??????010????1?????????????????????????????????????101????????????????????1?0?????11???10101??????????????20010102000[01]0?0000????????201111211?00?000???????1?1110111????????????????????????????????????????0?10????????????????????????????????1??110????????????????????????0?????????????????1??????1???01???100110??011?0?????1?11???110??100????????????1?????????????????????????0111??????????01?????00?????????????????????000?00????0?1000100????????0000???????????0000001??000???11??????????????????????????????????00???000?0??????????????0????00? 
Savannasaurus    ????????????????0???110?1001????10???1????0?10000??1001???010101?????11???????????????????????????????????????????2??10002?00?????????????112011112[12]1?0000100001011101110111???1?111??????1????1?0010??????020???????????0?100?0?0?1??11??????1?10???????11110??????????111???????????0???0???????????????????????????????????????1????????010?01111001[01][01]1???1????1?????100?1?????0?0000000????0101?????????????????????0??0??0???00???????????????????????????????????0???????0?0???00000010?000?00110????000000??0????0??00??????0????00?0000010?11????00???????0????1 
Wintonotitan     ????????????????????????110??01???001???[01]?0???1010??????1???0?00????????????????????????????????????????????????????????????????????????????2?110??????????????101????1??111???0?0?00010?11????1???????????020?00??0?0101??????0?0?1??011??0??1?0???????0??1?0????????????????????????0?1?100????????????????????????????????????????????????????????????????[01]?0???0001?????1?????0?10?0000???????1????????????????????????0??0???00??????????????????????????????????????????????????0???????????????0?0??00??00???????00000??11100?????????00010?11?????????????0????? 
Australotitan    ???????????????????????????????????01??1000??????02??????101010011?????????????????????????????????????????????????????????????????????????????????????????????????????????????????????????????????????????????????0?0??0?????00000110??1100?????????????1111011112???????????????????0011????????????????????????????????????????????????????????????????????????????0????010?100?1???????????0101000??????????????????????0??????????????????????????????????????????????????????????????????????????????????????????????????1010001??00?0000010?1101????????????????? 
Futalognkosaurus ?????????????12?01011??1103????110?????11??1?????1?1??????11000???????????????????????????????????????????????????2?110100000?0?00?0?00?1???211??12?1?10001????10?????1?????0??010????????1?11???1011????00020????????????????????????????????1????111???10??0???????????????????????????????????????????????????????????????????0000010?1?000???????????10?0??0101????????0????????1????????1?1101???????????????0000??0???????111???????????????????????????????????0?000000???1????0????????????????0??1000000??0000?0???????????????00?000001001??????????????0????? 
Muyelensaurus    ?????001??2???????1??10?013?1???00?1????111?0010111?0?????0000111?10?01??0??0?????????????10????00110??????111111?2??1010000010?0000??001???2011112?1?001011??11010011100??????010??00011?1??1?11?011?01????20?????010100???2111001100?11100??100????????101101100211101111?1??100???11?01101??????????????????????1??1??1?????1??00??1???0?0??1111111001?????00??1??010?01011011100???1??1??100101110?0??1?10??????001??0000?000001?????????????????0????1100???????0??0??00?????00000000010?00000011??????00000??0????000?00010000????0????00010?1000?10001???0?0????1 
Aeolosaurus      ????????????????????????113???????0?1???1001100?1??1?00?????0000?????11?????????????????????????????????????????????????????????????????????????????????????????????????????????11??1?????1?????????????????20?00????1000??????11?1??0?1?10???1???????????10?0?????????111??1??????????1??1???????????????????????????????????????????????????????????????????11???10?1?????1???1?0?1?0?????????10?????0???????????????????0???????????????????????????????????????????????????????????????????????????????00?000??00?0?0??????????00????????00010?1???010????????1????? 
Isisaurus        ??1??0????????01010??101??310?00101010??11???????11?????1??10001???????????????????0?????????????00????????????????????0??010???0000????1?????1???2?1??0?0111?0?0??001100?1?0???10??11?11?1????10?011?0?????1??00???10000110??101?1110??100????????1110????110??????????????????????????1?????????????????????11???01???1???1?????00?00????????01?1?0?0??11???00???0?001????1??100?1???????0?1?110????????????1???000010?0???????00??????????????????0????????????????????1000????????0?000???000?0?11????0000000??0000?0110000??1000???0??000?110?1??????????????0??1?? 
Jobaria          0001?000??0100001001000001000110000100?1101?000000000000001000011?10100???100100?10000?000?0???010?0??0000?00011[01]0101100120001110010?0000?10101[01]001201101000000000?0010??0000000?0?01100?01?000010010?01000020?10000001010012000100000000000000100100000?10000100110100?100?00????00?0010000?000???01???1?100000???00??00?????00?000001110000001011000?00?0?00?00000?0000?100?0?0101?10?0?0?0100000100?0?????0???001000?000001110000???00000?0?00000?0??0?00?0??000000?0000000?00?010100000100000?0000??0?0000100??0000?00000001?01001?001000000001100?0?00????0000????0 
Padillasaurus    ?????????????????????1??000?????????????????????????????????????????????????????????????????????????????????????????????????????????????????20111?2????????????????????????11??0?10?00??????10???00????????020??????????????????????????????????????????????????????????????????????????????????????????????????????????????????????????????00?????1????????00?0000?????????????????????????????????????????????????????0?????????0???????????????????????????????????????????????????????????????????????0????00??0????0?????????????????????????????????????????0????? 
Losillasaurus    ??????001?????000????00?10210??100??????100???000????????????0?????????????????????????????????001010?????????????1???010100001100?0????????00110??10100?0000?0??1100?0??1?01??0?0?00000??0010?000010????00020??????????????00010?0000?0???0?0??????00000??0?0????????????????????????0??0??0???????????????????????000000???0????0000??????00???11000?00???00?0101????????????1?1???????????0???00??????????1????110???0?0?10????0????????????????????0?00100?1????????000??????????000010110000?00110???0000000??0000?00000??????00????????00000??????????????0?0????? 
Turiasaurus      0?001000110???0??01????0?????10???????0?100000011??0000??????????????001?010???00100001000100??001000???00?000011?1???011100011100010000?01000110?110100000??0001110010??00010?????????0????????????????????????????????????000100000000???01001001?????????????????0???100?0???0000?000?000???0?????1??1??000000?000?00010??0?0??00000?0?0000?001?0?0?0??????????????????101001110??100010??????????0????001111?10000?????11000???0???0?00000000000?000000100?1?????0??00000001??0001000001?0000?00?100???????????????????0???????0000??????????????????000?0?000???1?0 
Zby              ??????????0???????????????????????01?0??1000001110100001????????????????????????????????????????????????0??000011?????????????11???????????????????????????????????????????????????????????????????????????????10??0100?1001??0001?000010000??01001????????????????????????????????????000000??????????????????????????????????0???????????????????????????????????00?001??010011100???0?????????????????????????1?????????10?0??????????????????????????????????????0????????????????????????????????????????????????????????010??0000??????????????????????????0?????? 
Mendozasaurus    ????????????????010?1????0311??010111???110?0110????0???????????10??0????1????????????????????????????????????????2??10[01]000[01]000?0000??001?????1011??????00?????1???????????????010?100011?1?11?111011?01???020?00??01?101???2?11100100?1??00??100????????1????110021011111?????000001111?11?1?????????????????????????????????????00?????1?0??111?????????????101?110000?11011011100?1?1???????????00??001011?????0000???0?00?001101??1?????????????????????????????????0??000????0?0?0?????????????????0?1000000??0000?00000001000011???????????????0010?0000????01???? 
Notocolossus     ????????????????????1???113????1101?????010??????????????0???????????010?1????????????????????????????????????????2????????????????0???01?????11?1??????00?????0?????????????????0?100????1???????110???????21?00?????????????11101100???????????????????1??????????????111?1??1?0101??1???????????????????????????????????????????????????0??1?0?????????????10??110??????0111111????????????????????????0?1???????????0???????????111???????????????????????????????????????????0?0?0?????????????????????00000??0????0??????????01????0???????????????00?00????0????1 
Pitekunsaurus    ?????1011?2???210???11??1?3??01????01????????????00?????????????1?????????????????0?????????????00100???1??111111?2??10[01]00000?100000????1???2011[01]1221?0?001????100?1011001??????10?100?11?1?????1??11???????20?0???01?100??????????????1?000??????????????????1100??????????????????????01?????????????????????????0101011?111?1?00100?????000101???1?0?????????0??0001????????????1???????????????0?????????0????0000???00?0????????????????0???????0?0001100???????0??00?0??????0000000001??000?00??0?????00000??0????00000001000??????????????????0??????????0?0??1?? 
Rinconsaurus     ??????????2???0?01???10?1?30111????1??????0?????????????0???00011????????????????1?????????????????????????1[01]1111?2??0010200?00??00?????1???201?1?211??0??1[01]??1?010[01]0110?1??1??00???0001111????11???1?01?0002010???01???0??12??100?10?????????1?0??1011??10?1011?01????????????????0???????????????????????????????????????????1??00??11????0????1??1??00?????00?0?????00?????011????????????1?010111????????????????0???00?????0????????????????????????????????????0?00??000???????0000001??000?0011?????000000??0?00?000000?100?0?1??00?0000010?1000???????????0????? 
Patagotitan      ??????????[12]???2?0?01110?10300??0101010??11??011?0?????????01????1??????????????????????????????????????????11?????2???0100010?0?00?0???01???2011?121[01]11?001?010001100110011????010??00?11?1??1?1??011????10020?0???0111?1?112?11??1100??0???????????????????1?0?0?2???????????????????01??????????????????????????????????????????000?1??1??0???[01]1111?0?????0??0?01????10?1011?100?????????????????100??????????????00????????????1?????????????????????????????????????0?000?????000000000100000?0011????0000001000000?0??00101?100???????????0?0?1?0????????????0????? 
Argentinosaurus  ?????????????????????10??????????????0????????????????????????????????????????????????????????????????????????????2????????????????0???01???201[01]1121??10001??101?110?110?111?????????????????????????????????????????????0?1???????????????????????1???????????????????0?????????????????????????????????????????????????????????????????1??0???0111??0??1??????????????0????????????????????1???????????????????????????????????????????????????????????????????????????????????????000000???000?0?1??????????????????????????????????????????????????????????????????? 
Puertasaurus     ?????????????????10?1?????????????????????????????????????????????????????????????????????????????????????????????2??0?100?100??00?0???01?????1?????????00????00???????????????????????1????????????????????????????????????????????????????????????????????????????????????????????????????????????????????????????????????????????0?1??1?????10?????????????????????????????????????????????????????????????????0?00?????????????????????????????????????????????????????0??????1?0?0????????????????????????????????????????????????????????????????????????????????? 
Soriatitan       ??????????1??????????1??11010???001?????110?0???????????1???101110?????????????????????????????????????????100101???????????????????????????20111?2?????????????????????????1??0?1001000??011??100[01]10?01????21?00?????????????01100000?????????????10?1?0??000??010????????????????????1???????????????????????????????????????0???????????000???????????????0?0??000??????0100101???????????10??01?00???????????0???????1????????0??????????????????????????????????0??????????????????????????????????0??0?0000??0????00000??????001???????0001001?0???????????00????? 
Bellusaurus      ???0????0?11??010?0?00?01021001000?111??001?1000110?0???0?0?00001011110??01???0???00??????101???10?00???0??000001?1?0001[01]20001100000??000?101011011000100000??010100010??00?10?000?01000??01100000000?11???0???10??0010?1001??00000000000000??010??10000?100000000001100110?1??1000??00000001??0????1????010??000?0??00??0?????0?100000?000000?101?010?0000?00?00??000001??001010001?0?0???10000000000?000001????010000??0000?00000??????????0??0???1??0?00100?0???000?0000000??0????100000100000?0011000?0000000??0?00?00000101000000?00100000010?1000?10001??00000???0 
Cetiosauriscus   ?????????????????????0??0?001010000????000100001001?????0???????0?11???0?0???????????????????????????????????????????????????????????????????0100?00000??????????????????0?01????0?00010???????00?010?[01]1????1??100000000??????00000000000000???????0000?0?????00001?????10100??1?00???000??0????????????????????????????????????????????????00???????????????0?????000001??0010?0000?????????00????000????001????????????0000?????0?00?????????????????????????????????????????????????00???????????????????00100??0????0000000000?101???????????????01???0?11????0????0 
Chuanjiesaurus   ??????????????1???????0010200??0000110?100010000001?0?0???1?00?1?010?1????????????????????????????????????????????2?000100000011?00??0????10201000200?00??100?0????00???????????10?00000?????00000000?10000020?1000101?11001??000?00000?1000??010??00000???000000000???0???0??????????000?101????????????????????????????????????00?00010???00????1000??0???00?000000?00???00??00101???0000???0????10010???????????0000?0000??0?000????????????????????????????????????00??000??1?????0?0?0100?00????1??0??000000??0000?0?[01]00101000000??00?000?00?00?000??????????00???? 
Haplocanthosaurus_priscus ??????????????010000000010000??0000000??????????????????0010101101????????????????????????????????????????????????1??10[01]120001110000??001?0?1011011[01]0100000000000100010??00010?0?100110???01100010010?01000020?0010000001001???????????????????????1000001000010011???????????????????0???????????????????????????????????????????00001000010000011000?0000?00?0000000000??????????????????00000010100????????????110010000?????000????????????????????????????????????00?1000?0?1000100000100000?0010000?0000000??0000?00000001001????000?000000011100???????????0????? 
Haplocanthosaurus_delfsi ???????????????0?????100000????100??0???????????????????00000000?1????????????????????????????????????????????????10010102???011???0????????10110?100100?000000?010011???0???0?0?0?011????0010???0000???000020?0????????1???10?????????????????????10000?1000000012???????????????????0?????????????????????????????????????????110?00????0?00??011000??00??00?0000???????1????????????????101000?0110????????????????1?0?????????0????????????????????????????????????0001??????1????0?00010000000000?00?00?0000??0000?0??????????????000?000001011000???????????0????? 
Lourinhasaurus   ??????????????0?????11?0100?????01?100?20110000110??????001000100?101?????????????????????????????????????????????1??101?20?????1???????????10110?2?????????????1?????0??0??1??0?0?000????0?????????0??????01??0???000101??1??01000000000000?0?????100000?10021000200000?11???????????00000???????????????????????????????????????0????????0[01]0????????????0??0?????0?0?01??001010101???????000?00000001000?????????????????000????0??????????????????????????????????????????????0????????????????????00??0000000??0000?000?0101000001?000?0000010?110101?????????00???0 
Moabosaurus      ??1??000??0???0[01]001?1[01]1010300001000?????101??????00???????????????????????????????0?0?1???10???0000[01]0???00?000011?1[01]100[01]1[12]00011100010000001010110021010000[01]00000010001[01]0?0?000?010?011010000?0?100010?010?00[12]0?0000?????????0001000000??1100??????????????????100?????????????????????0??0????????????????1??000???01?00010010?00101000110000100010000?[01]11??0000?0000????000100101???????????????????????????01??[01]0010?0????0???000????0???1?0000????0?0000101?0?????00000000001??111100000110000?0011????0000000??0??0?00000??????011???????????????0?????????0000??1?? 
Mierasaurus      000??0001?0?1?00001?10101031000?00101???????1000?0?0??11??01000??011?01111?0???00?0?00????10???001010?0000?[01]00011?11?001110001110000?0000?10001100110100000000000110010??0?0???0?0?011100?00???1000?0?01???0???[01]0??001001?????????????00???0??0??0?10000010010100?2??000110????0000?100???00????????????1000??00???01?0??10010000?00000110000000010000?11????0?00??0000??????????????11????1??000?000010??0011???[01]0000??10000???000?000??0???0?00????0?0000101001100000?000000?00?000100010110000?00110?000000000??0????00000101010????000??000010???0???000?0?00000?1?0 
Dicraeosaurus    0?00?0101?2100000001000011111010110110?00[01]1?000?000?????0010000000?11110?0010111?101101?????0??100000?0321?1111010011110120000100[01]011000?00?01[01]0000101001000000010?0011000?001?000?11110?10010?00000100000011?010001000010?0??010000000?0001???????100000000000000101000110?1??10?????0000?0?2210101????200110000?001111100?0?00100001100000000001100100010000?0001000001??0010?0001???????1100001010010000??01?0?[01]1101?10000??0000????11?0100210??1?110110010?0111110?00101101000000000010000010?0010?0000000011100110?00000000000001?10110100010100000110????0000001?0 
Amargasaurus     ??00?0001????000000100001101?01????010?000010000000?????0???????0011????0????????101001????????101100?????????????010110[01]200001000010000?00?00[01]0000101001000000010?00?100000?0???0?111?0????1??0???????????11??10???00011101??01000000000000???????1000?0?????100011??00111????0??????0000101???????????20111000???01111100010??1110011000000000011001000???00?0???00000???000010001????????100????1001000???01???0010?????00??0000?1?????01?0210??1?111110000?0??????10[01]1?0101?00000000000010010?0010000?000???????01100??00000000011?1?????????????0110100???00?000100 
Brachytrachelopan ??????????????0?0000100???????????????????????????????????????????????????????????????????????????????????????????0??100020000100?010000?00?00[01]0000[01]01001000000010?0011000000??????????????????????????????????????????????????????????????????????100000?????????????????????????????????????????????????????????????????????????00??1000000000111001000??????????????????????????????????1?????????0????????????01101?????????00?????????????????????????????????????00??1101?00000100010000010?0010?0???????????????????????????????1??????????????0????????????????? 
Lingwulong       ??00?010??1?1?0???0?0?00100?0??0100010??101?000??0????????0?00??011??00??????????1010001????????11100???21?111101????1100[12]00001000010?00?0??0010000[01]0100?0000?0011000[01]0??[01]0?00?0?0?00000????100000[01]1000100011??100000?001001??01000000000000????????0000000000000010????11000?????????000000????????????100?1000???01?01?10?10?0?100000100?100?0[01]10000?10???00?0001000000??0000?000????????1???00000001??????01???00001?00000??0000???????01?0000??1?1111100?0???????0?011?11?1??0000000010100010?0010?00?0000010??1?110000000010101?1?001?0100000?010???0?????0000?01?0 
Suuwassea        0?00?010????1?[01][01]0?0?0?????111??????110??001?????????????????????????1?????010?????00????1?00???00010?????1?111??1?1111101201001100110?00?00???1000??????00????00?????????0??????00?10010?0?????0???????????????1???010001000??0100000??????????????????????????????01010?????0010001?000?????221????????1001?000???0?10111101?0?1000010??000??000????????????0?????000001??0010100?????????????????????000??100???11101????????1???????1???000010??1?011100010??1?11?01001110?101?000?0???????????????0?????????????????00000001000001?????????????????11?1011??0?00?1?? 
Amazonsaurus     ?????????????????????1?????10[01]1?100??????????????????????1????????????????????????????????????????????????????????1???????????????????????????110??????0??????0????01?10000??????0?1?100??1?1000?0001001????1??00?????????????????????????????????????????????????????????????????????0????????????????????????????????????????????????????0?????????1?00??????00??00????????????????????????0?0?????????????????????????00???????0??????????????????????????????????????????????????0?????????10?0?0?0???00?0011000????10?10???????????10????????????????????????0????? 
Comahuesaurus    ??????????????????0?00??1100001??????0??000??????????????11??0??00??????????????????????????????????????1??1111????????????????????????10???1011000?00??10????0000?01?100??????0?110[01][01]10??1????00?0???01?0001??00??????????1??11000000?????????????1????000000100110100???????????????00???????????????????????????????????????1?????????0?0000011??11010???11???0??????1??0000?00???????????1??11?010?0?????????????????00???????0??????????????????????????????????0????????????00001010??????000?0?????000????????11010010???????0???10?1101000011010?????????000???? 
Histriasaurus    ?????????????????????10?????????????????????????????????????????????????????????????????????????????????????????????????????????????????????10111???0100??00???????01???????????????????????????????????????????????????????????????????????????????????????????????????????????????????????????????????????????????????????????????????????00??????1???0?????????????????????????????????????????????????????????????????????????????????????????????????????????????????????????????10?0???0???01?1??????????????????????????????????????????????????????????????????? 
Limaysaurus      ??1010101?2???0010??0?0?000[01]1110101000?0000010000000?????1101010??00????10?????0?1001?010?10???001100???1??111111?1??1000200000?1000????????1011001?1??0?000?0?000?01?1???????00?0?01100?11??00000[01]01101???11??00??0010010002?110?0?00000000??1?0?????????000011?010?0011?0???????????0000??1???????????00011100???1111100??1??1??00111000?00?0?11??110?0????1?00??00001???00??10100?00?????????1??010000010?11?????00???0000?000000??????001100?120?000001000?0?????1?100?000???0???01??0?1???10?1?10??1?0000011000011010010211?1101??110?11111000111?0110?00?0000001?? 
Cathartesaura    ????????????????10???????1?01??010??????????????????????????????1?????????????????????????????????????????????????1???00?2?00????000?????????????????????????????????????????????0?0??00??1?10?000001101???1?????????1001?????????????????????????????????????1?01????????????????????????????????????????????????????????????????00???000?????????????????????00?????01?????????????????????????????0?????????????000???00?????000????????????????????????????????????10????0????????????????????????????00?0?1100001101001021?01?????1?????????????00???????????0????? 
El_Chocon_rebbachisaurid ??????????????1?100?010?????????????0???110???????????????????????????????????????????????????????????????????????1??100120[01]010?1000?0001???101101101?001000000000?011100???????????????????????????????????????????110?1?????1100?0???????????????????????????????????????????????????0??????????????????????????????????????????00??1000?0000111?011000????????????0??1??01?010?????????????????????????????????10001?????????00?????????????????????????????????????10?1000??1000001000110?11011010???????????????????????01?01?0???????????????????????????????????? 
Katepensaurus    ??????????????0?0????00???0?????00???????????????????????????????????????????????????????????????????????????????????10002?000??100?????????1011??101?00??00??0?00?011100??????0?0????????1?10???0[01]101?????11?????????????????????????????????????????????????????????????????????????????????????????????????????????????????????00????????01???1?011000???????0?????????????????????????????????????????????????00??1?1?????????0????????????????????????????????????1011??????????0100011??11001010???0001001100101101??????????????????????????????????????????????? 
Nopcsaspondylus  ?????????????????????10?????????????????????????????????????????????????????????????????????????????????????????????????????????????????????1011????1??0??00??0??0?01?100???????????????????????????????????????????????????????????????????????????????????????????????????????????????????????????????????????????????????????????????????00???1?011000????????????????????????????????????????????????????????????????????????????????????????????????????????????????????????????01??0??0?11011000?????????????????????????????????????????????????????????????????? 
Rayososaurus     ???????????????????????????????????00???????????????????????????0??????????????????????????????????????????????????????????????????????????????????????????????????????????????????????????????????????????????????101001???????????????????????????????????????00???00???????????????????????????????????????????????????????????????????????????????????????????????01?????????????????????????????0?0?????????????????????????????????????????????????????????????????????????????????????????????????????????????????????111011??????????????????01????????????????? 
Demandasaurus    0???????????1??0?00??0??10010??0110?????????????????????????101010????????01???????????????????????????????111111?1??100?2?00???11?0??????0?1011??110000??0????????01?10000????0?0?01110??0010?000[01][01]0?01?0011??00??????????????????????????????????????????10001001???????????????????????????2????????????????????????????????1?0000?????0?00???1?01100????11?000000????????????????????????????01000??????????????0???100?????000????0????????????????????????01?0?1?000???????????0?210111??10111??0?101110001111011110000????????????????1111100110???????????0????? 
IOW_rebbachisaurid_caudal ?????????????????????????00?????11?????????????????????????????????????????????????????????????????????????????????????????????????????????????????????????????????????????????0??????????0010???0010??????11??????????????????????????????????????????????????????????????????????????????????????????????????????????????????????????????????????????????????00?0?????????????????????????????????????????????????????1?????????0????????????????????????????????????????????????????????????1?????????0111000111101111??????????????????????????????????????????????? 
Rebbachisaurus   ?????????????????????00????????????00?????1?????????????????????????????????????????????????????????????????????????????????????????????????10110?111?00??00??0??0?01?100???????????????????????????11?????????????0?1001??????100???????????????????????????0?????????????????????????0????????????????????????????????????????????????????00???11011000???????0????000??????0?01???????????????????????????????????????????????????????????????????????????????????????????????????01210111?01011110?1?????0?1100??????????1111110??????????1?????1??????????????????? 
Tataouinea       ???????????????????????0010????001???????????????????????????0?????????????????????????????????????????????????????????????????????????????????????????????????????????????010?0?11011????0110???0[01]100??00011??????????????????????????????????????1000?1??10????????????????????????????????????????????????????????????????????????????????????????????00?01?0000??????????????????????????10??01???????????????????????????????0????????????????????????????????????????????????????????????1???????11???0001111101??1????????????????????11?01????????????????0????? 
Zapalasaurus     ???????????????0????????0100111000????????????????????????1000110?10??????????????????????????????????????????????1???00?2???1??1??????????????????????????????????????????????0?0?01100??1?10?000010001????1??????????????????????????????????????????????000??0?10??????????????????????????????????????????????????????????????0??0???????????????????????1?00??????????????????????????????010??000??????????????????00????0???????????????????????????????????????1??1????????????????????1????????1?00000?1??1?1??10010???????????????100100?11??0??????????0????? 
Leinkupal        ??????????????1?1?0?0???10111??01?????????????????????????????????????????????????????????????????????????????????1??111?20000??0?011?????????1000????????????00????????????????011?000?????100??00111?????10?????????????????????????????????????????????????????????????????????????????????????????????????????????????????????000011?0?0??0?1????????????0?00?1?????????????????????????????????????????????????00??100?????0?0?????????????????????????????????????00?00?0????00?0????????0????????1?110??11?0?101001101?????????????????????????????????????0????? 
Tornieria        ??00?000??????2?0???????1111101010?11?00001??????00?????0???00000011011??????????0011???????????00001?????????????1??11102000???0?0????????????????????????????????????????????001111100??00100000001101????0??????011001???1000000000??0001???????1000?0??000000000000011000?????????0000????????????????????00???00?01111???????00??1??????????????????????0?00?1??001?110010100?1???????1100??01100?010???11??????0??100?0??1??0???????1???100????0??000110??????????1??00??????????????????0????????11110101110010100110110100010??1???0?0001010001101??????0?00?1?0 
Dinheirosaurus   ?????????????????0????0???????????????????????????????????????????????????????????????????????????????????????????1??11012??0???0?1?????????10110001010010000?0?00?0?1???10??????11?11????????????????????????????????????????????????????????????????????????????????????????????????????????????????????????????????????????????0????1100101??0?1[01]11?00????????????????????????????????????????????????????????????01?????????00?????????????????????????????????????01????1??10???00?110101001?0?111???????????????????????????????????????????????????????????0????? 
Supersaurus      ??????????????1?00??110010011010100101???????????????????0000000??01??????????????????????????????????????????????1??110120001??01111?????0?11110?2[12]010000????0??0?0111??1???0?0?1110010??0?100000001101?0011??1000??00?1000???????????????????????10000?00000?????01000??????????????0???????????????????????????????????????????10??01??01010?011?110001??00?000100??1???????????????????11000000????0?0??????????10??100????0??0????????????????????????????????????001?00???1????00?11010[01]00100?1110?11101011100101000000101?00????10110000010?00??10?????????00???? 
Amphicoelias     ?????????????????????00?????????????????????????????????????????0????????????????????????????????????????????????????????????????????????????0110?010100??10??0??0?0110???????????????????????????????????????????????????????????????????????????????????????00002?????????????????????????????????????????????????????????????????????????00???11000?00??????????????????????????????????????????000???????????????????????????????????????????????????????????????????????????????0000001000?000000???????????????????????????????????????????????01????????????????? 
Europatitan      ??????????1???2??????1??[01]001???111110???????????????0?????010001????????????????????????????????????????1???00111?2??1?[01]?2100???0??0??????1?2011??210100??0????????01????11??????0??00????1?10?1?0010?????002[01]100??01?101?0???????????????????????????????0000????????????????????????????????????????????????????????????????????0?0?01??0?01??0110?0?10???00?0?0000?00???????????????????????0101??????????????0??00??110???0???0??????????????????????????????????0?00??0???0?????00?1001000??000??0??00000000??0000?0????0?100??????????000010?10?????????????0????? 
Huabeisaurus     ??????????1???0?10???1?100001001101?1???????0?10?????????0?100010?10????????????????????????????????????[01]??111111?2??10102010110??01???1????2010[01]1?10?0?00?1??0??100?110?1???0?0?0?0[01]110??1??111100[01]1?01?0?02??00100??000001??????????10???????????1010??110101100101011??????????????????1????????????????????????????????????1??[01]00??10?0?0[01]?101?????10??001?01010000?1????????????????????????01?1010????????????00??0010???0000??????????????????????????????????0?00????0???????000100?????0???11000?1000000??0000?011000?1000?????00?0?01010?1100?0????????000???? 
Yongjinglong     ??????????1??????01?101????????????010??????0111110?????????????????????????????????????????????????????[01]??100111?2????101?11????0?0????0???20101121???00011??0????0?1?????????????????????????????????????????????010010001??????????011100????????????????????????????????????????????0?1?0?????????????????????????????????????0??????0?000???011????0????????????0001?????????11?????????????????????????????0?????????00????????????????????????????????????????0??0?????????011?0?0?01???00??0??0??????????????????????001000??????????????????????????????1?????? 
Normanniasaurus  ????????????????????????112?????0???????????????????????0???????????????????????????????????????????????????????????????????????????????????2???????????????????????????????????00?100????1??1?1????1??????020??????????1????????????????????????????????????????????????????????????????????????????????????????????????????????????????????????????????????0??1?????????????????????????????????????????????????????????1?????????????????????????????????????????????????????????????????????????????0???0??00???????00000?????????????????????????????????????1????? 
Antarctosaurus   ??10?0011?2?0????????????????????????????????????????????????????????????????????1100?????10???101110??????111111????????????????????????????????????????????????????????????????????????????????????????????????????????????????????????????????????????????????????????????????????????????2??????????1?0??111???0100011011111?????????????????????????????????????????????????????????????????????????????01?0??????????????????????????0?0000?????00001100??00?1?0?????????????????????????????????????????????????????????????????????????????????????????10????11? 
Jainosaurus      ??1??0011??????????????????0???????????110011000?1??????????????0?101?????????????00????????????001?0??????????????????????????????????????????????????????????????????????????????????1???????????????????????????0???01??????010?????1??????????????????????1101111101???????????????1????????????????1?0????1???01?00110110??????????????????????????????????????????????10?111?????????????????010101????01????????????0?????????????????0000????0?00?1100?0?????????????????????????????????????????????????????????0000??1???0?????????????????0?01??????11?01?11? 
Vahiny           ??????01????????????????????????????????????????????????????????????????????????????????????????001?0???????????????????????????????????????????????????????????????????????????????????????????????????????????????????????????????????????????????????????????????????????????????????????????????????????????????1001?10?10???????????????????????????????????????????????????????????????????????????????01????????????????????????????????????????0?01100??????????????????????????????????????????????????????????????????????????????????????????????????1????1?? 
Sarmientosaurus  110110?110111?1???????????????????????????????????????????????????????????10001110000110001110??011101001111[01][01]10102??101?[12]0??0???0???????????????????????????????????????????????????????????????????????????????????????????????????????????????????????????????????????????????????????????1?0010000111111000101?00?1110110011??1?000????????????????????????????????????????????????????????????????????????100??00?????????????????0010?00000010100000010000000000?00?????????????????????????????????????????????????????????????????????????????????????1?00??000? 
; 

Ccode  
   +[/1  0        +[/1  1        +[/1  2        +[/1  3        +[/1  4      
   +[/1  5        +[/1  6        +[/1  7        +[/1  8        +[/1  9      
   +[/1  10       +[/1  11       +[/1  12       +[/1  13       +[/1  14     
   +[/1  15       +[/1  16       +[/1  17       +[/1  18       +[/1  19     
   +[/1  20       +[/1  21       +[/1  22       +[/1  23       +[/1  24     
   +[/1  25       +[/1  26       +[/1  27       +[/1  28       +[/1  29     
   +[/1  30       +[/1  31       +[/1  32       +[/1  33       +[/1  34     
   +[/1  35       +[/1  36       +[/1  37       +[/1  38       +[/1  39     
   +[/1  40       +[/1  41       +[/1  42       +[/1  43       +[/1  44     
   +[/1  45       +[/1  46       +[/1  47       +[/1  48       +[/1  49     
   +[/1  50       +[/1  51       +[/1  52       +[/1  53       +[/1  54     
   +[/1  55       +[/1  56       +[/1  57       +[/1  58       +[/1  59     
   +[/1  60       +[/1  61       +[/1  62       +[/1  63       +[/1  64     
   +[/1  65       +[/1  66       +[/1  67       +[/1  68       +[/1  69     
   +[/1  70       +[/1  71       +[/1  72       +[/1  73       +[/1  74     
   +[/1  75       +[/1  76       +[/1  77       +[/1  78       +[/1  79     
   +[/1  80       +[/1  81       +[/1  82       +[/1  83       +[/1  84     
   +[/1  85       +[/1  86       +[/1  87       +[/1  88       +[/1  89     
   +[/1  90       +[/1  91       +[/1  92       +[/1  93       +[/1  94     
   +[/1  95       +[/1  96       +[/1  97       +[/1  98       +[/1  99     
   +[/1  100      +[/1  101      +[/1  102      +[/1  103      +[/1  104    
   +[/1  105      +[/1  106      +[/1  107      +[/1  108      +[/1  109    
   +[/1  110      +[/1  111      +[/1  112      +[/1  113      +[/1  114    
   +[/1  115      +[/1  116      +[/1  117      +[/1  118      +[/1  119    
   +[/1  120      +[/1  121      +[/1  122      +[/1  123      +[/1  124    
   +[/1  125      +[/1  126      +[/1  127      +[/1  128      +[/1  129    
   +[/1  130      +[/1  131      +[/1  132      +[/1  133      +[/1  134    
   +[/1  135      +[/1  136      +[/1  137      +[/1  138      +[/1  139    
   +[/1  140      +[/1  141      +[/1  142      +[/1  143      +[/1  144    
   +[/1  145      +[/1  146      +[/1  147      +[/1  148      +[/1  149    
   +[/1  150      +[/1  151      +[/1  152      +[/1  153      +[/1  154    
   +[/1  155      +[/1  156      +[/1  157      +[/1  158      +[/1  159    
   +[/1  160      +[/1  161      +[/1  162      +[/1  163      +[/1  164    
   +[/1  165      +[/1  166      +[/1  167      +[/1  168      +[/1  169    
   +[/1  170      +[/1  171      +[/1  172      +[/1  173      +[/1  174    
   +[/1  175      +[/1  176      +[/1  177      +[/1  178      +[/1  179    
   +[/1  180      +[/1  181      +[/1  182      +[/1  183      +[/1  184    
   +[/1  185      +[/1  186      +[/1  187      +[/1  188      +[/1  189    
   +[/1  190      +[/1  191      +[/1  192      +[/1  193      +[/1  194    
   +[/1  195      +[/1  196      +[/1  197      +[/1  198      +[/1  199    
   +[/1  200      +[/1  201      +[/1  202      +[/1  203      +[/1  204    
   +[/1  205      +[/1  206      +[/1  207      +[/1  208      +[/1  209    
   +[/1  210      +[/1  211      +[/1  212      +[/1  213      +[/1  214    
   +[/1  215      +[/1  216      +[/1  217      +[/1  218      +[/1  219    
   +[/1  220      +[/1  221      +[/1  222      +[/1  223      +[/1  224    
   +[/1  225      +[/1  226      +[/1  227      +[/1  228      +[/1  229    
   +[/1  230      +[/1  231      +[/1  232      +[/1  233      +[/1  234    
   +[/1  235      +[/1  236      +[/1  237      +[/1  238      +[/1  239    
   +[/1  240      +[/1  241      +[/1  242      +[/1  243      +[/1  244    
   +[/1  245      +[/1  246      +[/1  247      +[/1  248      +[/1  249    
   +[/1  250      +[/1  251      +[/1  252      +[/1  253      +[/1  254    
   +[/1  255      +[/1  256      +[/1  257      +[/1  258      +[/1  259    
   +[/1  260      +[/1  261      +[/1  262      +[/1  263      +[/1  264    
   +[/1  265      +[/1  266      +[/1  267      +[/1  268      +[/1  269    
   +[/1  270      +[/1  271      +[/1  272      +[/1  273      +[/1  274    
   +[/1  275      +[/1  276      +[/1  277      +[/1  278      +[/1  279    
   +[/1  280      +[/1  281      +[/1  282      +[/1  283      +[/1  284    
   +[/1  285      +[/1  286      +[/1  287      +[/1  288      +[/1  289    
   +[/1  290      +[/1  291      +[/1  292      +[/1  293      +[/1  294    
   +[/1  295      +[/1  296      +[/1  297      +[/1  298      +[/1  299    
   +[/1  300      +[/1  301      +[/1  302      +[/1  303      +[/1  304    
   +[/1  305      +[/1  306      +[/1  307      +[/1  308      +[/1  309    
   +[/1  310      +[/1  311      +[/1  312      +[/1  313      +[/1  314    
   +[/1  315      +[/1  316      +[/1  317      +[/1  318      +[/1  319    
   +[/1  320      +[/1  321      +[/1  322      +[/1  323      +[/1  324    
   +[/1  325      +[/1  326      +[/1  327      +[/1  328      +[/1  329    
   +[/1  330      +[/1  331      +[/1  332      +[/1  333      +[/1  334    
   +[/1  335      +[/1  336      +[/1  337      +[/1  338      +[/1  339    
   +[/1  340      +[/1  341      +[/1  342      +[/1  343      +[/1  344    
   +[/1  345      +[/1  346      +[/1  347      +[/1  348      +[/1  349    
   +[/1  350      +[/1  351      +[/1  352      +[/1  353      +[/1  354    
   +[/1  355      +[/1  356      +[/1  357      +[/1  358      +[/1  359    
   +[/1  360      +[/1  361      +[/1  362      +[/1  363      +[/1  364    
   +[/1  365      +[/1  366      +[/1  367      +[/1  368      +[/1  369    
   +[/1  370      +[/1  371      +[/1  372      +[/1  373      +[/1  374    
   +[/1  375      +[/1  376      +[/1  377      +[/1  378      +[/1  379    
   +[/1  380      +[/1  381      +[/1  382      +[/1  383      +[/1  384    
   +[/1  385      +[/1  386      +[/1  387      +[/1  388      +[/1  389    
   +[/1  390      +[/1  391      +[/1  392      +[/1  393      +[/1  394    
   +[/1  395      +[/1  396      +[/1  397      +[/1  398      +[/1  399    
   +[/1  400      +[/1  401      +[/1  402      +[/1  403      +[/1  404    
   +[/1  405      +[/1  406      +[/1  407      +[/1  408      +[/1  409    
   +[/1  410      +[/1  411      +[/1  412      +[/1  413      +[/1  414    
   +[/1  415      +[/1  416      +[/1  417      +[/1  418      +[/1  419    
   +[/1  420      +[/1  421      +[/1  422      +[/1  423      +[/1  424    
   +[/1  425      +[/1  426      +[/1  427      +[/1  428      +[/1  429    
   +[/1  430      +[/1  431      +[/1  432      +[/1  433      +[/1  434    
   +[/1  435      +[/1  436      +[/1  437      +[/1  438      +[/1  439    
   +[/1  440      +[/1  441      +[/1  442      +[/1  443      +[/1  444    
   +[/1  445      +[/1  446      +[/1  447      +[/1  448      +[/1  449    
   +[/1  450      +[/1  451      +[/1  452      +[/1  453      +[/1  454    
   +[/1  455      +[/1  456      +[/1  457      +[/1  458      +[/1  459    
   +[/1  460      +[/1  461      +[/1  462      +[/1  463      +[/1  464    
   +[/1  465      +[/1  466      +[/1  467      +[/1  468      +[/1  469    
   +[/1  470      +[/1  471      +[/1  472      +[/1  473      +[/1  474    
   +[/1  475      +[/1  476      +[/1  477      +[/1  478      +[/1  479    
   +[/1  480      +[/1  481      +[/1  482      +[/1  483      +[/1  484    
   +[/1  485      +[/1  486      +[/1  487      +[/1  488      +[/1  489    
   +[/1  490      +[/1  491      +[/1  492      +[/1  493      +[/1  494    
   +[/1  495      +[/1  496      +[/1  497      +[/1  498      +[/1  499    
   +[/1  500      +[/1  501      +[/1  502      +[/1  503      +[/1  504    
   +[/1  505      +[/1  506      +[/1  507      +[/1  508      +[/1  509    
   +[/1  510      +[/1  511      +[/1  512      +[/1  513      +[/1  514    
   +[/1  515      +[/1  516      +[/1  517      +[/1  518      +[/1  519    
   +[/1  520      +[/1  521      +[/1  522      +[/1  523      +[/1  524    
   +[/1  525      +[/1  526      +[/1  527      +[/1  528      +[/1  529    
   +[/1  530      +[/1  531      +[/1  532      +[/1  533      +[/1  534    
   +[/1  535      +[/1  536      +[/1  537      +[/1  538      +[/1  539    
   +[/1  540      +[/1  541      +[/1  542      +[/1  543      +[/1  544    
   +[/1  545      +[/1  546      +[/1  547      +[/1  548      +[/1  549    
   +[/1  550      +[/1  551   ; 
; 
Ancstates 
 -0      -1      -2      -3      -4      -5      -6      -7      -8      -9      
 -10     -11     -12     -13     -14     -15     -16     -17     -18     -19     
 -20     -21     -22     -23     -24     -25     -26     -27     -28     -29     
 -30     -31     -32     -33     -34     -35     -36     -37     -38     -39     
 -40     -41     -42     -43     -44     -45     -46     -47     -48     -49     
 -50     -51     -52     -53     -54     -55     -56     -57     -58     -59     
 -60     -61     -62     -63     -64     -65     -66     -67     -68     -69     
 -70     -71     -72     -73     -74     -75     -76     -77     -78     -79     
 -80     -81     -82     -83     -84     -85     -86     -87     -88     -89     
 -90     -91     -92     -93     -94     -95     -96     -97     -98     -99     
 -100    -101    -102    -103    -104    -105    -106    -107    -108    -109    
 -110    -111    -112    -113    -114    -115    -116    -117    -118    -119    
 -120    -121    -122    -123    -124    -125    -126    -127    -128    -129    
 -130    -131    -132    -133    -134    -135    -136    -137    -138    -139    
 -140    -141    -142    -143    -144    -145    -146    -147    -148    -149    
 -150    -151    -152    -153    -154    -155    -156    -157    -158    -159    
 -160    -161    -162    -163    -164    -165    -166    -167    -168    -169    
 -170    -171    -172    -173    -174    -175    -176    -177    -178    -179    
 -180    -181    -182    -183    -184    -185    -186    -187    -188    -189    
 -190    -191    -192    -193    -194    -195    -196    -197    -198    -199    
 -200    -201    -202    -203    -204    -205    -206    -207    -208    -209    
 -210    -211    -212    -213    -214    -215    -216    -217    -218    -219    
 -220    -221    -222    -223    -224    -225    -226    -227    -228    -229    
 -230    -231    -232    -233    -234    -235    -236    -237    -238    -239    
 -240    -241    -242    -243    -244    -245    -246    -247    -248    -249    
 -250    -251    -252    -253    -254    -255    -256    -257    -258    -259    
 -260    -261    -262    -263    -264    -265    -266    -267    -268    -269    
 -270    -271    -272    -273    -274    -275    -276    -277    -278    -279    
 -280    -281    -282    -283    -284    -285    -286    -287    -288    -289    
 -290    -291    -292    -293    -294    -295    -296    -297    -298    -299    
 -300    -301    -302    -303    -304    -305    -306    -307    -308    -309    
 -310    -311    -312    -313    -314    -315    -316    -317    -318    -319    
 -320    -321    -322    -323    -324    -325    -326    -327    -328    -329    
 -330    -331    -332    -333    -334    -335    -336    -337    -338    -339    
 -340    -341    -342    -343    -344    -345    -346    -347    -348    -349    
 -350    -351    -352    -353    -354    -355    -356    -357    -358    -359    
 -360    -361    -362    -363    -364    -365    -366    -367    -368    -369    
 -370    -371    -372    -373    -374    -375    -376    -377    -378    -379    
 -380    -381    -382    -383    -384    -385    -386    -387    -388    -389    
 -390    -391    -392    -393    -394    -395    -396    -397    -398    -399    
 -400    -401    -402    -403    -404    -405    -406    -407    -408    -409    
 -410    -411    -412    -413    -414    -415    -416    -417    -418    -419    
 -420    -421    -422    -423    -424    -425    -426    -427    -428    -429    
 -430    -431    -432    -433    -434    -435    -436    -437    -438    -439    
 -440    -441    -442    -443    -444    -445    -446    -447    -448    -449    
 -450    -451    -452    -453    -454    -455    -456    -457    -458    -459    
 -460    -461    -462    -463    -464    -465    -466    -467    -468    -469    
 -470    -471    -472    -473    -474    -475    -476    -477    -478    -479    
 -480    -481    -482    -483    -484    -485    -486    -487    -488    -489    
 -490    -491    -492    -493    -494    -495    -496    -497    -498    -499    
 -500    -501    -502    -503    -504    -505    -506    -507    -508    -509    
 -510    -511    -512    -513    -514    -515    -516    -517    -518    -519    
 -520    -521    -522    -523    -524    -525    -526    -527    -528    -529    
 -530    -531    -532    -533    -534    -535    -536    -537    -538    -539    
 -540    -541    -542    -543    -544    -545    -546    -547    -548    -549    
 -550    -551   ; 
 
xgroup 
 
 
 
; 
agroup 
 
 
 
; 
taxcode  
+3      +7      +9      +10     +11     +13     +15     +16      
+18     +19     +21     +22     +23     +24     +25     +26      
+27     +31     +32     +34     +35     +37     +41     +44      
+46     +47     +48     +49     +53     +54     +55     +56      
+57     +59     +60     +61     +64     +65     +66     +67      
+68     +69     +74     +82     +83     +85     +118    +120     
+125     
; 
 
blocks 0; 
tshrink 
; 
tread
'2900 trees'
(3 (57 (11 (26 (((16 (27 (54 (31 (18 (85 (7 59 )))))))(13 41 ))(((((((9 34 )(35 (((21 (23 60 ))(32 (24 (44 61 ))))(83 (69 82 )))))(125 (66 (68 (67 (64 65 ))))))(22 74 ))((10 19 )(56 (15 118 ))))(46 53 ))((37 (49 (47 (25 120 ))))(48 55 ))))))))*
(3 (57 (11 (26 (((16 (27 (54 (31 (18 (85 (7 59 )))))))(13 41 ))(((((((9 34 )(35 (((21 (23 60 ))(32 (24 (44 61 ))))(83 (69 82 )))))(125 (66 (68 (67 (64 65 ))))))(22 74 ))((10 19 )(56 (15 118 ))))(46 53 ))(37 (55 (48 (49 (47 (25 120 ))))))))))))*
(3 (57 (11 (26 (((16 (27 (54 (31 (18 (85 (7 59 )))))))(13 41 ))(((((((9 34 )(35 (((21 (23 60 ))(32 (24 (44 61 ))))(83 (69 82 )))))(125 (66 (68 (67 (64 65 ))))))(22 74 ))((10 19 )(56 (15 118 ))))(46 53 ))(37 (55 (48 ((25 120 )(47 49 )))))))))))*
(3 (57 (11 (26 (((16 (27 (54 (31 (18 (85 (7 59 )))))))(13 41 ))(((((((9 34 )(35 (((21 (23 60 ))((24 32 )(44 61 )))(83 (69 82 )))))(125 (66 (68 (67 (64 65 ))))))(22 74 ))((10 19 )(56 (15 118 ))))(46 53 ))((37 (49 (47 (25 120 ))))(48 55 ))))))))*
(3 (57 (11 (26 (((16 (27 (54 (31 (18 (85 (7 59 )))))))(13 41 ))(((((((9 34 )(35 (((21 (23 60 ))(32 (24 (44 61 ))))(83 (69 82 )))))(125 (66 (68 (67 (64 65 ))))))(22 74 ))((10 19 )(56 (15 118 ))))(46 53 ))((37 ((25 120 )(47 49 )))(48 55 ))))))))*
(3 (57 (11 (26 (((16 (27 (54 (31 (7 (18 (59 85 )))))))(13 41 ))(((((((9 34 )(35 (((21 (23 60 ))(32 (24 (44 61 ))))(83 (69 82 )))))(125 (66 (68 (67 (64 65 ))))))(22 74 ))((10 19 )(56 (15 118 ))))(46 53 ))((37 (49 (47 (25 120 ))))(48 55 ))))))))*
(3 (57 (11 (26 (((16 (27 (54 (31 (18 (7 (59 85 )))))))(13 41 ))(((((((9 34 )(35 (((21 (23 60 ))(32 (24 (44 61 ))))(83 (69 82 )))))(125 (66 (68 (67 (64 65 ))))))(22 74 ))((10 19 )(56 (15 118 ))))(46 53 ))((37 (49 (47 (25 120 ))))(48 55 ))))))))*
(3 (57 (11 (26 (((16 (27 (54 (31 (18 (85 (7 59 )))))))(13 41 ))((((((34 (35 (9 (((21 (23 60 ))(32 (24 (44 61 ))))(83 (69 82 ))))))(125 (66 (68 (67 (64 65 ))))))(22 74 ))((10 19 )(56 (15 118 ))))(46 53 ))((37 (49 (47 (25 120 ))))(48 55 ))))))))*
(3 (57 (11 (26 (((16 (27 (54 (31 (18 (85 (7 59 )))))))(13 41 ))(((((((9 34 )(35 (((21 (23 60 ))(44 (32 (24 61 ))))(83 (69 82 )))))(125 (66 (68 (67 (64 65 ))))))(22 74 ))((10 19 )(56 (15 118 ))))(46 53 ))((37 (49 (47 (25 120 ))))(48 55 ))))))))*
(3 (57 (11 (26 (((16 (27 (54 (31 (18 (85 (7 59 )))))))(13 41 ))(((((((9 34 )(35 (((21 (23 60 ))(32 (44 (24 61 ))))(83 (69 82 )))))(125 (66 (68 (67 (64 65 ))))))(22 74 ))((10 19 )(56 (15 118 ))))(46 53 ))((37 (49 (47 (25 120 ))))(48 55 ))))))))*
(3 (57 (11 (26 (((16 (27 (54 (31 (18 (85 (7 59 )))))))(13 41 ))(((((((9 34 )(35 (((21 (23 60 ))(32 (24 (44 61 ))))(83 (69 82 )))))(125 (66 (68 (67 (64 65 ))))))(22 74 ))((10 19 )(56 (15 118 ))))(46 53 ))((47 (37 (49 (25 120 ))))(48 55 ))))))))*
(3 (57 (11 (26 (((16 (27 (54 (31 (18 (85 (7 59 )))))))(13 41 ))(((((((9 34 )(35 (((21 (23 60 ))(32 (24 (44 61 ))))(83 (69 82 )))))(125 (66 (68 (67 (64 65 ))))))(22 74 ))((10 19 )(56 (15 118 ))))(46 53 ))((37 (47 (49 (25 120 ))))(48 55 ))))))))*
(3 (57 (11 (26 (((16 (27 ((18 (85 (7 59 )))(31 54 ))))(13 41 ))(((((((9 34 )(35 (((21 (23 60 ))(32 (24 (44 61 ))))(83 (69 82 )))))(125 (66 (68 (67 (64 65 ))))))(22 74 ))((10 19 )(56 (15 118 ))))(46 53 ))((37 (49 (47 (25 120 ))))(48 55 ))))))))*
(3 (57 (11 (26 (((16 (27 (54 (31 (18 (85 (7 59 )))))))(13 41 ))(((((((9 34 )(35 (((21 (23 60 ))(61 (32 (24 44 ))))(83 (69 82 )))))(125 (66 (68 (67 (64 65 ))))))(22 74 ))((10 19 )(56 (15 118 ))))(46 53 ))((37 (49 (47 (25 120 ))))(48 55 ))))))))*
(3 (57 (11 (26 (((16 (27 (54 (31 (18 (85 (7 59 )))))))(13 41 ))(((((((9 34 )(35 (((21 (23 60 ))(32 (24 (44 61 ))))(83 (69 82 )))))(125 (66 (65 (68 (64 67 ))))))(22 74 ))((10 19 )(56 (15 118 ))))(46 53 ))((37 (49 (47 (25 120 ))))(48 55 ))))))))*
(3 (57 (11 (26 (((16 (27 (54 (31 (18 (85 (7 59 )))))))(13 41 ))(((((((9 34 )(35 (((21 (23 60 ))(32 (24 (44 61 ))))(83 (69 82 )))))(66 (125 (68 (67 (64 65 ))))))(22 74 ))((10 19 )(56 (15 118 ))))(46 53 ))((37 (49 (47 (25 120 ))))(48 55 ))))))))*
(3 (57 (11 (26 (((16 (27 (54 (31 (18 (85 (7 59 )))))))(13 41 ))(((((((9 34 )(35 (((21 (23 60 ))(32 (24 (44 61 ))))(83 (69 82 )))))(66 (68 (125 (67 (64 65 ))))))(22 74 ))((10 19 )(56 (15 118 ))))(46 53 ))((37 (49 (47 (25 120 ))))(48 55 ))))))))*
(3 (57 (11 (26 (((16 (27 (54 (31 (18 (85 (7 59 )))))))(13 41 ))(((((((9 34 )(35 (((21 (23 60 ))(32 (24 (44 61 ))))(83 (69 82 )))))(66 ((67 (64 65 ))(68 125 ))))(22 74 ))((10 19 )(56 (15 118 ))))(46 53 ))((37 (49 (47 (25 120 ))))(48 55 ))))))))*
(3 (57 (11 (26 (((16 (27 (54 (31 (18 (85 (7 59 )))))))(13 41 ))(((((((9 34 )(35 (((21 (23 60 ))(32 (24 (44 61 ))))(83 (69 82 )))))(66 (68 (67 (125 (64 65 ))))))(22 74 ))((10 19 )(56 (15 118 ))))(46 53 ))((37 (49 (47 (25 120 ))))(48 55 ))))))))*
(3 (57 (11 (26 (((16 (27 (54 (31 (18 (85 (7 59 )))))))(13 41 ))(((((((9 34 )(35 (((21 (23 60 ))(32 (24 (44 61 ))))(83 (69 82 )))))(66 (68 ((64 65 )(67 125 )))))(22 74 ))((10 19 )(56 (15 118 ))))(46 53 ))((37 (49 (47 (25 120 ))))(48 55 ))))))))*
(3 (57 (11 (26 (((16 (27 (54 (31 (18 (85 (7 59 )))))))(13 41 ))(((((((9 34 )(35 (((21 (23 60 ))(32 (24 (44 61 ))))(83 (69 82 )))))(66 (68 (67 (65 (64 125 ))))))(22 74 ))((10 19 )(56 (15 118 ))))(46 53 ))((37 (49 (47 (25 120 ))))(48 55 ))))))))*
(3 (57 (11 (26 (((16 (27 (54 (31 (7 (18 (59 85 )))))))(13 41 ))(((((((9 34 )(35 (((21 (23 60 ))(32 (24 (44 61 ))))(83 (69 82 )))))(125 (66 (68 (67 (64 65 ))))))(22 74 ))((10 19 )(56 (15 118 ))))(46 53 ))(37 (55 (48 (49 (47 (25 120 ))))))))))))*
(3 (57 (11 (26 (((16 (27 (54 (31 (18 (7 (59 85 )))))))(13 41 ))(((((((9 34 )(35 (((21 (23 60 ))(32 (24 (44 61 ))))(83 (69 82 )))))(125 (66 (68 (67 (64 65 ))))))(22 74 ))((10 19 )(56 (15 118 ))))(46 53 ))(37 (55 (48 (49 (47 (25 120 ))))))))))))*
(3 (57 (11 (26 (((16 (27 (54 (31 (18 (85 (7 59 )))))))(13 41 ))((((((34 (35 (9 (((21 (23 60 ))(32 (24 (44 61 ))))(83 (69 82 ))))))(125 (66 (68 (67 (64 65 ))))))(22 74 ))((10 19 )(56 (15 118 ))))(46 53 ))(37 (55 (48 (49 (47 (25 120 ))))))))))))*
(3 (57 (11 (26 (((16 (27 (54 (31 (18 (85 (7 59 )))))))(13 41 ))(((((((9 34 )(35 (((21 (23 60 ))((24 32 )(44 61 )))(83 (69 82 )))))(125 (66 (68 (67 (64 65 ))))))(22 74 ))((10 19 )(56 (15 118 ))))(46 53 ))(37 (55 (48 (49 (47 (25 120 ))))))))))))*
(3 (57 (11 (26 (((16 (27 (54 (31 (18 (85 (7 59 )))))))(13 41 ))(((((((9 34 )(35 (((21 (23 60 ))(44 (32 (24 61 ))))(83 (69 82 )))))(125 (66 (68 (67 (64 65 ))))))(22 74 ))((10 19 )(56 (15 118 ))))(46 53 ))(37 (55 (48 (49 (47 (25 120 ))))))))))))*
(3 (57 (11 (26 (((16 (27 (54 (31 (18 (85 (7 59 )))))))(13 41 ))(((((((9 34 )(35 (((21 (23 60 ))(32 (44 (24 61 ))))(83 (69 82 )))))(125 (66 (68 (67 (64 65 ))))))(22 74 ))((10 19 )(56 (15 118 ))))(46 53 ))(37 (55 (48 (49 (47 (25 120 ))))))))))))*
(3 (57 (11 (26 (((16 (27 ((18 (85 (7 59 )))(31 54 ))))(13 41 ))(((((((9 34 )(35 (((21 (23 60 ))(32 (24 (44 61 ))))(83 (69 82 )))))(125 (66 (68 (67 (64 65 ))))))(22 74 ))((10 19 )(56 (15 118 ))))(46 53 ))(37 (55 (48 (49 (47 (25 120 ))))))))))))*
(3 (57 (11 (26 (((16 (27 (54 (31 (18 (85 (7 59 )))))))(13 41 ))(((((((9 34 )(35 (((21 (23 60 ))(61 (32 (24 44 ))))(83 (69 82 )))))(125 (66 (68 (67 (64 65 ))))))(22 74 ))((10 19 )(56 (15 118 ))))(46 53 ))(37 (55 (48 (49 (47 (25 120 ))))))))))))*
(3 (57 (11 (26 (((16 (27 (54 (31 (18 (85 (7 59 )))))))(13 41 ))(((((((9 34 )(35 (((21 (23 60 ))(32 (24 (44 61 ))))(83 (69 82 )))))(125 (66 (65 (68 (64 67 ))))))(22 74 ))((10 19 )(56 (15 118 ))))(46 53 ))(37 (55 (48 (49 (47 (25 120 ))))))))))))*
(3 (57 (11 (26 (((16 (27 (54 (31 (18 (85 (7 59 )))))))(13 41 ))(((((((9 34 )(35 (((21 (23 60 ))(32 (24 (44 61 ))))(83 (69 82 )))))(66 (125 (68 (67 (64 65 ))))))(22 74 ))((10 19 )(56 (15 118 ))))(46 53 ))(37 (55 (48 (49 (47 (25 120 ))))))))))))*
(3 (57 (11 (26 (((16 (27 (54 (31 (18 (85 (7 59 )))))))(13 41 ))(((((((9 34 )(35 (((21 (23 60 ))(32 (24 (44 61 ))))(83 (69 82 )))))(66 (68 (125 (67 (64 65 ))))))(22 74 ))((10 19 )(56 (15 118 ))))(46 53 ))(37 (55 (48 (49 (47 (25 120 ))))))))))))*
(3 (57 (11 (26 (((16 (27 (54 (31 (18 (85 (7 59 )))))))(13 41 ))(((((((9 34 )(35 (((21 (23 60 ))(32 (24 (44 61 ))))(83 (69 82 )))))(66 ((67 (64 65 ))(68 125 ))))(22 74 ))((10 19 )(56 (15 118 ))))(46 53 ))(37 (55 (48 (49 (47 (25 120 ))))))))))))*
(3 (57 (11 (26 (((16 (27 (54 (31 (18 (85 (7 59 )))))))(13 41 ))(((((((9 34 )(35 (((21 (23 60 ))(32 (24 (44 61 ))))(83 (69 82 )))))(66 (68 (67 (125 (64 65 ))))))(22 74 ))((10 19 )(56 (15 118 ))))(46 53 ))(37 (55 (48 (49 (47 (25 120 ))))))))))))*
(3 (57 (11 (26 (((16 (27 (54 (31 (18 (85 (7 59 )))))))(13 41 ))(((((((9 34 )(35 (((21 (23 60 ))(32 (24 (44 61 ))))(83 (69 82 )))))(66 (68 ((64 65 )(67 125 )))))(22 74 ))((10 19 )(56 (15 118 ))))(46 53 ))(37 (55 (48 (49 (47 (25 120 ))))))))))))*
(3 (57 (11 (26 (((16 (27 (54 (31 (18 (85 (7 59 )))))))(13 41 ))(((((((9 34 )(35 (((21 (23 60 ))(32 (24 (44 61 ))))(83 (69 82 )))))(66 (68 (67 (65 (64 125 ))))))(22 74 ))((10 19 )(56 (15 118 ))))(46 53 ))(37 (55 (48 (49 (47 (25 120 ))))))))))))*
(3 (57 (11 (26 (((16 (27 (54 (31 (7 (18 (59 85 )))))))(13 41 ))(((((((9 34 )(35 (((21 (23 60 ))(32 (24 (44 61 ))))(83 (69 82 )))))(125 (66 (68 (67 (64 65 ))))))(22 74 ))((10 19 )(56 (15 118 ))))(46 53 ))(37 (55 (48 ((25 120 )(47 49 )))))))))))*
(3 (57 (11 (26 (((16 (27 (54 (31 (18 (7 (59 85 )))))))(13 41 ))(((((((9 34 )(35 (((21 (23 60 ))(32 (24 (44 61 ))))(83 (69 82 )))))(125 (66 (68 (67 (64 65 ))))))(22 74 ))((10 19 )(56 (15 118 ))))(46 53 ))(37 (55 (48 ((25 120 )(47 49 )))))))))))*
(3 (57 (11 (26 (((16 (27 (54 (31 (18 (85 (7 59 )))))))(13 41 ))((((((34 (35 (9 (((21 (23 60 ))(32 (24 (44 61 ))))(83 (69 82 ))))))(125 (66 (68 (67 (64 65 ))))))(22 74 ))((10 19 )(56 (15 118 ))))(46 53 ))(37 (55 (48 ((25 120 )(47 49 )))))))))))*
(3 (57 (11 (26 (((16 (27 (54 (31 (18 (85 (7 59 )))))))(13 41 ))(((((((9 34 )(35 (((21 (23 60 ))((24 32 )(44 61 )))(83 (69 82 )))))(125 (66 (68 (67 (64 65 ))))))(22 74 ))((10 19 )(56 (15 118 ))))(46 53 ))(37 (55 (48 ((25 120 )(47 49 )))))))))))*
(3 (57 (11 (26 (((16 (27 (54 (31 (18 (85 (7 59 )))))))(13 41 ))(((((((9 34 )(35 (((21 (23 60 ))(44 (32 (24 61 ))))(83 (69 82 )))))(125 (66 (68 (67 (64 65 ))))))(22 74 ))((10 19 )(56 (15 118 ))))(46 53 ))(37 (55 (48 ((25 120 )(47 49 )))))))))))*
(3 (57 (11 (26 (((16 (27 (54 (31 (18 (85 (7 59 )))))))(13 41 ))(((((((9 34 )(35 (((21 (23 60 ))(32 (44 (24 61 ))))(83 (69 82 )))))(125 (66 (68 (67 (64 65 ))))))(22 74 ))((10 19 )(56 (15 118 ))))(46 53 ))(37 (55 (48 ((25 120 )(47 49 )))))))))))*
(3 (57 (11 (26 (((16 (27 (54 (31 (18 (85 (7 59 )))))))(13 41 ))(((((((9 34 )(35 (((21 (23 60 ))(32 (24 (44 61 ))))(83 (69 82 )))))(125 (66 (68 (67 (64 65 ))))))(22 74 ))((10 19 )(56 (15 118 ))))(46 53 ))(37 (55 (48 (49 (25 (47 120 ))))))))))))*
(3 (57 (11 (26 (((16 (27 ((18 (85 (7 59 )))(31 54 ))))(13 41 ))(((((((9 34 )(35 (((21 (23 60 ))(32 (24 (44 61 ))))(83 (69 82 )))))(125 (66 (68 (67 (64 65 ))))))(22 74 ))((10 19 )(56 (15 118 ))))(46 53 ))(37 (55 (48 ((25 120 )(47 49 )))))))))))*
(3 (57 (11 (26 (((16 (27 (54 (31 (18 (85 (7 59 )))))))(13 41 ))(((((((9 34 )(35 (((21 (23 60 ))(61 (32 (24 44 ))))(83 (69 82 )))))(125 (66 (68 (67 (64 65 ))))))(22 74 ))((10 19 )(56 (15 118 ))))(46 53 ))(37 (55 (48 ((25 120 )(47 49 )))))))))))*
(3 (57 (11 (26 (((16 (27 (54 (31 (18 (85 (7 59 )))))))(13 41 ))(((((((9 34 )(35 (((21 (23 60 ))(32 (24 (44 61 ))))(83 (69 82 )))))(125 (66 (65 (68 (64 67 ))))))(22 74 ))((10 19 )(56 (15 118 ))))(46 53 ))(37 (55 (48 ((25 120 )(47 49 )))))))))))*
(3 (57 (11 (26 (((16 (27 (54 (31 (18 (85 (7 59 )))))))(13 41 ))(((((((9 34 )(35 (((21 (23 60 ))(32 (24 (44 61 ))))(83 (69 82 )))))(66 (125 (68 (67 (64 65 ))))))(22 74 ))((10 19 )(56 (15 118 ))))(46 53 ))(37 (55 (48 ((25 120 )(47 49 )))))))))))*
(3 (57 (11 (26 (((16 (27 (54 (31 (18 (85 (7 59 )))))))(13 41 ))(((((((9 34 )(35 (((21 (23 60 ))(32 (24 (44 61 ))))(83 (69 82 )))))(66 (68 (125 (67 (64 65 ))))))(22 74 ))((10 19 )(56 (15 118 ))))(46 53 ))(37 (55 (48 ((25 120 )(47 49 )))))))))))*
(3 (57 (11 (26 (((16 (27 (54 (31 (18 (85 (7 59 )))))))(13 41 ))(((((((9 34 )(35 (((21 (23 60 ))(32 (24 (44 61 ))))(83 (69 82 )))))(66 ((67 (64 65 ))(68 125 ))))(22 74 ))((10 19 )(56 (15 118 ))))(46 53 ))(37 (55 (48 ((25 120 )(47 49 )))))))))))*
(3 (57 (11 (26 (((16 (27 (54 (31 (18 (85 (7 59 )))))))(13 41 ))(((((((9 34 )(35 (((21 (23 60 ))(32 (24 (44 61 ))))(83 (69 82 )))))(66 (68 (67 (125 (64 65 ))))))(22 74 ))((10 19 )(56 (15 118 ))))(46 53 ))(37 (55 (48 ((25 120 )(47 49 )))))))))))*
(3 (57 (11 (26 (((16 (27 (54 (31 (18 (85 (7 59 )))))))(13 41 ))(((((((9 34 )(35 (((21 (23 60 ))(32 (24 (44 61 ))))(83 (69 82 )))))(66 (68 ((64 65 )(67 125 )))))(22 74 ))((10 19 )(56 (15 118 ))))(46 53 ))(37 (55 (48 ((25 120 )(47 49 )))))))))))*
(3 (57 (11 (26 (((16 (27 (54 (31 (18 (85 (7 59 )))))))(13 41 ))(((((((9 34 )(35 (((21 (23 60 ))(32 (24 (44 61 ))))(83 (69 82 )))))(66 (68 (67 (65 (64 125 ))))))(22 74 ))((10 19 )(56 (15 118 ))))(46 53 ))(37 (55 (48 ((25 120 )(47 49 )))))))))))*
(3 (57 (11 (26 (((16 (27 (54 (31 (7 (18 (59 85 )))))))(13 41 ))(((((((9 34 )(35 (((21 (23 60 ))((24 32 )(44 61 )))(83 (69 82 )))))(125 (66 (68 (67 (64 65 ))))))(22 74 ))((10 19 )(56 (15 118 ))))(46 53 ))((37 (49 (47 (25 120 ))))(48 55 ))))))))*
(3 (57 (11 (26 (((16 (27 (54 (31 (18 (7 (59 85 )))))))(13 41 ))(((((((9 34 )(35 (((21 (23 60 ))((24 32 )(44 61 )))(83 (69 82 )))))(125 (66 (68 (67 (64 65 ))))))(22 74 ))((10 19 )(56 (15 118 ))))(46 53 ))((37 (49 (47 (25 120 ))))(48 55 ))))))))*
(3 (57 (11 (26 (((16 (27 (54 (31 (18 (85 (7 59 )))))))(13 41 ))((((((34 (35 (9 (((21 (23 60 ))((24 32 )(44 61 )))(83 (69 82 ))))))(125 (66 (68 (67 (64 65 ))))))(22 74 ))((10 19 )(56 (15 118 ))))(46 53 ))((37 (49 (47 (25 120 ))))(48 55 ))))))))*
(3 (57 (11 (26 (((16 (27 (54 (31 (18 (85 (7 59 )))))))(13 41 ))(((((((9 34 )(35 (((21 (23 60 ))((24 32 )(44 61 )))(83 (69 82 )))))(125 (66 (68 (67 (64 65 ))))))(22 74 ))((10 19 )(56 (15 118 ))))(46 53 ))((47 (37 (49 (25 120 ))))(48 55 ))))))))*
(3 (57 (11 (26 (((16 (27 (54 (31 (18 (85 (7 59 )))))))(13 41 ))(((((((9 34 )(35 (((21 (23 60 ))((24 32 )(44 61 )))(83 (69 82 )))))(125 (66 (68 (67 (64 65 ))))))(22 74 ))((10 19 )(56 (15 118 ))))(46 53 ))((37 (47 (49 (25 120 ))))(48 55 ))))))))*
(3 (57 (11 (26 (((16 (27 ((18 (85 (7 59 )))(31 54 ))))(13 41 ))(((((((9 34 )(35 (((21 (23 60 ))((24 32 )(44 61 )))(83 (69 82 )))))(125 (66 (68 (67 (64 65 ))))))(22 74 ))((10 19 )(56 (15 118 ))))(46 53 ))((37 (49 (47 (25 120 ))))(48 55 ))))))))*
(3 (57 (11 (26 (((16 (27 (54 (31 (18 (85 (7 59 )))))))(13 41 ))(((((((9 34 )(35 (((21 (23 60 ))((24 32 )(44 61 )))(83 (69 82 )))))(125 (66 (65 (68 (64 67 ))))))(22 74 ))((10 19 )(56 (15 118 ))))(46 53 ))((37 (49 (47 (25 120 ))))(48 55 ))))))))*
(3 (57 (11 (26 (((16 (27 (54 (31 (18 (85 (7 59 )))))))(13 41 ))(((((((9 34 )(35 (((21 (23 60 ))((24 32 )(44 61 )))(83 (69 82 )))))(66 (125 (68 (67 (64 65 ))))))(22 74 ))((10 19 )(56 (15 118 ))))(46 53 ))((37 (49 (47 (25 120 ))))(48 55 ))))))))*
(3 (57 (11 (26 (((16 (27 (54 (31 (18 (85 (7 59 )))))))(13 41 ))(((((((9 34 )(35 (((21 (23 60 ))((24 32 )(44 61 )))(83 (69 82 )))))(66 (68 (125 (67 (64 65 ))))))(22 74 ))((10 19 )(56 (15 118 ))))(46 53 ))((37 (49 (47 (25 120 ))))(48 55 ))))))))*
(3 (57 (11 (26 (((16 (27 (54 (31 (18 (85 (7 59 )))))))(13 41 ))(((((((9 34 )(35 (((21 (23 60 ))((24 32 )(44 61 )))(83 (69 82 )))))(66 ((67 (64 65 ))(68 125 ))))(22 74 ))((10 19 )(56 (15 118 ))))(46 53 ))((37 (49 (47 (25 120 ))))(48 55 ))))))))*
(3 (57 (11 (26 (((16 (27 (54 (31 (18 (85 (7 59 )))))))(13 41 ))(((((((9 34 )(35 (((21 (23 60 ))((24 32 )(44 61 )))(83 (69 82 )))))(66 (68 (67 (125 (64 65 ))))))(22 74 ))((10 19 )(56 (15 118 ))))(46 53 ))((37 (49 (47 (25 120 ))))(48 55 ))))))))*
(3 (57 (11 (26 (((16 (27 (54 (31 (18 (85 (7 59 )))))))(13 41 ))(((((((9 34 )(35 (((21 (23 60 ))((24 32 )(44 61 )))(83 (69 82 )))))(66 (68 ((64 65 )(67 125 )))))(22 74 ))((10 19 )(56 (15 118 ))))(46 53 ))((37 (49 (47 (25 120 ))))(48 55 ))))))))*
(3 (57 (11 (26 (((16 (27 (54 (31 (18 (85 (7 59 )))))))(13 41 ))(((((((9 34 )(35 (((21 (23 60 ))((24 32 )(44 61 )))(83 (69 82 )))))(66 (68 (67 (65 (64 125 ))))))(22 74 ))((10 19 )(56 (15 118 ))))(46 53 ))((37 (49 (47 (25 120 ))))(48 55 ))))))))*
(3 (57 (11 (26 (((16 (27 (54 (31 (18 (85 (7 59 )))))))(13 41 ))(((((((9 34 )(35 (((21 (23 60 ))((24 32 )(44 61 )))(83 (69 82 )))))(125 (66 (68 (67 (64 65 ))))))(22 74 ))((10 19 )(56 (15 118 ))))(46 53 ))((37 ((25 120 )(47 49 )))(48 55 ))))))))*
(3 (57 (11 (26 (((16 (27 (54 (31 (7 (18 (59 85 )))))))(13 41 ))(((((((9 34 )(35 (((21 (23 60 ))(32 (24 (44 61 ))))(83 (69 82 )))))(125 (66 (68 (67 (64 65 ))))))(22 74 ))((10 19 )(56 (15 118 ))))(46 53 ))((37 ((25 120 )(47 49 )))(48 55 ))))))))*
(3 (57 (11 (26 (((16 (27 (54 (31 (18 (7 (59 85 )))))))(13 41 ))(((((((9 34 )(35 (((21 (23 60 ))(32 (24 (44 61 ))))(83 (69 82 )))))(125 (66 (68 (67 (64 65 ))))))(22 74 ))((10 19 )(56 (15 118 ))))(46 53 ))((37 ((25 120 )(47 49 )))(48 55 ))))))))*
(3 (57 (11 (26 (((16 (27 (54 (31 (18 (85 (7 59 )))))))(13 41 ))((((((34 (35 (9 (((21 (23 60 ))(32 (24 (44 61 ))))(83 (69 82 ))))))(125 (66 (68 (67 (64 65 ))))))(22 74 ))((10 19 )(56 (15 118 ))))(46 53 ))((37 ((25 120 )(47 49 )))(48 55 ))))))))*
(3 (57 (11 (26 (((16 (27 (54 (31 (18 (85 (7 59 )))))))(13 41 ))(((((((9 34 )(35 (((21 (23 60 ))(44 (32 (24 61 ))))(83 (69 82 )))))(125 (66 (68 (67 (64 65 ))))))(22 74 ))((10 19 )(56 (15 118 ))))(46 53 ))((37 ((25 120 )(47 49 )))(48 55 ))))))))*
(3 (57 (11 (26 (((16 (27 (54 (31 (18 (85 (7 59 )))))))(13 41 ))(((((((9 34 )(35 (((21 (23 60 ))(32 (44 (24 61 ))))(83 (69 82 )))))(125 (66 (68 (67 (64 65 ))))))(22 74 ))((10 19 )(56 (15 118 ))))(46 53 ))((37 ((25 120 )(47 49 )))(48 55 ))))))))*
(3 (57 (11 (26 (((16 (27 (54 (31 (18 (85 (7 59 )))))))(13 41 ))(((((((9 34 )(35 (((21 (23 60 ))(32 (24 (44 61 ))))(83 (69 82 )))))(125 (66 (68 (67 (64 65 ))))))(22 74 ))((10 19 )(56 (15 118 ))))(46 53 ))((37 (49 (25 (47 120 ))))(48 55 ))))))))*
(3 (57 (11 (26 (((16 (27 ((18 (85 (7 59 )))(31 54 ))))(13 41 ))(((((((9 34 )(35 (((21 (23 60 ))(32 (24 (44 61 ))))(83 (69 82 )))))(125 (66 (68 (67 (64 65 ))))))(22 74 ))((10 19 )(56 (15 118 ))))(46 53 ))((37 ((25 120 )(47 49 )))(48 55 ))))))))*
(3 (57 (11 (26 (((16 (27 (54 (31 (18 (85 (7 59 )))))))(13 41 ))(((((((9 34 )(35 (((21 (23 60 ))(61 (32 (24 44 ))))(83 (69 82 )))))(125 (66 (68 (67 (64 65 ))))))(22 74 ))((10 19 )(56 (15 118 ))))(46 53 ))((37 ((25 120 )(47 49 )))(48 55 ))))))))*
(3 (57 (11 (26 (((16 (27 (54 (31 (18 (85 (7 59 )))))))(13 41 ))(((((((9 34 )(35 (((21 (23 60 ))(32 (24 (44 61 ))))(83 (69 82 )))))(125 (66 (65 (68 (64 67 ))))))(22 74 ))((10 19 )(56 (15 118 ))))(46 53 ))((37 ((25 120 )(47 49 )))(48 55 ))))))))*
(3 (57 (11 (26 (((16 (27 (54 (31 (18 (85 (7 59 )))))))(13 41 ))(((((((9 34 )(35 (((21 (23 60 ))(32 (24 (44 61 ))))(83 (69 82 )))))(66 (125 (68 (67 (64 65 ))))))(22 74 ))((10 19 )(56 (15 118 ))))(46 53 ))((37 ((25 120 )(47 49 )))(48 55 ))))))))*
(3 (57 (11 (26 (((16 (27 (54 (31 (18 (85 (7 59 )))))))(13 41 ))(((((((9 34 )(35 (((21 (23 60 ))(32 (24 (44 61 ))))(83 (69 82 )))))(66 (68 (125 (67 (64 65 ))))))(22 74 ))((10 19 )(56 (15 118 ))))(46 53 ))((37 ((25 120 )(47 49 )))(48 55 ))))))))*
(3 (57 (11 (26 (((16 (27 (54 (31 (18 (85 (7 59 )))))))(13 41 ))(((((((9 34 )(35 (((21 (23 60 ))(32 (24 (44 61 ))))(83 (69 82 )))))(66 ((67 (64 65 ))(68 125 ))))(22 74 ))((10 19 )(56 (15 118 ))))(46 53 ))((37 ((25 120 )(47 49 )))(48 55 ))))))))*
(3 (57 (11 (26 (((16 (27 (54 (31 (18 (85 (7 59 )))))))(13 41 ))(((((((9 34 )(35 (((21 (23 60 ))(32 (24 (44 61 ))))(83 (69 82 )))))(66 (68 (67 (125 (64 65 ))))))(22 74 ))((10 19 )(56 (15 118 ))))(46 53 ))((37 ((25 120 )(47 49 )))(48 55 ))))))))*
(3 (57 (11 (26 (((16 (27 (54 (31 (18 (85 (7 59 )))))))(13 41 ))(((((((9 34 )(35 (((21 (23 60 ))(32 (24 (44 61 ))))(83 (69 82 )))))(66 (68 ((64 65 )(67 125 )))))(22 74 ))((10 19 )(56 (15 118 ))))(46 53 ))((37 ((25 120 )(47 49 )))(48 55 ))))))))*
(3 (57 (11 (26 (((16 (27 (54 (31 (18 (85 (7 59 )))))))(13 41 ))(((((((9 34 )(35 (((21 (23 60 ))(32 (24 (44 61 ))))(83 (69 82 )))))(66 (68 (67 (65 (64 125 ))))))(22 74 ))((10 19 )(56 (15 118 ))))(46 53 ))((37 ((25 120 )(47 49 )))(48 55 ))))))))*
(3 (57 (11 (26 (((16 (27 (54 (31 (7 (18 (59 85 )))))))(13 41 ))((((((34 (35 (9 (((21 (23 60 ))(32 (24 (44 61 ))))(83 (69 82 ))))))(125 (66 (68 (67 (64 65 ))))))(22 74 ))((10 19 )(56 (15 118 ))))(46 53 ))((37 (49 (47 (25 120 ))))(48 55 ))))))))*
(3 (57 (11 (26 (((16 (27 (54 (31 (7 (18 (59 85 )))))))(13 41 ))(((((((9 34 )(35 (((21 (23 60 ))(44 (32 (24 61 ))))(83 (69 82 )))))(125 (66 (68 (67 (64 65 ))))))(22 74 ))((10 19 )(56 (15 118 ))))(46 53 ))((37 (49 (47 (25 120 ))))(48 55 ))))))))*
(3 (57 (11 (26 (((16 (27 (54 (31 (7 (18 (59 85 )))))))(13 41 ))(((((((9 34 )(35 (((21 (23 60 ))(32 (44 (24 61 ))))(83 (69 82 )))))(125 (66 (68 (67 (64 65 ))))))(22 74 ))((10 19 )(56 (15 118 ))))(46 53 ))((37 (49 (47 (25 120 ))))(48 55 ))))))))*
(3 (57 (11 (26 (((16 (27 (54 (31 (7 (18 (59 85 )))))))(13 41 ))(((((((9 34 )(35 (((21 (23 60 ))(32 (24 (44 61 ))))(83 (69 82 )))))(125 (66 (68 (67 (64 65 ))))))(22 74 ))((10 19 )(56 (15 118 ))))(46 53 ))((47 (37 (49 (25 120 ))))(48 55 ))))))))*
(3 (57 (11 (26 (((16 (27 (54 (31 (7 (18 (59 85 )))))))(13 41 ))(((((((9 34 )(35 (((21 (23 60 ))(32 (24 (44 61 ))))(83 (69 82 )))))(125 (66 (68 (67 (64 65 ))))))(22 74 ))((10 19 )(56 (15 118 ))))(46 53 ))((37 (47 (49 (25 120 ))))(48 55 ))))))))*
(3 (57 (11 (26 (((16 (27 ((7 (18 (59 85 )))(31 54 ))))(13 41 ))(((((((9 34 )(35 (((21 (23 60 ))(32 (24 (44 61 ))))(83 (69 82 )))))(125 (66 (68 (67 (64 65 ))))))(22 74 ))((10 19 )(56 (15 118 ))))(46 53 ))((37 (49 (47 (25 120 ))))(48 55 ))))))))*
(3 (57 (11 (26 (((16 (27 (54 (31 (7 (18 (59 85 )))))))(13 41 ))(((((((9 34 )(35 (((21 (23 60 ))(61 (32 (24 44 ))))(83 (69 82 )))))(125 (66 (68 (67 (64 65 ))))))(22 74 ))((10 19 )(56 (15 118 ))))(46 53 ))((37 (49 (47 (25 120 ))))(48 55 ))))))))*
(3 (57 (11 (26 (((16 (27 (54 (31 (7 (18 (59 85 )))))))(13 41 ))(((((((9 34 )(35 (((21 (23 60 ))(32 (24 (44 61 ))))(83 (69 82 )))))(125 (66 (65 (68 (64 67 ))))))(22 74 ))((10 19 )(56 (15 118 ))))(46 53 ))((37 (49 (47 (25 120 ))))(48 55 ))))))))*
(3 (57 (11 (26 (((16 (27 (54 (31 (7 (18 (59 85 )))))))(13 41 ))(((((((9 34 )(35 (((21 (23 60 ))(32 (24 (44 61 ))))(83 (69 82 )))))(66 (125 (68 (67 (64 65 ))))))(22 74 ))((10 19 )(56 (15 118 ))))(46 53 ))((37 (49 (47 (25 120 ))))(48 55 ))))))))*
(3 (57 (11 (26 (((16 (27 (54 (31 (7 (18 (59 85 )))))))(13 41 ))(((((((9 34 )(35 (((21 (23 60 ))(32 (24 (44 61 ))))(83 (69 82 )))))(66 (68 (125 (67 (64 65 ))))))(22 74 ))((10 19 )(56 (15 118 ))))(46 53 ))((37 (49 (47 (25 120 ))))(48 55 ))))))))*
(3 (57 (11 (26 (((16 (27 (54 (31 (7 (18 (59 85 )))))))(13 41 ))(((((((9 34 )(35 (((21 (23 60 ))(32 (24 (44 61 ))))(83 (69 82 )))))(66 ((67 (64 65 ))(68 125 ))))(22 74 ))((10 19 )(56 (15 118 ))))(46 53 ))((37 (49 (47 (25 120 ))))(48 55 ))))))))*
(3 (57 (11 (26 (((16 (27 (54 (31 (7 (18 (59 85 )))))))(13 41 ))(((((((9 34 )(35 (((21 (23 60 ))(32 (24 (44 61 ))))(83 (69 82 )))))(66 (68 (67 (125 (64 65 ))))))(22 74 ))((10 19 )(56 (15 118 ))))(46 53 ))((37 (49 (47 (25 120 ))))(48 55 ))))))))*
(3 (57 (11 (26 (((16 (27 (54 (31 (7 (18 (59 85 )))))))(13 41 ))(((((((9 34 )(35 (((21 (23 60 ))(32 (24 (44 61 ))))(83 (69 82 )))))(66 (68 ((64 65 )(67 125 )))))(22 74 ))((10 19 )(56 (15 118 ))))(46 53 ))((37 (49 (47 (25 120 ))))(48 55 ))))))))*
(3 (57 (11 (26 (((16 (27 (54 (31 (7 (18 (59 85 )))))))(13 41 ))(((((((9 34 )(35 (((21 (23 60 ))(32 (24 (44 61 ))))(83 (69 82 )))))(66 (68 (67 (65 (64 125 ))))))(22 74 ))((10 19 )(56 (15 118 ))))(46 53 ))((37 (49 (47 (25 120 ))))(48 55 ))))))))*
(3 (57 (11 (26 (((16 (27 ((18 (7 (59 85 )))(31 54 ))))(13 41 ))(((((((9 34 )(35 (((21 (23 60 ))(32 (24 (44 61 ))))(83 (69 82 )))))(125 (66 (68 (67 (64 65 ))))))(22 74 ))((10 19 )(56 (15 118 ))))(46 53 ))((37 (49 (47 (25 120 ))))(48 55 ))))))))*
(3 (57 (11 (26 (((16 (27 (54 (31 (18 (7 (59 85 )))))))(13 41 ))((((((34 (35 (9 (((21 (23 60 ))(32 (24 (44 61 ))))(83 (69 82 ))))))(125 (66 (68 (67 (64 65 ))))))(22 74 ))((10 19 )(56 (15 118 ))))(46 53 ))((37 (49 (47 (25 120 ))))(48 55 ))))))))*
(3 (57 (11 (26 (((16 (27 (54 (31 (18 (7 (59 85 )))))))(13 41 ))(((((((9 34 )(35 (((21 (23 60 ))(44 (32 (24 61 ))))(83 (69 82 )))))(125 (66 (68 (67 (64 65 ))))))(22 74 ))((10 19 )(56 (15 118 ))))(46 53 ))((37 (49 (47 (25 120 ))))(48 55 ))))))))*
(3 (57 (11 (26 (((16 (27 (54 (31 (18 (7 (59 85 )))))))(13 41 ))(((((((9 34 )(35 (((21 (23 60 ))(32 (44 (24 61 ))))(83 (69 82 )))))(125 (66 (68 (67 (64 65 ))))))(22 74 ))((10 19 )(56 (15 118 ))))(46 53 ))((37 (49 (47 (25 120 ))))(48 55 ))))))))*
(3 (57 (11 (26 (((16 (27 (54 (31 (18 (7 (59 85 )))))))(13 41 ))(((((((9 34 )(35 (((21 (23 60 ))(32 (24 (44 61 ))))(83 (69 82 )))))(125 (66 (68 (67 (64 65 ))))))(22 74 ))((10 19 )(56 (15 118 ))))(46 53 ))((47 (37 (49 (25 120 ))))(48 55 ))))))))*
(3 (57 (11 (26 (((16 (27 ((7 (18 (59 85 )))(31 54 ))))(13 41 ))((((((37 (9 22 ))((15 23 )((((21 60 )(44 (32 (24 61 ))))(83 (69 82 )))(125 (66 (68 (67 (64 65 ))))))))(34 35 ))(74 (56 (10 19 ))))(118 (46 53 )))(55 (48 (49 (47 (25 120 )))))))))))*
(3 (57 (11 (26 (((16 (27 ((7 (18 (59 85 )))(31 54 ))))(13 41 ))((((((37 (9 22 ))((15 23 )((((21 60 )(32 (24 (44 61 ))))(83 (69 82 )))(125 (66 (68 (67 (64 65 ))))))))(34 35 ))(74 (56 (10 19 ))))(118 (46 53 )))(55 (48 (49 (47 (25 120 )))))))))))*
(3 (57 (11 (26 (((16 (27 ((7 (18 (59 85 )))(31 54 ))))(13 41 ))((((((37 (9 22 ))((15 23 )((((21 60 )(44 (32 (24 61 ))))(83 (69 82 )))(125 (66 (68 (67 (64 65 ))))))))(34 35 ))(74 (56 (10 19 ))))(118 (46 53 )))(55 (48 (47 (49 (25 120 )))))))))))*
(3 (57 (11 (26 (((16 (27 (54 (31 (7 (18 (59 85 )))))))(13 41 ))((((((37 (9 22 ))((15 23 )((((21 60 )(44 (32 (24 61 ))))(83 (69 82 )))(125 (66 (68 (67 (64 65 ))))))))(34 35 ))(74 (56 (10 19 ))))(118 (46 53 )))(55 (48 (49 (47 (25 120 )))))))))))*
(3 (57 (11 (26 (((16 (27 ((7 (18 (59 85 )))(31 54 ))))(13 41 ))((((((37 (9 22 ))((15 23 )((((21 60 )(61 (44 (24 32 ))))(83 (69 82 )))(125 (66 (68 (67 (64 65 ))))))))(34 35 ))(74 (56 (10 19 ))))(118 (46 53 )))(55 (48 (49 (47 (25 120 )))))))))))*
(3 (57 (11 (26 (((16 (27 ((7 (18 (59 85 )))(31 54 ))))(13 41 ))((((((37 (9 22 ))((15 23 )((((21 60 )(44 (32 (24 61 ))))(83 (69 82 )))(125 (66 (65 (68 (64 67 ))))))))(34 35 ))(74 (56 (10 19 ))))(118 (46 53 )))(55 (48 (49 (47 (25 120 )))))))))))*
(3 (57 (11 (26 (((16 (27 ((7 (18 (59 85 )))(31 54 ))))(13 41 ))((((((37 (9 22 ))((15 23 )((((21 60 )(44 (32 (24 61 ))))(83 (69 82 )))(66 (125 (68 (67 (64 65 ))))))))(34 35 ))(74 (56 (10 19 ))))(118 (46 53 )))(55 (48 (49 (47 (25 120 )))))))))))*
(3 (57 (11 (26 (((16 (27 ((7 (18 (59 85 )))(31 54 ))))(13 41 ))((((((37 (9 22 ))((15 23 )((((21 60 )(44 (32 (24 61 ))))(83 (69 82 )))(66 (68 (125 (67 (64 65 ))))))))(34 35 ))(74 (56 (10 19 ))))(118 (46 53 )))(55 (48 (49 (47 (25 120 )))))))))))*
(3 (57 (11 (26 (((16 (27 ((7 (18 (59 85 )))(31 54 ))))(13 41 ))((((((37 (9 22 ))((15 23 )((((21 60 )(44 (32 (24 61 ))))(83 (69 82 )))(66 ((67 (64 65 ))(68 125 ))))))(34 35 ))(74 (56 (10 19 ))))(118 (46 53 )))(55 (48 (49 (47 (25 120 )))))))))))*
(3 (57 (11 (26 (((16 (27 ((7 (18 (59 85 )))(31 54 ))))(13 41 ))((((((37 (9 22 ))((15 23 )((((21 60 )(44 (32 (24 61 ))))(83 (69 82 )))(66 (68 (67 (125 (64 65 ))))))))(34 35 ))(74 (56 (10 19 ))))(118 (46 53 )))(55 (48 (49 (47 (25 120 )))))))))))*
(3 (57 (11 (26 (((16 (27 ((7 (18 (59 85 )))(31 54 ))))(13 41 ))((((((37 (9 22 ))((15 23 )((((21 60 )(44 (32 (24 61 ))))(83 (69 82 )))(66 (68 ((64 65 )(67 125 )))))))(34 35 ))(74 (56 (10 19 ))))(118 (46 53 )))(55 (48 (49 (47 (25 120 )))))))))))*
(3 (57 (11 (26 (((16 (27 ((7 (18 (59 85 )))(31 54 ))))(13 41 ))((((((37 (9 22 ))((15 23 )((((21 60 )(44 (32 (24 61 ))))(83 (69 82 )))(66 (68 (67 (65 (64 125 ))))))))(34 35 ))(74 (56 (10 19 ))))(118 (46 53 )))(55 (48 (49 (47 (25 120 )))))))))))*
(3 (57 (11 (26 (((16 (27 (54 (31 (18 (7 (59 85 )))))))(13 41 ))((((((37 (9 22 ))((15 23 )((((21 60 )(44 (32 (24 61 ))))(83 (69 82 )))(125 (66 (68 (67 (64 65 ))))))))(34 35 ))(74 (56 (10 19 ))))(118 (46 53 )))(55 (48 (49 (47 (25 120 )))))))))))*
(3 (57 (11 (26 (((16 (27 ((7 (18 (59 85 )))(31 54 ))))(13 41 ))((((((37 (9 22 ))((15 23 )((((21 60 )(44 (32 (24 61 ))))(83 (69 82 )))(125 (66 (68 (67 (64 65 ))))))))(74 (56 (10 19 ))))(34 35 ))(118 (46 53 )))(55 (48 (49 (47 (25 120 )))))))))))*
(3 (57 (11 (26 (((16 (27 ((7 (18 (59 85 )))(31 54 ))))(13 41 ))((((((37 (9 22 ))(((15 23 )(((21 60 )(44 (32 (24 61 ))))(83 (69 82 ))))(125 (66 (68 (67 (64 65 )))))))(34 35 ))(74 (56 (10 19 ))))(118 (46 53 )))(55 (48 (49 (47 (25 120 )))))))))))*
(3 (57 (11 (26 (((16 (27 ((7 (18 (59 85 )))(31 54 ))))(13 41 ))((((((37 (9 22 ))(((15 23 )(((21 60 )(44 (32 (24 61 ))))(83 (69 82 ))))(66 (125 (68 (67 (64 65 )))))))(34 35 ))(74 (56 (10 19 ))))(118 (46 53 )))(55 (48 (49 (47 (25 120 )))))))))))*
(3 (57 (11 (26 (((16 (27 ((18 (85 (7 59 )))(31 54 ))))(13 41 ))((((((37 (9 22 ))((15 23 )((((21 60 )(44 (32 (24 61 ))))(83 (69 82 )))(125 (66 (68 (67 (64 65 ))))))))(34 35 ))(74 (56 (10 19 ))))(118 (46 53 )))(55 (48 (49 (47 (25 120 )))))))))))*
(3 (57 (11 (26 (((16 (27 ((18 (7 (59 85 )))(31 54 ))))(13 41 ))((((((37 (9 22 ))((15 23 )((((21 60 )(44 (32 (24 61 ))))(83 (69 82 )))(125 (66 (68 (67 (64 65 ))))))))(34 35 ))(74 (56 (10 19 ))))(118 (46 53 )))(55 (48 (49 (47 (25 120 )))))))))))*
(3 (57 (11 (26 (((16 (27 ((7 (18 (59 85 )))(31 54 ))))(13 41 ))((((((37 (9 22 ))((15 23 )((((21 60 )(44 (61 (24 32 ))))(83 (69 82 )))(125 (66 (68 (67 (64 65 ))))))))(34 35 ))(74 (56 (10 19 ))))(118 (46 53 )))(55 (48 (49 (47 (25 120 )))))))))))*
(3 (57 (11 (26 (((16 (27 ((18 (59 (7 85 )))(31 54 ))))(13 41 ))((((((37 (9 22 ))((15 23 )((((21 60 )(32 (24 (44 61 ))))(83 (69 82 )))(125 (66 (68 (67 (64 65 ))))))))(34 35 ))(74 (56 (10 19 ))))(118 (46 53 )))(55 (48 (49 (47 (25 120 )))))))))))*
(3 (57 (11 (26 (((16 (27 ((18 (7 (59 85 )))(31 54 ))))(13 41 ))((((((37 (9 22 ))((15 23 )((((21 60 )(32 (24 (44 61 ))))(83 (69 82 )))(125 (66 (68 (67 (64 65 ))))))))(34 35 ))(74 (56 (10 19 ))))(118 (46 53 )))(55 (48 (49 (47 (25 120 )))))))))))*
(3 (57 (11 (26 (((16 (27 ((7 (18 (59 85 )))(31 54 ))))(13 41 ))((((((37 (9 22 ))((15 23 )((((21 60 )(32 (24 (44 61 ))))(83 (69 82 )))(125 (66 (68 (67 (64 65 ))))))))(34 35 ))(74 (56 (10 19 ))))(118 (46 53 )))(55 (48 (47 (49 (25 120 )))))))))))*
(3 (57 (11 (26 (((16 (27 (54 (31 (7 (18 (59 85 )))))))(13 41 ))((((((37 (9 22 ))((15 23 )((((21 60 )(32 (24 (44 61 ))))(83 (69 82 )))(125 (66 (68 (67 (64 65 ))))))))(34 35 ))(74 (56 (10 19 ))))(118 (46 53 )))(55 (48 (49 (47 (25 120 )))))))))))*
(3 (57 (11 (26 (((16 (27 ((7 (18 (59 85 )))(31 54 ))))(13 41 ))((((((37 (9 22 ))((15 23 )((((21 60 )(61 (32 (24 44 ))))(83 (69 82 )))(125 (66 (68 (67 (64 65 ))))))))(34 35 ))(74 (56 (10 19 ))))(118 (46 53 )))(55 (48 (49 (47 (25 120 )))))))))))*
(3 (57 (11 (26 (((16 (27 ((7 (18 (59 85 )))(31 54 ))))(13 41 ))((((((37 (9 22 ))((15 23 )((((21 60 )(32 (24 (44 61 ))))(83 (69 82 )))(125 (66 (65 (68 (64 67 ))))))))(34 35 ))(74 (56 (10 19 ))))(118 (46 53 )))(55 (48 (49 (47 (25 120 )))))))))))*
(3 (57 (11 (26 (((16 (27 ((7 (18 (59 85 )))(31 54 ))))(13 41 ))((((((37 (9 22 ))((15 23 )((((21 60 )(32 (24 (44 61 ))))(83 (69 82 )))(66 (125 (68 (67 (64 65 ))))))))(34 35 ))(74 (56 (10 19 ))))(118 (46 53 )))(55 (48 (49 (47 (25 120 )))))))))))*
(3 (57 (11 (26 (((16 (27 ((7 (18 (59 85 )))(31 54 ))))(13 41 ))((((((37 (9 22 ))((15 23 )((((21 60 )(32 (24 (44 61 ))))(83 (69 82 )))(66 (68 (125 (67 (64 65 ))))))))(34 35 ))(74 (56 (10 19 ))))(118 (46 53 )))(55 (48 (49 (47 (25 120 )))))))))))*
(3 (57 (11 (26 (((16 (27 ((7 (18 (59 85 )))(31 54 ))))(13 41 ))((((((37 (9 22 ))((15 23 )((((21 60 )(32 (24 (44 61 ))))(83 (69 82 )))(66 ((67 (64 65 ))(68 125 ))))))(34 35 ))(74 (56 (10 19 ))))(118 (46 53 )))(55 (48 (49 (47 (25 120 )))))))))))*
(3 (57 (11 (26 (((16 (27 ((7 (18 (59 85 )))(31 54 ))))(13 41 ))((((((37 (9 22 ))((15 23 )((((21 60 )(32 (24 (44 61 ))))(83 (69 82 )))(66 (68 (67 (125 (64 65 ))))))))(34 35 ))(74 (56 (10 19 ))))(118 (46 53 )))(55 (48 (49 (47 (25 120 )))))))))))*
(3 (57 (11 (26 (((16 (27 ((7 (18 (59 85 )))(31 54 ))))(13 41 ))((((((37 (9 22 ))((15 23 )((((21 60 )(32 (24 (44 61 ))))(83 (69 82 )))(66 (68 ((64 65 )(67 125 )))))))(34 35 ))(74 (56 (10 19 ))))(118 (46 53 )))(55 (48 (49 (47 (25 120 )))))))))))*
(3 (57 (11 (26 (((16 (27 ((7 (18 (59 85 )))(31 54 ))))(13 41 ))((((((37 (9 22 ))((15 23 )((((21 60 )(32 (24 (44 61 ))))(83 (69 82 )))(66 (68 (67 (65 (64 125 ))))))))(34 35 ))(74 (56 (10 19 ))))(118 (46 53 )))(55 (48 (49 (47 (25 120 )))))))))))*
(3 (57 (11 (26 (((16 (27 (54 (31 (18 (7 (59 85 )))))))(13 41 ))((((((37 (9 22 ))((15 23 )((((21 60 )(32 (24 (44 61 ))))(83 (69 82 )))(125 (66 (68 (67 (64 65 ))))))))(34 35 ))(74 (56 (10 19 ))))(118 (46 53 )))(55 (48 (49 (47 (25 120 )))))))))))*
(3 (57 (11 (26 (((16 (27 ((7 (18 (59 85 )))(31 54 ))))(13 41 ))((((((37 (9 22 ))((15 23 )((((21 60 )(32 (24 (44 61 ))))(83 (69 82 )))(125 (66 (68 (67 (64 65 ))))))))(74 (56 (10 19 ))))(34 35 ))(118 (46 53 )))(55 (48 (49 (47 (25 120 )))))))))))*
(3 (57 (11 (26 (((16 (27 ((7 (18 (59 85 )))(31 54 ))))(13 41 ))((((((37 (9 22 ))(((15 23 )(((21 60 )(32 (24 (44 61 ))))(83 (69 82 ))))(125 (66 (68 (67 (64 65 )))))))(34 35 ))(74 (56 (10 19 ))))(118 (46 53 )))(55 (48 (49 (47 (25 120 )))))))))))*
(3 (57 (11 (26 (((16 (27 ((7 (18 (59 85 )))(31 54 ))))(13 41 ))((((((37 (9 22 ))(((15 23 )(((21 60 )(32 (24 (44 61 ))))(83 (69 82 ))))(66 (125 (68 (67 (64 65 )))))))(34 35 ))(74 (56 (10 19 ))))(118 (46 53 )))(55 (48 (49 (47 (25 120 )))))))))))*
(3 (57 (11 (26 (((16 (27 ((18 (59 (7 85 )))(31 54 ))))(13 41 ))((((((37 (9 22 ))((15 23 )((((21 60 )(44 (32 (24 61 ))))(83 (69 82 )))(125 (66 (68 (67 (64 65 ))))))))(34 35 ))(74 (56 (10 19 ))))(118 (46 53 )))(55 (48 (47 (49 (25 120 )))))))))))*
(3 (57 (11 (26 (((16 (27 ((18 (7 (59 85 )))(31 54 ))))(13 41 ))((((((37 (9 22 ))((15 23 )((((21 60 )(44 (32 (24 61 ))))(83 (69 82 )))(125 (66 (68 (67 (64 65 ))))))))(34 35 ))(74 (56 (10 19 ))))(118 (46 53 )))(55 (48 (47 (49 (25 120 )))))))))))*
(3 (57 (11 (26 (((16 (27 ((7 (18 (59 85 )))(31 54 ))))(13 41 ))((((((37 (9 22 ))((15 23 )((((21 60 )(32 (44 (24 61 ))))(83 (69 82 )))(125 (66 (68 (67 (64 65 ))))))))(34 35 ))(74 (56 (10 19 ))))(118 (46 53 )))(55 (48 (47 (49 (25 120 )))))))))))*
(3 (57 (11 (26 (((16 (27 ((7 (18 (59 85 )))(31 54 ))))(13 41 ))((((((37 (9 22 ))((15 23 )((((21 60 )(44 (61 (24 32 ))))(83 (69 82 )))(125 (66 (68 (67 (64 65 ))))))))(34 35 ))(74 (56 (10 19 ))))(118 (46 53 )))(55 (48 (47 (49 (25 120 )))))))))))*
(3 (57 (11 (26 (((16 (27 ((7 (18 (59 85 )))(31 54 ))))(13 41 ))((((((37 (9 22 ))((15 23 )((((21 60 )(44 (32 (24 61 ))))(83 (69 82 )))(125 (66 (68 (67 (64 65 ))))))))(34 35 ))(74 (56 (10 19 ))))(118 (46 53 )))(55 (48 (49 (25 (47 120 )))))))))))*
(3 (57 (11 (26 (((16 (27 (54 (31 (7 (18 (59 85 )))))))(13 41 ))((((((37 (9 22 ))((15 23 )((((21 60 )(44 (32 (24 61 ))))(83 (69 82 )))(125 (66 (68 (67 (64 65 ))))))))(34 35 ))(74 (56 (10 19 ))))(118 (46 53 )))(55 (48 (47 (49 (25 120 )))))))))))*
(3 (57 (11 (26 (((16 (27 ((7 (18 (59 85 )))(31 54 ))))(13 41 ))((((((37 (9 22 ))((15 23 )((((21 60 )(44 (32 (24 61 ))))(83 (69 82 )))(125 (66 (65 (68 (64 67 ))))))))(34 35 ))(74 (56 (10 19 ))))(118 (46 53 )))(55 (48 (47 (49 (25 120 )))))))))))*
(3 (57 (11 (26 (((16 (27 ((7 (18 (59 85 )))(31 54 ))))(13 41 ))((((((37 (9 22 ))((15 23 )((((21 60 )(44 (32 (24 61 ))))(83 (69 82 )))(66 (125 (68 (67 (64 65 ))))))))(34 35 ))(74 (56 (10 19 ))))(118 (46 53 )))(55 (48 (47 (49 (25 120 )))))))))))*
(3 (57 (11 (26 (((16 (27 ((7 (18 (59 85 )))(31 54 ))))(13 41 ))((((((37 (9 22 ))((15 23 )((((21 60 )(44 (32 (24 61 ))))(83 (69 82 )))(66 (68 (125 (67 (64 65 ))))))))(34 35 ))(74 (56 (10 19 ))))(118 (46 53 )))(55 (48 (47 (49 (25 120 )))))))))))*
(3 (57 (11 (26 (((16 (27 ((7 (18 (59 85 )))(31 54 ))))(13 41 ))((((((37 (9 22 ))((15 23 )((((21 60 )(44 (32 (24 61 ))))(83 (69 82 )))(66 ((67 (64 65 ))(68 125 ))))))(34 35 ))(74 (56 (10 19 ))))(118 (46 53 )))(55 (48 (47 (49 (25 120 )))))))))))*
(3 (57 (11 (26 (((16 (27 ((7 (18 (59 85 )))(31 54 ))))(13 41 ))((((((37 (9 22 ))((15 23 )((((21 60 )(44 (32 (24 61 ))))(83 (69 82 )))(66 (68 (67 (125 (64 65 ))))))))(34 35 ))(74 (56 (10 19 ))))(118 (46 53 )))(55 (48 (47 (49 (25 120 )))))))))))*
(3 (57 (11 (26 (((16 (27 ((7 (18 (59 85 )))(31 54 ))))(13 41 ))((((((37 (9 22 ))((15 23 )((((21 60 )(44 (32 (24 61 ))))(83 (69 82 )))(66 (68 ((64 65 )(67 125 )))))))(34 35 ))(74 (56 (10 19 ))))(118 (46 53 )))(55 (48 (47 (49 (25 120 )))))))))))*
(3 (57 (11 (26 (((16 (27 ((7 (18 (59 85 )))(31 54 ))))(13 41 ))((((((37 (9 22 ))((15 23 )((((21 60 )(44 (32 (24 61 ))))(83 (69 82 )))(66 (68 (67 (65 (64 125 ))))))))(34 35 ))(74 (56 (10 19 ))))(118 (46 53 )))(55 (48 (47 (49 (25 120 )))))))))))*
(3 (57 (11 (26 (((16 (27 (54 (31 (18 (7 (59 85 )))))))(13 41 ))((((((37 (9 22 ))((15 23 )((((21 60 )(44 (32 (24 61 ))))(83 (69 82 )))(125 (66 (68 (67 (64 65 ))))))))(34 35 ))(74 (56 (10 19 ))))(118 (46 53 )))(55 (48 (47 (49 (25 120 )))))))))))*
(3 (57 (11 (26 (((16 (27 ((7 (18 (59 85 )))(31 54 ))))(13 41 ))((((((37 (9 22 ))((15 23 )((((21 60 )(44 (32 (24 61 ))))(83 (69 82 )))(125 (66 (68 (67 (64 65 ))))))))(74 (56 (10 19 ))))(34 35 ))(118 (46 53 )))(55 (48 (47 (49 (25 120 )))))))))))*
(3 (57 (11 (26 (((16 (27 ((7 (18 (59 85 )))(31 54 ))))(13 41 ))((((((37 (9 22 ))(((15 23 )(((21 60 )(44 (32 (24 61 ))))(83 (69 82 ))))(125 (66 (68 (67 (64 65 )))))))(34 35 ))(74 (56 (10 19 ))))(118 (46 53 )))(55 (48 (47 (49 (25 120 )))))))))))*
(3 (57 (11 (26 (((16 (27 ((7 (18 (59 85 )))(31 54 ))))(13 41 ))((((((37 (9 22 ))(((15 23 )(((21 60 )(44 (32 (24 61 ))))(83 (69 82 ))))(66 (125 (68 (67 (64 65 )))))))(34 35 ))(74 (56 (10 19 ))))(118 (46 53 )))(55 (48 (47 (49 (25 120 )))))))))))*
(3 (57 (11 (26 (((16 (27 (54 (31 (18 (59 (7 85 )))))))(13 41 ))((((((37 (9 22 ))((15 23 )((((21 60 )(44 (32 (24 61 ))))(83 (69 82 )))(125 (66 (68 (67 (64 65 ))))))))(34 35 ))(74 (56 (10 19 ))))(118 (46 53 )))(55 (48 (49 (47 (25 120 )))))))))))*
(3 (57 (11 (26 (((16 (27 (54 (31 (7 (18 (59 85 )))))))(13 41 ))((((((37 (9 22 ))((15 23 )((((21 60 )(32 (44 (24 61 ))))(83 (69 82 )))(125 (66 (68 (67 (64 65 ))))))))(34 35 ))(74 (56 (10 19 ))))(118 (46 53 )))(55 (48 (49 (47 (25 120 )))))))))))*
(3 (57 (11 (26 (((16 (27 (54 (31 (7 (18 (59 85 )))))))(13 41 ))((((((37 (9 22 ))((15 23 )((((21 60 )(44 (61 (24 32 ))))(83 (69 82 )))(125 (66 (68 (67 (64 65 ))))))))(34 35 ))(74 (56 (10 19 ))))(118 (46 53 )))(55 (48 (49 (47 (25 120 )))))))))))*
(3 (57 (11 (26 (((16 (27 (54 (31 (7 (18 (59 85 )))))))(13 41 ))((((((37 (9 22 ))((15 23 )((((21 60 )(44 (32 (24 61 ))))(83 (69 82 )))(125 (66 (65 (68 (64 67 ))))))))(34 35 ))(74 (56 (10 19 ))))(118 (46 53 )))(55 (48 (49 (47 (25 120 )))))))))))*
(3 (57 (11 (26 (((16 (27 (54 (31 (7 (18 (59 85 )))))))(13 41 ))((((((37 (9 22 ))((15 23 )((((21 60 )(44 (32 (24 61 ))))(83 (69 82 )))(66 (125 (68 (67 (64 65 ))))))))(34 35 ))(74 (56 (10 19 ))))(118 (46 53 )))(55 (48 (49 (47 (25 120 )))))))))))*
(3 (57 (11 (26 (((16 (27 (54 (31 (7 (18 (59 85 )))))))(13 41 ))((((((37 (9 22 ))((15 23 )((((21 60 )(44 (32 (24 61 ))))(83 (69 82 )))(66 (68 (125 (67 (64 65 ))))))))(34 35 ))(74 (56 (10 19 ))))(118 (46 53 )))(55 (48 (49 (47 (25 120 )))))))))))*
(3 (57 (11 (26 (((16 (27 (54 (31 (7 (18 (59 85 )))))))(13 41 ))((((((37 (9 22 ))((15 23 )((((21 60 )(44 (32 (24 61 ))))(83 (69 82 )))(66 ((67 (64 65 ))(68 125 ))))))(34 35 ))(74 (56 (10 19 ))))(118 (46 53 )))(55 (48 (49 (47 (25 120 )))))))))))*
(3 (57 (11 (26 (((16 (27 (54 (31 (7 (18 (59 85 )))))))(13 41 ))((((((37 (9 22 ))((15 23 )((((21 60 )(44 (32 (24 61 ))))(83 (69 82 )))(66 (68 (67 (125 (64 65 ))))))))(34 35 ))(74 (56 (10 19 ))))(118 (46 53 )))(55 (48 (49 (47 (25 120 )))))))))))*
(3 (57 (11 (26 (((16 (27 (54 (31 (7 (18 (59 85 )))))))(13 41 ))((((((37 (9 22 ))((15 23 )((((21 60 )(44 (32 (24 61 ))))(83 (69 82 )))(66 (68 ((64 65 )(67 125 )))))))(34 35 ))(74 (56 (10 19 ))))(118 (46 53 )))(55 (48 (49 (47 (25 120 )))))))))))*
(3 (57 (11 (26 (((16 (27 (54 (31 (7 (18 (59 85 )))))))(13 41 ))((((((37 (9 22 ))((15 23 )((((21 60 )(44 (32 (24 61 ))))(83 (69 82 )))(66 (68 (67 (65 (64 125 ))))))))(34 35 ))(74 (56 (10 19 ))))(118 (46 53 )))(55 (48 (49 (47 (25 120 )))))))))))*
(3 (57 (11 (26 (((16 (27 (54 (31 (7 (18 (59 85 )))))))(13 41 ))((((((37 (9 22 ))((15 23 )((((21 60 )(44 (32 (24 61 ))))(83 (69 82 )))(125 (66 (68 (67 (64 65 ))))))))(74 (56 (10 19 ))))(34 35 ))(118 (46 53 )))(55 (48 (49 (47 (25 120 )))))))))))*
(3 (57 (11 (26 (((16 (27 (54 (31 (7 (18 (59 85 )))))))(13 41 ))((((((37 (9 22 ))(((15 23 )(((21 60 )(44 (32 (24 61 ))))(83 (69 82 ))))(125 (66 (68 (67 (64 65 )))))))(34 35 ))(74 (56 (10 19 ))))(118 (46 53 )))(55 (48 (49 (47 (25 120 )))))))))))*
(3 (57 (11 (26 (((16 (27 (54 (31 (7 (18 (59 85 )))))))(13 41 ))((((((37 (9 22 ))(((15 23 )(((21 60 )(44 (32 (24 61 ))))(83 (69 82 ))))(66 (125 (68 (67 (64 65 )))))))(34 35 ))(74 (56 (10 19 ))))(118 (46 53 )))(55 (48 (49 (47 (25 120 )))))))))))*
(3 (57 (11 (26 (((16 (27 ((18 (59 (7 85 )))(31 54 ))))(13 41 ))((((((37 (9 22 ))((15 23 )((((21 60 )(61 (44 (24 32 ))))(83 (69 82 )))(125 (66 (68 (67 (64 65 ))))))))(34 35 ))(74 (56 (10 19 ))))(118 (46 53 )))(55 (48 (49 (47 (25 120 )))))))))))*
(3 (57 (11 (26 (((16 (27 ((18 (7 (59 85 )))(31 54 ))))(13 41 ))((((((37 (9 22 ))((15 23 )((((21 60 )(61 (44 (24 32 ))))(83 (69 82 )))(125 (66 (68 (67 (64 65 ))))))))(34 35 ))(74 (56 (10 19 ))))(118 (46 53 )))(55 (48 (49 (47 (25 120 )))))))))))*
(3 (57 (11 (26 (((16 (27 ((7 (18 (59 85 )))(31 54 ))))(13 41 ))((((((37 (9 22 ))((15 23 )((((21 60 )(61 (44 (24 32 ))))(83 (69 82 )))(125 (66 (65 (68 (64 67 ))))))))(34 35 ))(74 (56 (10 19 ))))(118 (46 53 )))(55 (48 (49 (47 (25 120 )))))))))))*
(3 (57 (11 (26 (((16 (27 ((7 (18 (59 85 )))(31 54 ))))(13 41 ))((((((37 (9 22 ))((15 23 )((((21 60 )(61 (44 (24 32 ))))(83 (69 82 )))(66 (125 (68 (67 (64 65 ))))))))(34 35 ))(74 (56 (10 19 ))))(118 (46 53 )))(55 (48 (49 (47 (25 120 )))))))))))*
(3 (57 (11 (26 (((16 (27 ((7 (18 (59 85 )))(31 54 ))))(13 41 ))((((((37 (9 22 ))((15 23 )((((21 60 )(61 (44 (24 32 ))))(83 (69 82 )))(66 (68 (125 (67 (64 65 ))))))))(34 35 ))(74 (56 (10 19 ))))(118 (46 53 )))(55 (48 (49 (47 (25 120 )))))))))))*
(3 (57 (11 (26 (((16 (27 ((7 (18 (59 85 )))(31 54 ))))(13 41 ))((((((37 (9 22 ))((15 23 )((((21 60 )(61 (44 (24 32 ))))(83 (69 82 )))(66 ((67 (64 65 ))(68 125 ))))))(34 35 ))(74 (56 (10 19 ))))(118 (46 53 )))(55 (48 (49 (47 (25 120 )))))))))))*
(3 (57 (11 (26 (((16 (27 ((7 (18 (59 85 )))(31 54 ))))(13 41 ))((((((37 (9 22 ))((15 23 )((((21 60 )(61 (44 (24 32 ))))(83 (69 82 )))(66 (68 (67 (125 (64 65 ))))))))(34 35 ))(74 (56 (10 19 ))))(118 (46 53 )))(55 (48 (49 (47 (25 120 )))))))))))*
(3 (57 (11 (26 (((16 (27 ((7 (18 (59 85 )))(31 54 ))))(13 41 ))((((((37 (9 22 ))((15 23 )((((21 60 )(61 (44 (24 32 ))))(83 (69 82 )))(66 (68 ((64 65 )(67 125 )))))))(34 35 ))(74 (56 (10 19 ))))(118 (46 53 )))(55 (48 (49 (47 (25 120 )))))))))))*
(3 (57 (11 (26 (((16 (27 ((7 (18 (59 85 )))(31 54 ))))(13 41 ))((((((37 (9 22 ))((15 23 )((((21 60 )(61 (44 (24 32 ))))(83 (69 82 )))(66 (68 (67 (65 (64 125 ))))))))(34 35 ))(74 (56 (10 19 ))))(118 (46 53 )))(55 (48 (49 (47 (25 120 )))))))))))*
(3 (57 (11 (26 (((16 (27 (54 (31 (18 (7 (59 85 )))))))(13 41 ))((((((37 (9 22 ))((15 23 )((((21 60 )(61 (44 (24 32 ))))(83 (69 82 )))(125 (66 (68 (67 (64 65 ))))))))(34 35 ))(74 (56 (10 19 ))))(118 (46 53 )))(55 (48 (49 (47 (25 120 )))))))))))*
(3 (57 (11 (26 (((16 (27 ((7 (18 (59 85 )))(31 54 ))))(13 41 ))((((((37 (9 22 ))((15 23 )((((21 60 )(61 (44 (24 32 ))))(83 (69 82 )))(125 (66 (68 (67 (64 65 ))))))))(74 (56 (10 19 ))))(34 35 ))(118 (46 53 )))(55 (48 (49 (47 (25 120 )))))))))))*
(3 (57 (11 (26 (((16 (27 ((7 (18 (59 85 )))(31 54 ))))(13 41 ))((((((37 (9 22 ))(((15 23 )(((21 60 )(61 (44 (24 32 ))))(83 (69 82 ))))(125 (66 (68 (67 (64 65 )))))))(34 35 ))(74 (56 (10 19 ))))(118 (46 53 )))(55 (48 (49 (47 (25 120 )))))))))))*
(3 (57 (11 (26 (((16 (27 ((7 (18 (59 85 )))(31 54 ))))(13 41 ))((((((37 (9 22 ))(((15 23 )(((21 60 )(61 (44 (24 32 ))))(83 (69 82 ))))(66 (125 (68 (67 (64 65 )))))))(34 35 ))(74 (56 (10 19 ))))(118 (46 53 )))(55 (48 (49 (47 (25 120 )))))))))))*
(3 (57 (11 (26 (((16 (27 ((18 (59 (7 85 )))(31 54 ))))(13 41 ))((((((37 (9 22 ))((15 23 )((((21 60 )(44 (32 (24 61 ))))(83 (69 82 )))(125 (66 (65 (68 (64 67 ))))))))(34 35 ))(74 (56 (10 19 ))))(118 (46 53 )))(55 (48 (49 (47 (25 120 )))))))))))*
(3 (57 (11 (26 (((16 (27 ((18 (7 (59 85 )))(31 54 ))))(13 41 ))((((((37 (9 22 ))((15 23 )((((21 60 )(44 (32 (24 61 ))))(83 (69 82 )))(125 (66 (65 (68 (64 67 ))))))))(34 35 ))(74 (56 (10 19 ))))(118 (46 53 )))(55 (48 (49 (47 (25 120 )))))))))))*
(3 (57 (11 (26 (((16 (27 ((7 (18 (59 85 )))(31 54 ))))(13 41 ))((((((37 (9 22 ))((15 23 )((((21 60 )(44 (61 (24 32 ))))(83 (69 82 )))(125 (66 (65 (68 (64 67 ))))))))(34 35 ))(74 (56 (10 19 ))))(118 (46 53 )))(55 (48 (49 (47 (25 120 )))))))))))*
(3 (57 (11 (26 (((16 (27 ((7 (18 (59 85 )))(31 54 ))))(13 41 ))((((((37 (9 22 ))((15 23 )((((21 60 )(44 (32 (24 61 ))))(83 (69 82 )))(66 (125 (65 (68 (64 67 ))))))))(34 35 ))(74 (56 (10 19 ))))(118 (46 53 )))(55 (48 (49 (47 (25 120 )))))))))))*
(3 (57 (11 (26 (((16 (27 ((7 (18 (59 85 )))(31 54 ))))(13 41 ))((((((37 (9 22 ))((15 23 )((((21 60 )(44 (32 (24 61 ))))(83 (69 82 )))(66 ((68 (64 67 ))(65 125 ))))))(34 35 ))(74 (56 (10 19 ))))(118 (46 53 )))(55 (48 (49 (47 (25 120 )))))))))))*
(3 (57 (11 (26 (((16 (27 ((7 (18 (59 85 )))(31 54 ))))(13 41 ))((((((37 (9 22 ))((15 23 )((((21 60 )(44 (32 (24 61 ))))(83 (69 82 )))(66 (65 (68 (125 (64 67 ))))))))(34 35 ))(74 (56 (10 19 ))))(118 (46 53 )))(55 (48 (49 (47 (25 120 )))))))))))*
(3 (57 (11 (26 (((16 (27 ((7 (18 (59 85 )))(31 54 ))))(13 41 ))((((((37 (9 22 ))((15 23 )((((21 60 )(44 (32 (24 61 ))))(83 (69 82 )))(66 (65 (68 (67 (64 125 ))))))))(34 35 ))(74 (56 (10 19 ))))(118 (46 53 )))(55 (48 (49 (47 (25 120 )))))))))))*
(3 (57 (11 (26 (((16 (27 (54 (31 (18 (7 (59 85 )))))))(13 41 ))((((((37 (9 22 ))((15 23 )((((21 60 )(44 (32 (24 61 ))))(83 (69 82 )))(125 (66 (65 (68 (64 67 ))))))))(34 35 ))(74 (56 (10 19 ))))(118 (46 53 )))(55 (48 (49 (47 (25 120 )))))))))))*
(3 (57 (11 (26 (((16 (27 ((7 (18 (59 85 )))(31 54 ))))(13 41 ))((((((37 (9 22 ))((15 23 )((((21 60 )(44 (32 (24 61 ))))(83 (69 82 )))(125 (66 (65 (68 (64 67 ))))))))(74 (56 (10 19 ))))(34 35 ))(118 (46 53 )))(55 (48 (49 (47 (25 120 )))))))))))*
(3 (57 (11 (26 (((16 (27 ((7 (18 (59 85 )))(31 54 ))))(13 41 ))((((((37 (9 22 ))(((15 23 )(((21 60 )(44 (32 (24 61 ))))(83 (69 82 ))))(125 (66 (65 (68 (64 67 )))))))(34 35 ))(74 (56 (10 19 ))))(118 (46 53 )))(55 (48 (49 (47 (25 120 )))))))))))*
(3 (57 (11 (26 (((16 (27 ((7 (18 (59 85 )))(31 54 ))))(13 41 ))((((((37 (9 22 ))(((15 23 )(((21 60 )(44 (32 (24 61 ))))(83 (69 82 ))))(66 (125 (65 (68 (64 67 )))))))(34 35 ))(74 (56 (10 19 ))))(118 (46 53 )))(55 (48 (49 (47 (25 120 )))))))))))*
(3 (57 (11 (26 (((16 (27 ((18 (59 (7 85 )))(31 54 ))))(13 41 ))((((((37 (9 22 ))((15 23 )((((21 60 )(44 (32 (24 61 ))))(83 (69 82 )))(66 (125 (68 (67 (64 65 ))))))))(34 35 ))(74 (56 (10 19 ))))(118 (46 53 )))(55 (48 (49 (47 (25 120 )))))))))))*
(3 (57 (11 (26 (((16 (27 ((18 (7 (59 85 )))(31 54 ))))(13 41 ))((((((37 (9 22 ))((15 23 )((((21 60 )(44 (32 (24 61 ))))(83 (69 82 )))(66 (125 (68 (67 (64 65 ))))))))(34 35 ))(74 (56 (10 19 ))))(118 (46 53 )))(55 (48 (49 (47 (25 120 )))))))))))*
(3 (57 (11 (26 (((16 (27 ((7 (18 (59 85 )))(31 54 ))))(13 41 ))((((((37 (9 22 ))((15 23 )((((21 60 )(44 (61 (24 32 ))))(83 (69 82 )))(66 (125 (68 (67 (64 65 ))))))))(34 35 ))(74 (56 (10 19 ))))(118 (46 53 )))(55 (48 (49 (47 (25 120 )))))))))))*
(3 (57 (11 (26 (((16 (27 (54 (31 (18 (7 (59 85 )))))))(13 41 ))((((((37 (9 22 ))((15 23 )((((21 60 )(44 (32 (24 61 ))))(83 (69 82 )))(66 (125 (68 (67 (64 65 ))))))))(34 35 ))(74 (56 (10 19 ))))(118 (46 53 )))(55 (48 (49 (47 (25 120 )))))))))))*
(3 (57 (11 (26 (((16 (27 ((7 (18 (59 85 )))(31 54 ))))(13 41 ))((((((37 (9 22 ))((15 23 )((((21 60 )(44 (32 (24 61 ))))(83 (69 82 )))(66 (125 (68 (67 (64 65 ))))))))(74 (56 (10 19 ))))(34 35 ))(118 (46 53 )))(55 (48 (49 (47 (25 120 )))))))))))*
(3 (57 (11 (26 (((16 (27 ((18 (59 (7 85 )))(31 54 ))))(13 41 ))((((((37 (9 22 ))((15 23 )((((21 60 )(44 (32 (24 61 ))))(83 (69 82 )))(66 (68 (125 (67 (64 65 ))))))))(34 35 ))(74 (56 (10 19 ))))(118 (46 53 )))(55 (48 (49 (47 (25 120 )))))))))))*
(3 (57 (11 (26 (((16 (27 ((18 (7 (59 85 )))(31 54 ))))(13 41 ))((((((37 (9 22 ))((15 23 )((((21 60 )(44 (32 (24 61 ))))(83 (69 82 )))(66 (68 (125 (67 (64 65 ))))))))(34 35 ))(74 (56 (10 19 ))))(118 (46 53 )))(55 (48 (49 (47 (25 120 )))))))))))*
(3 (57 (11 (26 (((16 (27 ((7 (18 (59 85 )))(31 54 ))))(13 41 ))((((((37 (9 22 ))((15 23 )((((21 60 )(44 (61 (24 32 ))))(83 (69 82 )))(66 (68 (125 (67 (64 65 ))))))))(34 35 ))(74 (56 (10 19 ))))(118 (46 53 )))(55 (48 (49 (47 (25 120 )))))))))))*
(3 (57 (11 (26 (((16 (27 (54 (31 (18 (7 (59 85 )))))))(13 41 ))((((((37 (9 22 ))((15 23 )((((21 60 )(44 (32 (24 61 ))))(83 (69 82 )))(66 (68 (125 (67 (64 65 ))))))))(34 35 ))(74 (56 (10 19 ))))(118 (46 53 )))(55 (48 (49 (47 (25 120 )))))))))))*
(3 (57 (11 (26 (((16 (27 ((7 (18 (59 85 )))(31 54 ))))(13 41 ))((((((37 (9 22 ))((15 23 )((((21 60 )(44 (32 (24 61 ))))(83 (69 82 )))(66 (68 (125 (67 (64 65 ))))))))(74 (56 (10 19 ))))(34 35 ))(118 (46 53 )))(55 (48 (49 (47 (25 120 )))))))))))*
(3 (57 (11 (26 (((16 (27 ((7 (18 (59 85 )))(31 54 ))))(13 41 ))((((((37 (9 22 ))(((15 23 )(((21 60 )(44 (32 (24 61 ))))(83 (69 82 ))))(66 (68 (125 (67 (64 65 )))))))(34 35 ))(74 (56 (10 19 ))))(118 (46 53 )))(55 (48 (49 (47 (25 120 )))))))))))*
(3 (57 (11 (26 (13 (27 (41 ((74 (59 ((7 85 )(18 (31 (16 54 ))))))((((34 (35 ((9 (61 (83 (69 82 ))))(125 (23 ((60 (65 66 ))(68 (64 67 ))))))))((10 19 )(56 (15 118 ))))((21 22 )(37 (((44 (24 32 ))(49 (48 55 )))(47 (25 120 ))))))(46 53 ))))))))))*
(3 (57 (11 (26 (13 (27 (41 ((74 (59 ((7 85 )(18 (31 (16 54 ))))))((((34 (35 ((9 (61 (83 (69 82 ))))(125 (23 ((60 (65 66 ))(68 (64 67 ))))))))(56 ((10 19 )(15 118 ))))((21 22 )(37 (((44 (24 32 ))(49 (48 55 )))(47 (25 120 ))))))(46 53 ))))))))))*
(3 (57 (11 (26 (13 (27 (41 ((74 (59 ((7 85 )(18 (31 (16 54 ))))))((((34 (35 ((9 (61 (83 (69 82 ))))(125 (23 ((60 66 )(65 (68 (64 67 )))))))))((10 19 )(56 (15 118 ))))((21 22 )(37 (((44 (24 32 ))(49 (48 55 )))(47 (25 120 ))))))(46 53 ))))))))))*
(3 (57 (11 (26 (13 (27 (41 ((74 (59 ((7 85 )(18 (31 (16 54 ))))))((((34 (35 ((9 (61 (83 (69 82 ))))(125 (23 ((60 66 )(68 (67 (64 65 )))))))))((10 19 )(56 (15 118 ))))((21 22 )(37 (((44 (24 32 ))(49 (48 55 )))(47 (25 120 ))))))(46 53 ))))))))))*
(3 (57 (11 (26 (13 (27 (41 ((74 (59 ((7 85 )(18 (31 (16 54 ))))))((((34 (35 ((9 (61 (83 (69 82 ))))(23 ((125 (60 (65 66 )))(68 (64 67 )))))))((10 19 )(56 (15 118 ))))((21 22 )(37 (((44 (24 32 ))(49 (48 55 )))(47 (25 120 ))))))(46 53 ))))))))))*
(3 (57 (11 (26 (13 (27 (41 ((74 (59 ((7 85 )(18 (31 (16 54 ))))))((((34 (35 ((9 (61 (83 (69 82 ))))(23 ((60 (65 66 ))(125 (68 (64 67 ))))))))((10 19 )(56 (15 118 ))))((21 22 )(37 (((44 (24 32 ))(49 (48 55 )))(47 (25 120 ))))))(46 53 ))))))))))*
(3 (57 (11 (26 (13 (27 (41 ((74 (59 ((7 85 )(18 (31 (16 54 ))))))((((34 (35 ((9 (61 (83 (69 82 ))))(23 (((60 125 )(65 66 ))(68 (64 67 )))))))((10 19 )(56 (15 118 ))))((21 22 )(37 (((44 (24 32 ))(49 (48 55 )))(47 (25 120 ))))))(46 53 ))))))))))*
(3 (57 (11 (26 (13 (27 (41 ((74 (59 ((7 85 )(18 (31 (16 54 ))))))((((34 (35 ((9 (61 (83 (69 82 ))))(23 ((60 (65 66 ))(68 (125 (64 67 ))))))))((10 19 )(56 (15 118 ))))((21 22 )(37 (((44 (24 32 ))(49 (48 55 )))(47 (25 120 ))))))(46 53 ))))))))))*
(3 (57 (11 (26 (13 (27 (41 ((74 (59 ((7 85 )(18 (31 (16 54 ))))))((((34 (35 ((9 (61 (83 (69 82 ))))(23 ((60 (65 66 ))((64 67 )(68 125 )))))))((10 19 )(56 (15 118 ))))((21 22 )(37 (((44 (24 32 ))(49 (48 55 )))(47 (25 120 ))))))(46 53 ))))))))))*
(3 (57 (11 (26 (13 (27 (41 ((74 (59 ((7 85 )(18 (31 (16 54 ))))))((((34 (35 ((9 (61 (83 (69 82 ))))(23 ((60 (65 66 ))(68 (67 (64 125 ))))))))((10 19 )(56 (15 118 ))))((21 22 )(37 (((44 (24 32 ))(49 (48 55 )))(47 (25 120 ))))))(46 53 ))))))))))*
(3 (57 (11 (26 (13 (((74 (59 ((7 85 )(18 (31 (16 54 ))))))((((34 (35 ((9 (61 (83 (69 82 ))))(125 (23 ((60 (65 66 ))(68 (64 67 ))))))))((10 19 )(56 (15 118 ))))((21 22 )(37 (((44 (24 32 ))(49 (48 55 )))(47 (25 120 ))))))(46 53 )))(27 41 )))))))*
(3 (57 (11 (26 (13 (27 (41 ((74 (59 ((7 85 )(18 (31 (16 54 ))))))((((34 (35 ((9 (61 (83 (69 82 ))))(23 (125 ((60 (65 66 ))(68 (64 67 ))))))))((10 19 )(56 (15 118 ))))((21 22 )(37 (((44 (24 32 ))(49 (48 55 )))(47 (25 120 ))))))(46 53 ))))))))))*
(3 (57 (11 (26 (13 (27 (41 ((74 (59 ((7 85 )(18 (31 (16 54 ))))))((((34 (35 ((9 (61 (83 (69 82 ))))(125 (23 ((60 (65 66 ))(68 (64 67 ))))))))((10 19 )(56 (15 118 ))))((21 22 )(((44 (24 32 ))(49 (37 (48 55 ))))(47 (25 120 )))))(46 53 ))))))))))*
(3 (57 (11 (26 (13 (27 (41 ((74 (59 ((7 85 )(18 (31 (16 54 ))))))((((34 (35 ((9 (61 (83 (69 82 ))))(23 (125 ((60 (65 66 ))(68 (64 67 ))))))))(56 ((10 19 )(15 118 ))))((21 22 )(37 (((44 (24 32 ))(49 (48 55 )))(47 (25 120 ))))))(46 53 ))))))))))*
(3 (57 (11 (26 (13 (((74 (59 ((7 85 )(18 (31 (16 54 ))))))((((34 (35 ((9 (61 (83 (69 82 ))))(125 (23 ((60 (65 66 ))(68 (64 67 ))))))))(56 ((10 19 )(15 118 ))))((21 22 )(37 (((44 (24 32 ))(49 (48 55 )))(47 (25 120 ))))))(46 53 )))(27 41 )))))))*
(3 (57 (11 (26 (13 (27 (41 ((74 (59 ((7 85 )(18 (31 (16 54 ))))))((((34 (35 ((9 (61 (83 (69 82 ))))(125 (23 ((60 (65 66 ))(68 (64 67 ))))))))(56 ((10 19 )(15 118 ))))((21 22 )(((44 (24 32 ))(49 (37 (48 55 ))))(47 (25 120 )))))(46 53 ))))))))))*
(3 (57 (11 (26 (13 (27 (41 ((74 (59 ((7 85 )(18 (31 (16 54 ))))))((((34 (35 ((9 (61 (83 (69 82 ))))(125 (23 ((60 66 )(65 (68 (64 67 )))))))))(56 ((10 19 )(15 118 ))))((21 22 )(37 (((44 (24 32 ))(49 (48 55 )))(47 (25 120 ))))))(46 53 ))))))))))*
(3 (57 (11 (26 (13 (27 (41 ((74 (59 ((7 85 )(18 (31 (16 54 ))))))((((34 (35 ((9 (61 (83 (69 82 ))))(125 (23 ((60 66 )(68 (67 (64 65 )))))))))(56 ((10 19 )(15 118 ))))((21 22 )(37 (((44 (24 32 ))(49 (48 55 )))(47 (25 120 ))))))(46 53 ))))))))))*
(3 (57 (11 (26 (13 (27 (41 ((74 (59 ((7 85 )(18 (31 (16 54 ))))))((((34 (35 ((9 (61 (83 (69 82 ))))(23 ((125 (60 (65 66 )))(68 (64 67 )))))))(56 ((10 19 )(15 118 ))))((21 22 )(37 (((44 (24 32 ))(49 (48 55 )))(47 (25 120 ))))))(46 53 ))))))))))*
(3 (57 (11 (26 (13 (27 (41 ((74 (59 ((7 85 )(18 (31 (16 54 ))))))((((34 (35 ((9 (61 (83 (69 82 ))))(23 ((60 (65 66 ))(125 (68 (64 67 ))))))))(56 ((10 19 )(15 118 ))))((21 22 )(37 (((44 (24 32 ))(49 (48 55 )))(47 (25 120 ))))))(46 53 ))))))))))*
(3 (57 (11 (26 (13 (27 (41 ((74 (59 ((7 85 )(18 (31 (16 54 ))))))((((34 (35 ((9 (61 (83 (69 82 ))))(23 (((60 125 )(65 66 ))(68 (64 67 )))))))(56 ((10 19 )(15 118 ))))((21 22 )(37 (((44 (24 32 ))(49 (48 55 )))(47 (25 120 ))))))(46 53 ))))))))))*
(3 (57 (11 (26 (13 (27 (41 ((74 (59 ((7 85 )(18 (31 (16 54 ))))))((((34 (35 ((9 (61 (83 (69 82 ))))(23 ((60 (65 66 ))(68 (125 (64 67 ))))))))(56 ((10 19 )(15 118 ))))((21 22 )(37 (((44 (24 32 ))(49 (48 55 )))(47 (25 120 ))))))(46 53 ))))))))))*
(3 (57 (11 (26 (13 (27 (41 ((74 (59 ((7 85 )(18 (31 (16 54 ))))))((((34 (35 ((9 (61 (83 (69 82 ))))(23 ((60 (65 66 ))((64 67 )(68 125 )))))))(56 ((10 19 )(15 118 ))))((21 22 )(37 (((44 (24 32 ))(49 (48 55 )))(47 (25 120 ))))))(46 53 ))))))))))*
(3 (57 (11 (26 (13 (27 (41 ((74 (59 ((7 85 )(18 (31 (16 54 ))))))((((34 (35 ((9 (61 (83 (69 82 ))))(23 ((60 (65 66 ))(68 (67 (64 125 ))))))))(56 ((10 19 )(15 118 ))))((21 22 )(37 (((44 (24 32 ))(49 (48 55 )))(47 (25 120 ))))))(46 53 ))))))))))*
(3 (57 (11 (26 (13 (27 (41 ((74 (59 ((7 85 )(18 (31 (16 54 ))))))((((34 (35 ((9 (61 (83 (69 82 ))))(23 (125 ((60 66 )(65 (68 (64 67 )))))))))((10 19 )(56 (15 118 ))))((21 22 )(37 (((44 (24 32 ))(49 (48 55 )))(47 (25 120 ))))))(46 53 ))))))))))*
(3 (57 (11 (26 (13 (((74 (59 ((7 85 )(18 (31 (16 54 ))))))((((34 (35 ((9 (61 (83 (69 82 ))))(125 (23 ((60 66 )(65 (68 (64 67 )))))))))((10 19 )(56 (15 118 ))))((21 22 )(37 (((44 (24 32 ))(49 (48 55 )))(47 (25 120 ))))))(46 53 )))(27 41 )))))))*
(3 (57 (11 (26 (13 (27 (41 ((74 (59 ((7 85 )(18 (31 (16 54 ))))))((((34 (35 ((9 (61 (83 (69 82 ))))(125 (23 ((60 66 )(65 (68 (64 67 )))))))))((10 19 )(56 (15 118 ))))((21 22 )(((44 (24 32 ))(49 (37 (48 55 ))))(47 (25 120 )))))(46 53 ))))))))))*
(3 (57 (11 (26 (13 (27 (41 ((74 (59 ((7 85 )(18 (31 (16 54 ))))))((((34 (35 ((9 (61 (83 (69 82 ))))(23 ((60 66 )(125 (65 (68 (64 67 )))))))))((10 19 )(56 (15 118 ))))((21 22 )(37 (((44 (24 32 ))(49 (48 55 )))(47 (25 120 ))))))(46 53 ))))))))))*
(3 (57 (11 (26 (13 (27 (41 ((74 (59 ((7 85 )(18 (31 (16 54 ))))))((((34 (35 ((9 (61 (83 (69 82 ))))(23 ((125 (60 66 ))(65 (68 (64 67 ))))))))((10 19 )(56 (15 118 ))))((21 22 )(37 (((44 (24 32 ))(49 (48 55 )))(47 (25 120 ))))))(46 53 ))))))))))*
(3 (57 (11 (26 (13 (27 (41 ((74 (59 ((7 85 )(18 (31 (16 54 ))))))((((34 (35 ((9 (61 (83 (69 82 ))))(23 ((60 66 )((68 (64 67 ))(65 125 )))))))((10 19 )(56 (15 118 ))))((21 22 )(37 (((44 (24 32 ))(49 (48 55 )))(47 (25 120 ))))))(46 53 ))))))))))*
(3 (57 (11 (26 (13 (27 (41 ((74 (59 ((7 85 )(18 (31 (16 54 ))))))((((34 (35 ((9 (61 (83 (69 82 ))))(23 ((66 (60 125 ))(65 (68 (64 67 ))))))))((10 19 )(56 (15 118 ))))((21 22 )(37 (((44 (24 32 ))(49 (48 55 )))(47 (25 120 ))))))(46 53 ))))))))))*
(3 (57 (11 (26 (13 (27 (41 ((74 (59 ((7 85 )(18 (31 (16 54 ))))))((((34 (35 ((9 (61 (83 (69 82 ))))(23 ((60 66 )(65 (68 (125 (64 67 )))))))))((10 19 )(56 (15 118 ))))((21 22 )(37 (((44 (24 32 ))(49 (48 55 )))(47 (25 120 ))))))(46 53 ))))))))))*
(3 (57 (11 (26 (13 (27 (41 ((74 (59 ((7 85 )(18 (31 (16 54 ))))))((((34 (35 ((9 (61 (83 (69 82 ))))(23 ((60 66 )(65 (68 (67 (64 125 )))))))))((10 19 )(56 (15 118 ))))((21 22 )(37 (((44 (24 32 ))(49 (48 55 )))(47 (25 120 ))))))(46 53 ))))))))))*
(3 (57 (11 (26 (13 (27 (41 ((74 (59 ((7 85 )(18 (31 (16 54 ))))))((((34 (35 ((9 (61 (83 (69 82 ))))(23 (125 ((60 66 )(68 (67 (64 65 )))))))))((10 19 )(56 (15 118 ))))((21 22 )(37 (((44 (24 32 ))(49 (48 55 )))(47 (25 120 ))))))(46 53 ))))))))))*
(3 (57 (11 (26 (13 (((74 (59 ((7 85 )(18 (31 (16 54 ))))))((((34 (35 ((9 (61 (83 (69 82 ))))(125 (23 ((60 66 )(68 (67 (64 65 )))))))))((10 19 )(56 (15 118 ))))((21 22 )(37 (((44 (24 32 ))(49 (48 55 )))(47 (25 120 ))))))(46 53 )))(27 41 )))))))*
(3 (57 (11 (26 (13 (27 (41 ((74 (59 ((7 85 )(18 (31 (16 54 ))))))((((34 (35 ((9 (61 (83 (69 82 ))))(125 (23 ((60 66 )(68 (67 (64 65 )))))))))((10 19 )(56 (15 118 ))))((21 22 )(((44 (24 32 ))(49 (37 (48 55 ))))(47 (25 120 )))))(46 53 ))))))))))*
(3 (57 (11 (26 (13 (27 (41 ((74 (59 ((7 85 )(18 (31 (16 54 ))))))((((34 (35 ((9 (61 (83 (69 82 ))))(23 ((125 (60 66 ))(68 (67 (64 65 ))))))))((10 19 )(56 (15 118 ))))((21 22 )(37 (((44 (24 32 ))(49 (48 55 )))(47 (25 120 ))))))(46 53 ))))))))))*
(3 (57 (11 (26 (13 (27 (41 ((74 (59 ((7 85 )(18 (31 (16 54 ))))))((((34 (35 ((9 (61 (83 (69 82 ))))(23 ((60 66 )(125 (68 (67 (64 65 )))))))))((10 19 )(56 (15 118 ))))((21 22 )(37 (((44 (24 32 ))(49 (48 55 )))(47 (25 120 ))))))(46 53 ))))))))))*
(3 (57 (11 (26 (13 (27 (41 ((74 (59 ((7 85 )(18 (31 (16 54 ))))))((((34 (35 ((9 (61 (83 (69 82 ))))(23 ((66 (60 125 ))(68 (67 (64 65 ))))))))((10 19 )(56 (15 118 ))))((21 22 )(37 (((44 (24 32 ))(49 (48 55 )))(47 (25 120 ))))))(46 53 ))))))))))*
(3 (57 (11 (26 (13 (27 (41 ((74 (59 ((7 85 )(18 (31 (16 54 ))))))((((34 (35 ((9 (61 (83 (69 82 ))))(23 ((60 66 )(68 (125 (67 (64 65 )))))))))((10 19 )(56 (15 118 ))))((21 22 )(37 (((44 (24 32 ))(49 (48 55 )))(47 (25 120 ))))))(46 53 ))))))))))*
(3 (57 (11 (26 (13 (27 (41 ((74 (59 ((7 85 )(18 (31 (16 54 ))))))((((34 (35 ((9 (61 (83 (69 82 ))))(23 ((60 66 )((67 (64 65 ))(68 125 )))))))((10 19 )(56 (15 118 ))))((21 22 )(37 (((44 (24 32 ))(49 (48 55 )))(47 (25 120 ))))))(46 53 ))))))))))*
(3 (57 (11 (26 (13 (27 (41 ((74 (59 ((7 85 )(18 (31 (16 54 ))))))((((34 (35 ((9 (61 (83 (69 82 ))))(23 ((60 66 )(68 (67 (125 (64 65 )))))))))((10 19 )(56 (15 118 ))))((21 22 )(37 (((44 (24 32 ))(49 (48 55 )))(47 (25 120 ))))))(46 53 ))))))))))*
(3 (57 (11 (26 (13 (27 (41 ((74 (59 ((7 85 )(18 (31 (16 54 ))))))((((34 (35 ((9 (61 (83 (69 82 ))))(23 ((60 66 )(68 ((64 65 )(67 125 ))))))))((10 19 )(56 (15 118 ))))((21 22 )(37 (((44 (24 32 ))(49 (48 55 )))(47 (25 120 ))))))(46 53 ))))))))))*
(3 (57 (11 (26 (13 (27 (41 ((74 (59 ((7 85 )(18 (31 (16 54 ))))))((((34 (35 ((9 (61 (83 (69 82 ))))(23 ((60 66 )(68 (67 (65 (64 125 )))))))))((10 19 )(56 (15 118 ))))((21 22 )(37 (((44 (24 32 ))(49 (48 55 )))(47 (25 120 ))))))(46 53 ))))))))))*
(3 (57 (11 (26 (13 (((74 (59 ((7 85 )(18 (31 (16 54 ))))))((((34 (35 ((9 (61 (83 (69 82 ))))(23 ((125 (60 (65 66 )))(68 (64 67 )))))))((10 19 )(56 (15 118 ))))((21 22 )(37 (((44 (24 32 ))(49 (48 55 )))(47 (25 120 ))))))(46 53 )))(27 41 )))))))*
(3 (57 (11 (26 (13 (27 (41 ((74 (59 ((7 85 )(18 (31 (16 54 ))))))((((34 (35 ((9 (61 (83 (69 82 ))))(23 ((125 (60 (65 66 )))(68 (64 67 )))))))((10 19 )(56 (15 118 ))))((21 22 )(((44 (24 32 ))(49 (37 (48 55 ))))(47 (25 120 )))))(46 53 ))))))))))*
(3 (57 (11 (26 (13 (((74 (59 ((7 85 )(18 (31 (16 54 ))))))((((34 (35 ((9 (61 (83 (69 82 ))))(23 ((60 (65 66 ))(125 (68 (64 67 ))))))))((10 19 )(56 (15 118 ))))((21 22 )(37 (((44 (24 32 ))(49 (48 55 )))(47 (25 120 ))))))(46 53 )))(27 41 )))))))*
(3 (57 (11 (26 (13 (27 (41 ((74 (59 ((7 85 )(18 (31 (16 54 ))))))((((34 (35 ((9 (61 (83 (69 82 ))))(23 ((60 (65 66 ))(125 (68 (64 67 ))))))))((10 19 )(56 (15 118 ))))((21 22 )(((44 (24 32 ))(49 (37 (48 55 ))))(47 (25 120 )))))(46 53 ))))))))))*
(3 (57 (11 (26 (13 (((74 (59 ((7 85 )(18 (31 (16 54 ))))))((((34 (35 ((9 (61 (83 (69 82 ))))(23 (((60 125 )(65 66 ))(68 (64 67 )))))))((10 19 )(56 (15 118 ))))((21 22 )(37 (((44 (24 32 ))(49 (48 55 )))(47 (25 120 ))))))(46 53 )))(27 41 )))))))*
(3 (57 (11 (26 (13 (27 (41 ((74 (59 ((7 85 )(18 (31 (16 54 ))))))((((34 (35 ((9 (61 (83 (69 82 ))))(23 (((60 125 )(65 66 ))(68 (64 67 )))))))((10 19 )(56 (15 118 ))))((21 22 )(((44 (24 32 ))(49 (37 (48 55 ))))(47 (25 120 )))))(46 53 ))))))))))*
(3 (57 (11 (26 (13 (((74 (59 ((7 85 )(18 (31 (16 54 ))))))((((34 (35 ((9 (61 (83 (69 82 ))))(23 ((60 (65 66 ))(68 (125 (64 67 ))))))))((10 19 )(56 (15 118 ))))((21 22 )(37 (((44 (24 32 ))(49 (48 55 )))(47 (25 120 ))))))(46 53 )))(27 41 )))))))*
(3 (57 (11 (26 (13 (27 (41 ((74 (59 ((7 85 )(18 (31 (16 54 ))))))((((34 (35 ((9 (61 (83 (69 82 ))))(23 ((60 (65 66 ))(68 (125 (64 67 ))))))))((10 19 )(56 (15 118 ))))((21 22 )(((44 (24 32 ))(49 (37 (48 55 ))))(47 (25 120 )))))(46 53 ))))))))))*
(3 (57 (11 (26 (13 (((74 (59 ((7 85 )(18 (31 (16 54 ))))))((((34 (35 ((9 (61 (83 (69 82 ))))(23 ((60 (65 66 ))((64 67 )(68 125 )))))))((10 19 )(56 (15 118 ))))((21 22 )(37 (((44 (24 32 ))(49 (48 55 )))(47 (25 120 ))))))(46 53 )))(27 41 )))))))*
(3 (57 (11 (26 (13 (27 (41 ((74 (59 ((7 85 )(18 (31 (16 54 ))))))((((34 (35 ((9 (61 (83 (69 82 ))))(23 ((60 (65 66 ))((64 67 )(68 125 )))))))((10 19 )(56 (15 118 ))))((21 22 )(((44 (24 32 ))(49 (37 (48 55 ))))(47 (25 120 )))))(46 53 ))))))))))*
(3 (57 (11 (26 (13 (((74 (59 ((7 85 )(18 (31 (16 54 ))))))((((34 (35 ((9 (61 (83 (69 82 ))))(23 ((60 (65 66 ))(68 (67 (64 125 ))))))))((10 19 )(56 (15 118 ))))((21 22 )(37 (((44 (24 32 ))(49 (48 55 )))(47 (25 120 ))))))(46 53 )))(27 41 )))))))*
(3 (57 (11 (26 (13 (27 (41 ((74 (59 ((7 85 )(18 (31 (16 54 ))))))((((34 (35 ((9 (61 (83 (69 82 ))))(23 ((60 (65 66 ))(68 (67 (64 125 ))))))))((10 19 )(56 (15 118 ))))((21 22 )(((44 (24 32 ))(49 (37 (48 55 ))))(47 (25 120 )))))(46 53 ))))))))))*
(3 (57 (11 (26 (13 (((74 (59 ((7 85 )(18 (31 (16 54 ))))))((((34 (35 ((9 (61 (83 (69 82 ))))(23 (125 ((60 (65 66 ))(68 (64 67 ))))))))((10 19 )(56 (15 118 ))))((21 22 )(37 (((44 (24 32 ))(49 (48 55 )))(47 (25 120 ))))))(46 53 )))(27 41 )))))))*
(3 (57 (11 (26 (13 (((74 (59 ((7 85 )(18 (31 (16 54 ))))))((((34 (35 ((9 (61 (83 (69 82 ))))(125 (23 ((60 (65 66 ))(68 (64 67 ))))))))((10 19 )(56 (15 118 ))))((21 22 )(((44 (24 32 ))(49 (37 (48 55 ))))(47 (25 120 )))))(46 53 )))(27 41 )))))))*
(3 (57 (11 (26 (13 (27 (41 ((74 (59 ((7 85 )(18 (31 (16 54 ))))))((((34 (35 ((9 (61 (83 (69 82 ))))(23 (125 ((60 (65 66 ))(68 (64 67 ))))))))((10 19 )(56 (15 118 ))))((21 22 )(((44 (24 32 ))(49 (37 (48 55 ))))(47 (25 120 )))))(46 53 ))))))))))*
(3 (57 (11 (26 (13 (((74 (59 ((7 85 )(18 (31 (16 54 ))))))((((34 (35 ((9 (61 (83 (69 82 ))))(23 (125 ((60 (65 66 ))(68 (64 67 ))))))))(56 ((10 19 )(15 118 ))))((21 22 )(37 (((44 (24 32 ))(49 (48 55 )))(47 (25 120 ))))))(46 53 )))(27 41 )))))))*
(3 (57 (11 (26 (13 (27 (41 ((74 (59 ((7 85 )(18 (31 (16 54 ))))))((((34 (35 ((9 (61 (83 (69 82 ))))(23 (125 ((60 (65 66 ))(68 (64 67 ))))))))(56 ((10 19 )(15 118 ))))((21 22 )(((44 (24 32 ))(49 (37 (48 55 ))))(47 (25 120 )))))(46 53 ))))))))))*
(3 (57 (11 (26 (13 (27 (41 ((74 (59 ((7 85 )(18 (31 (16 54 ))))))((((34 (35 ((9 (61 (83 (69 82 ))))(23 (125 ((60 66 )(65 (68 (64 67 )))))))))(56 ((10 19 )(15 118 ))))((21 22 )(37 (((44 (24 32 ))(49 (48 55 )))(47 (25 120 ))))))(46 53 ))))))))))*
(3 (57 (11 (26 (13 (27 (41 ((74 (59 ((7 85 )(18 (31 (16 54 ))))))((((34 (35 ((9 (61 (83 (69 82 ))))(23 (125 ((60 66 )(68 (67 (64 65 )))))))))(56 ((10 19 )(15 118 ))))((21 22 )(37 (((44 (24 32 ))(49 (48 55 )))(47 (25 120 ))))))(46 53 ))))))))))*
(3 (57 (11 (26 (13 (((74 (59 ((7 85 )(18 (31 (16 54 ))))))((((34 (35 ((9 (61 (83 (69 82 ))))(125 (23 ((60 (65 66 ))(68 (64 67 ))))))))(56 ((10 19 )(15 118 ))))((21 22 )(((44 (24 32 ))(49 (37 (48 55 ))))(47 (25 120 )))))(46 53 )))(27 41 )))))))*
(3 (57 (11 (26 (13 (((74 (59 ((7 85 )(18 (31 (16 54 ))))))((((34 (35 ((9 (61 (83 (69 82 ))))(125 (23 ((60 66 )(65 (68 (64 67 )))))))))(56 ((10 19 )(15 118 ))))((21 22 )(37 (((44 (24 32 ))(49 (48 55 )))(47 (25 120 ))))))(46 53 )))(27 41 )))))))*
(3 (57 (11 (26 (13 (((74 (59 ((7 85 )(18 (31 (16 54 ))))))((((34 (35 ((9 (61 (83 (69 82 ))))(125 (23 ((60 66 )(68 (67 (64 65 )))))))))(56 ((10 19 )(15 118 ))))((21 22 )(37 (((44 (24 32 ))(49 (48 55 )))(47 (25 120 ))))))(46 53 )))(27 41 )))))))*
(3 (57 (11 (26 (13 (((74 (59 ((7 85 )(18 (31 (16 54 ))))))((((34 (35 ((9 (61 (83 (69 82 ))))(23 ((125 (60 (65 66 )))(68 (64 67 )))))))(56 ((10 19 )(15 118 ))))((21 22 )(37 (((44 (24 32 ))(49 (48 55 )))(47 (25 120 ))))))(46 53 )))(27 41 )))))))*
(3 (57 (11 (26 (13 (((74 (59 ((7 85 )(18 (31 (16 54 ))))))((((34 (35 ((9 (61 (83 (69 82 ))))(23 ((60 (65 66 ))(125 (68 (64 67 ))))))))(56 ((10 19 )(15 118 ))))((21 22 )(37 (((44 (24 32 ))(49 (48 55 )))(47 (25 120 ))))))(46 53 )))(27 41 )))))))*
(3 (57 (11 (26 (13 (((74 (59 ((7 85 )(18 (31 (16 54 ))))))((((34 (35 ((9 (61 (83 (69 82 ))))(23 (((60 125 )(65 66 ))(68 (64 67 )))))))(56 ((10 19 )(15 118 ))))((21 22 )(37 (((44 (24 32 ))(49 (48 55 )))(47 (25 120 ))))))(46 53 )))(27 41 )))))))*
(3 (57 (11 (26 (13 (((74 (59 ((7 85 )(18 (31 (16 54 ))))))((((34 (35 ((9 (61 (83 (69 82 ))))(23 ((60 (65 66 ))(68 (125 (64 67 ))))))))(56 ((10 19 )(15 118 ))))((21 22 )(37 (((44 (24 32 ))(49 (48 55 )))(47 (25 120 ))))))(46 53 )))(27 41 )))))))*
(3 (57 (11 (26 (13 (((74 (59 ((7 85 )(18 (31 (16 54 ))))))((((34 (35 ((9 (61 (83 (69 82 ))))(23 ((60 (65 66 ))((64 67 )(68 125 )))))))(56 ((10 19 )(15 118 ))))((21 22 )(37 (((44 (24 32 ))(49 (48 55 )))(47 (25 120 ))))))(46 53 )))(27 41 )))))))*
(3 (57 (11 (26 (13 (((74 (59 ((7 85 )(18 (31 (16 54 ))))))((((34 (35 ((9 (61 (83 (69 82 ))))(23 ((60 (65 66 ))(68 (67 (64 125 ))))))))(56 ((10 19 )(15 118 ))))((21 22 )(37 (((44 (24 32 ))(49 (48 55 )))(47 (25 120 ))))))(46 53 )))(27 41 )))))))*
(3 (57 (11 (26 (13 (27 (41 ((74 (59 ((7 85 )(18 (31 (16 54 ))))))((((34 (35 ((9 (61 (83 (69 82 ))))(125 (23 ((60 66 )(65 (68 (64 67 )))))))))(56 ((10 19 )(15 118 ))))((21 22 )(((44 (24 32 ))(49 (37 (48 55 ))))(47 (25 120 )))))(46 53 ))))))))))*
(3 (57 (11 (26 (13 (27 (41 ((74 (59 ((7 85 )(18 (31 (16 54 ))))))((((34 (35 ((9 (61 (83 (69 82 ))))(125 (23 ((60 66 )(68 (67 (64 65 )))))))))(56 ((10 19 )(15 118 ))))((21 22 )(((44 (24 32 ))(49 (37 (48 55 ))))(47 (25 120 )))))(46 53 ))))))))))*
(3 (57 (11 (26 (13 (27 (41 ((74 (59 ((7 85 )(18 (31 (16 54 ))))))((((34 (35 ((9 (61 (83 (69 82 ))))(23 ((125 (60 (65 66 )))(68 (64 67 )))))))(56 ((10 19 )(15 118 ))))((21 22 )(((44 (24 32 ))(49 (37 (48 55 ))))(47 (25 120 )))))(46 53 ))))))))))*
(3 (57 (11 (26 (13 (27 (41 ((74 (59 ((7 85 )(18 (31 (16 54 ))))))((((34 (35 ((9 (61 (83 (69 82 ))))(23 ((60 (65 66 ))(125 (68 (64 67 ))))))))(56 ((10 19 )(15 118 ))))((21 22 )(((44 (24 32 ))(49 (37 (48 55 ))))(47 (25 120 )))))(46 53 ))))))))))*
(3 (57 (11 (26 (13 (27 (41 ((74 (59 ((7 85 )(18 (31 (16 54 ))))))((((34 (35 ((9 (61 (83 (69 82 ))))(23 (((60 125 )(65 66 ))(68 (64 67 )))))))(56 ((10 19 )(15 118 ))))((21 22 )(((44 (24 32 ))(49 (37 (48 55 ))))(47 (25 120 )))))(46 53 ))))))))))*
(3 (57 (11 (26 (13 (27 (41 ((74 (59 ((7 85 )(18 (31 (16 54 ))))))((((34 (35 ((9 (61 (83 (69 82 ))))(23 ((60 (65 66 ))(68 (125 (64 67 ))))))))(56 ((10 19 )(15 118 ))))((21 22 )(((44 (24 32 ))(49 (37 (48 55 ))))(47 (25 120 )))))(46 53 ))))))))))*
(3 (57 (11 (26 (13 (27 (41 ((74 (59 ((7 85 )(18 (31 (16 54 ))))))((((34 (35 ((9 (61 (83 (69 82 ))))(23 ((60 (65 66 ))((64 67 )(68 125 )))))))(56 ((10 19 )(15 118 ))))((21 22 )(((44 (24 32 ))(49 (37 (48 55 ))))(47 (25 120 )))))(46 53 ))))))))))*
(3 (57 (11 (26 (13 (27 (41 ((74 (59 ((7 85 )(18 (31 (16 54 ))))))((((34 (35 ((9 (61 (83 (69 82 ))))(23 ((60 (65 66 ))(68 (67 (64 125 ))))))))(56 ((10 19 )(15 118 ))))((21 22 )(((44 (24 32 ))(49 (37 (48 55 ))))(47 (25 120 )))))(46 53 ))))))))))*
(3 (57 (11 (26 (13 (27 (41 ((74 (59 ((7 85 )(18 (31 (16 54 ))))))((((34 (35 ((9 (61 (83 (69 82 ))))(23 ((60 66 )(125 (65 (68 (64 67 )))))))))(56 ((10 19 )(15 118 ))))((21 22 )(37 (((44 (24 32 ))(49 (48 55 )))(47 (25 120 ))))))(46 53 ))))))))))*
(3 (57 (11 (26 (13 (27 (41 ((74 (59 ((7 85 )(18 (31 (16 54 ))))))((((34 (35 ((9 (61 (83 (69 82 ))))(23 ((125 (60 66 ))(65 (68 (64 67 ))))))))(56 ((10 19 )(15 118 ))))((21 22 )(37 (((44 (24 32 ))(49 (48 55 )))(47 (25 120 ))))))(46 53 ))))))))))*
(3 (57 (11 (26 (13 (27 (41 ((74 (59 ((7 85 )(18 (31 (16 54 ))))))((((34 (35 ((9 (61 (83 (69 82 ))))(23 ((60 66 )((68 (64 67 ))(65 125 )))))))(56 ((10 19 )(15 118 ))))((21 22 )(37 (((44 (24 32 ))(49 (48 55 )))(47 (25 120 ))))))(46 53 ))))))))))*
(3 (57 (11 (26 (13 (27 (41 ((74 (59 ((7 85 )(18 (31 (16 54 ))))))((((34 (35 ((9 (61 (83 (69 82 ))))(23 ((66 (60 125 ))(65 (68 (64 67 ))))))))(56 ((10 19 )(15 118 ))))((21 22 )(37 (((44 (24 32 ))(49 (48 55 )))(47 (25 120 ))))))(46 53 ))))))))))*
(3 (57 (11 (26 (13 (27 (41 ((74 (59 ((7 85 )(18 (31 (16 54 ))))))((((34 (35 ((9 (61 (83 (69 82 ))))(23 ((60 66 )(65 (68 (125 (64 67 )))))))))(56 ((10 19 )(15 118 ))))((21 22 )(37 (((44 (24 32 ))(49 (48 55 )))(47 (25 120 ))))))(46 53 ))))))))))*
(3 (57 (11 (26 (13 (27 (41 ((74 (59 ((7 85 )(18 (31 (16 54 ))))))((((34 (35 ((9 (61 (83 (69 82 ))))(23 ((60 66 )(65 (68 (67 (64 125 )))))))))(56 ((10 19 )(15 118 ))))((21 22 )(37 (((44 (24 32 ))(49 (48 55 )))(47 (25 120 ))))))(46 53 ))))))))))*
(3 (57 (11 (26 (13 (27 (41 ((74 (59 ((7 85 )(18 (31 (16 54 ))))))((((34 (35 ((9 (61 (83 (69 82 ))))(23 ((125 (60 66 ))(68 (67 (64 65 ))))))))(56 ((10 19 )(15 118 ))))((21 22 )(37 (((44 (24 32 ))(49 (48 55 )))(47 (25 120 ))))))(46 53 ))))))))))*
(3 (57 (11 (26 (13 (27 (41 ((74 (59 ((7 85 )(18 (31 (16 54 ))))))((((34 (35 ((9 (61 (83 (69 82 ))))(23 ((60 66 )(125 (68 (67 (64 65 )))))))))(56 ((10 19 )(15 118 ))))((21 22 )(37 (((44 (24 32 ))(49 (48 55 )))(47 (25 120 ))))))(46 53 ))))))))))*
(3 (57 (11 (26 (13 (27 (41 ((74 (59 ((7 85 )(18 (31 (16 54 ))))))((((34 (35 ((9 (61 (83 (69 82 ))))(23 ((66 (60 125 ))(68 (67 (64 65 ))))))))(56 ((10 19 )(15 118 ))))((21 22 )(37 (((44 (24 32 ))(49 (48 55 )))(47 (25 120 ))))))(46 53 ))))))))))*
(3 (57 (11 (26 (13 (27 (41 ((74 (59 ((7 85 )(18 (31 (16 54 ))))))((((34 (35 ((9 (61 (83 (69 82 ))))(23 ((60 66 )(68 (125 (67 (64 65 )))))))))(56 ((10 19 )(15 118 ))))((21 22 )(37 (((44 (24 32 ))(49 (48 55 )))(47 (25 120 ))))))(46 53 ))))))))))*
(3 (57 (11 (26 (13 (27 (41 ((74 (59 ((7 85 )(18 (31 (16 54 ))))))((((34 (35 ((9 (61 (83 (69 82 ))))(23 ((60 66 )((67 (64 65 ))(68 125 )))))))(56 ((10 19 )(15 118 ))))((21 22 )(37 (((44 (24 32 ))(49 (48 55 )))(47 (25 120 ))))))(46 53 ))))))))))*
(3 (57 (11 (26 (13 (27 (41 ((74 (59 ((7 85 )(18 (31 (16 54 ))))))((((34 (35 ((9 (61 (83 (69 82 ))))(23 ((60 66 )(68 (67 (125 (64 65 )))))))))(56 ((10 19 )(15 118 ))))((21 22 )(37 (((44 (24 32 ))(49 (48 55 )))(47 (25 120 ))))))(46 53 ))))))))))*
(3 (57 (11 (26 (13 (27 (41 ((74 (59 ((7 85 )(18 (31 (16 54 ))))))((((34 (35 ((9 (61 (83 (69 82 ))))(23 ((60 66 )(68 ((64 65 )(67 125 ))))))))(56 ((10 19 )(15 118 ))))((21 22 )(37 (((44 (24 32 ))(49 (48 55 )))(47 (25 120 ))))))(46 53 ))))))))))*
(3 (57 (11 (26 (13 (27 (41 ((74 (59 ((7 85 )(18 (31 (16 54 ))))))((((34 (35 ((9 (61 (83 (69 82 ))))(23 ((60 66 )(68 (67 (65 (64 125 )))))))))(56 ((10 19 )(15 118 ))))((21 22 )(37 (((44 (24 32 ))(49 (48 55 )))(47 (25 120 ))))))(46 53 ))))))))))*
(3 (57 (11 (26 (13 (((74 (59 ((7 85 )(18 (31 (16 54 ))))))((((34 (35 ((9 (61 (83 (69 82 ))))(23 (125 ((60 66 )(65 (68 (64 67 )))))))))((10 19 )(56 (15 118 ))))((21 22 )(37 (((44 (24 32 ))(49 (48 55 )))(47 (25 120 ))))))(46 53 )))(27 41 )))))))*
(3 (57 (11 (26 (13 (27 (41 ((74 (59 ((7 85 )(18 (31 (16 54 ))))))((((34 (35 ((9 (61 (83 (69 82 ))))(23 (125 ((60 66 )(65 (68 (64 67 )))))))))((10 19 )(56 (15 118 ))))((21 22 )(((44 (24 32 ))(49 (37 (48 55 ))))(47 (25 120 )))))(46 53 ))))))))))*
(3 (57 (11 (26 (13 (((74 (59 ((7 85 )(18 (31 (16 54 ))))))((((34 (35 ((9 (61 (83 (69 82 ))))(125 (23 ((60 66 )(65 (68 (64 67 )))))))))((10 19 )(56 (15 118 ))))((21 22 )(((44 (24 32 ))(49 (37 (48 55 ))))(47 (25 120 )))))(46 53 )))(27 41 )))))))*
(3 (57 (11 (26 (13 (((74 (59 ((7 85 )(18 (31 (16 54 ))))))((((34 (35 ((9 (61 (83 (69 82 ))))(23 ((60 66 )(125 (65 (68 (64 67 )))))))))((10 19 )(56 (15 118 ))))((21 22 )(37 (((44 (24 32 ))(49 (48 55 )))(47 (25 120 ))))))(46 53 )))(27 41 )))))))*
(3 (57 (11 (26 (13 (((74 (59 ((7 85 )(18 (31 (16 54 ))))))((((34 (35 ((9 (61 (83 (69 82 ))))(23 ((125 (60 66 ))(65 (68 (64 67 ))))))))((10 19 )(56 (15 118 ))))((21 22 )(37 (((44 (24 32 ))(49 (48 55 )))(47 (25 120 ))))))(46 53 )))(27 41 )))))))*
(3 (57 (11 (26 (13 (((74 (59 ((7 85 )(18 (31 (16 54 ))))))((((34 (35 ((9 (61 (83 (69 82 ))))(23 ((60 66 )((68 (64 67 ))(65 125 )))))))((10 19 )(56 (15 118 ))))((21 22 )(37 (((44 (24 32 ))(49 (48 55 )))(47 (25 120 ))))))(46 53 )))(27 41 )))))))*
(3 (57 (11 (26 (((16 (27 (54 (31 (7 (18 (59 85 )))))))(13 41 ))((((((37 (9 22 ))((15 23 )((((21 60 )(44 (61 (24 32 ))))(69 (82 83 )))(66 (68 (65 (67 (64 125 ))))))))(74 (56 (10 19 ))))(34 35 ))(118 (46 53 )))(55 (48 (47 (49 (25 120 )))))))))))*
(3 (57 (11 (26 (((16 (27 (54 (31 (7 (18 (59 85 )))))))(13 41 ))((((((37 (9 22 ))((15 23 )((((21 60 )(44 (61 (24 32 ))))(69 (82 83 )))(66 (68 (65 (67 (64 125 ))))))))(34 35 ))(74 (56 (10 19 ))))(118 (46 53 )))(55 (48 (47 (49 (25 120 )))))))))))*
(3 (57 (11 (26 (((16 (27 (54 (31 (7 (18 (59 85 )))))))(13 41 ))((((((37 (9 22 ))((15 23 )((((21 60 )(44 (61 (24 32 ))))(69 (82 83 )))(66 ((125 (64 67 ))(65 68 ))))))(74 (56 (10 19 ))))(34 35 ))(118 (46 53 )))(55 (48 (47 (49 (25 120 )))))))))))*
(3 (57 (11 (26 (((16 (27 (54 (31 (18 (59 (7 85 )))))))(13 41 ))((((((37 (9 22 ))((15 23 )((((21 60 )(44 (61 (24 32 ))))(69 (82 83 )))(66 (68 (65 (67 (64 125 ))))))))(74 (56 (10 19 ))))(34 35 ))(118 (46 53 )))(55 (48 (47 (49 (25 120 )))))))))))*
(3 (57 (11 (26 (((16 (27 (54 (31 (18 (7 (59 85 )))))))(13 41 ))((((((37 (9 22 ))((15 23 )((((21 60 )(44 (61 (24 32 ))))(69 (82 83 )))(66 (68 (65 (67 (64 125 ))))))))(74 (56 (10 19 ))))(34 35 ))(118 (46 53 )))(55 (48 (47 (49 (25 120 )))))))))))*
(3 (57 (11 (26 (((16 (27 (54 (31 (7 (18 (59 85 )))))))(13 41 ))((((((37 (9 22 ))((15 23 )((((21 60 )(32 (44 (24 61 ))))(69 (82 83 )))(66 (68 (65 (67 (64 125 ))))))))(74 (56 (10 19 ))))(34 35 ))(118 (46 53 )))(55 (48 (47 (49 (25 120 )))))))))))*
(3 (57 (11 (26 (((16 (27 (54 (31 (7 (18 (59 85 )))))))(13 41 ))((((((37 (9 22 ))((15 23 )((((21 60 )(61 (32 (24 44 ))))(69 (82 83 )))(66 (68 (65 (67 (64 125 ))))))))(74 (56 (10 19 ))))(34 35 ))(118 (46 53 )))(55 (48 (47 (49 (25 120 )))))))))))*
(3 (57 (11 (26 (((16 (27 (54 (31 (7 (18 (59 85 )))))))(13 41 ))((((((37 (9 22 ))((15 23 )((((21 60 )(44 (61 (24 32 ))))(69 (82 83 )))(66 (68 (65 (67 (64 125 ))))))))(74 (56 (10 19 ))))(34 35 ))(118 (46 53 )))(55 (48 (49 (25 (47 120 )))))))))))*
(3 (57 (11 (26 (((16 (27 (54 (31 (7 (18 (59 85 )))))))(13 41 ))((((((37 (9 22 ))((15 23 )((((21 60 )(44 (61 (24 32 ))))(69 (82 83 )))(66 (68 (65 (67 (64 125 ))))))))(74 (56 (10 19 ))))(34 35 ))(118 (46 53 )))(55 (48 (49 (47 (25 120 )))))))))))*
(3 (57 (11 (26 (((16 (27 ((7 (18 (59 85 )))(31 54 ))))(13 41 ))((((((37 (9 22 ))((15 23 )((((21 60 )(44 (61 (24 32 ))))(69 (82 83 )))(66 (68 (65 (67 (64 125 ))))))))(74 (56 (10 19 ))))(34 35 ))(118 (46 53 )))(55 (48 (47 (49 (25 120 )))))))))))*
(3 (57 (11 (26 (((16 (27 (54 (31 (7 (18 (59 85 )))))))(13 41 ))((((((37 (9 22 ))((15 23 )((((21 60 )(44 (32 (24 61 ))))(69 (82 83 )))(66 (68 (65 (67 (64 125 ))))))))(74 (56 (10 19 ))))(34 35 ))(118 (46 53 )))(55 (48 (47 (49 (25 120 )))))))))))*
(3 (57 (11 (26 (((16 (27 (54 (31 (7 (18 (59 85 )))))))(13 41 ))((((((37 (9 22 ))((15 23 )((((21 60 )(44 (61 (24 32 ))))(69 (82 83 )))(66 (68 ((64 65 )(67 125 )))))))(74 (56 (10 19 ))))(34 35 ))(118 (46 53 )))(55 (48 (47 (49 (25 120 )))))))))))*
(3 (57 (11 (26 (((16 (27 (54 (31 (7 (18 (59 85 )))))))(13 41 ))((((((37 (9 22 ))((15 23 )((((21 60 )(44 (61 (24 32 ))))(69 (82 83 )))(66 (68 (67 (65 (64 125 ))))))))(74 (56 (10 19 ))))(34 35 ))(118 (46 53 )))(55 (48 (47 (49 (25 120 )))))))))))*
(3 (57 (11 (26 (((16 (27 (54 (31 (7 (18 (59 85 )))))))(13 41 ))((((((37 (9 22 ))((15 23 )((((21 60 )(44 (61 (24 32 ))))(69 (82 83 )))(66 (68 (67 (125 (64 65 ))))))))(74 (56 (10 19 ))))(34 35 ))(118 (46 53 )))(55 (48 (47 (49 (25 120 )))))))))))*
(3 (57 (11 (26 (((16 (27 (54 (31 (7 (18 (59 85 )))))))(13 41 ))((((((37 (9 22 ))((15 23 )((((21 60 )(44 (61 (24 32 ))))(69 (82 83 )))(125 (66 (68 (65 (64 67 ))))))))(74 (56 (10 19 ))))(34 35 ))(118 (46 53 )))(55 (48 (47 (49 (25 120 )))))))))))*
(3 (57 (11 (26 (((16 (27 (54 (31 (7 (18 (59 85 )))))))(13 41 ))((((((37 (9 22 ))((15 23 )((((21 60 )(44 (61 (24 32 ))))(69 (82 83 )))(66 (125 (68 (65 (64 67 ))))))))(74 (56 (10 19 ))))(34 35 ))(118 (46 53 )))(55 (48 (47 (49 (25 120 )))))))))))*
(3 (57 (11 (26 (((16 (27 (54 (31 (7 (18 (59 85 )))))))(13 41 ))((((((37 (9 22 ))((15 23 )((((21 60 )(44 (61 (24 32 ))))(69 (82 83 )))(66 (68 (125 (65 (64 67 ))))))))(74 (56 (10 19 ))))(34 35 ))(118 (46 53 )))(55 (48 (47 (49 (25 120 )))))))))))*
(3 (57 (11 (26 (((16 (27 ((18 (7 (59 85 )))(31 54 ))))(13 41 ))((((((37 (9 22 ))((15 23 )((((21 60 )(44 (61 (24 32 ))))(69 (82 83 )))(66 (68 (65 (67 (64 125 ))))))))(74 (56 (10 19 ))))(34 35 ))(118 (46 53 )))(55 (48 (47 (49 (25 120 )))))))))))*
(3 (57 (11 (26 (((16 (27 (54 (31 (18 (59 (7 85 )))))))(13 41 ))((((((37 (9 22 ))((15 23 )((((21 60 )(44 (61 (24 32 ))))(69 (82 83 )))(66 (68 (65 (67 (64 125 ))))))))(34 35 ))(74 (56 (10 19 ))))(118 (46 53 )))(55 (48 (47 (49 (25 120 )))))))))))*
(3 (57 (11 (26 (((16 (27 (54 (31 (18 (7 (59 85 )))))))(13 41 ))((((((37 (9 22 ))((15 23 )((((21 60 )(44 (61 (24 32 ))))(69 (82 83 )))(66 (68 (65 (67 (64 125 ))))))))(34 35 ))(74 (56 (10 19 ))))(118 (46 53 )))(55 (48 (47 (49 (25 120 )))))))))))*
(3 (57 (11 (26 (((16 (27 (54 (31 (7 (18 (59 85 )))))))(13 41 ))((((((37 (9 22 ))((15 23 )((((21 60 )(32 (44 (24 61 ))))(69 (82 83 )))(66 (68 (65 (67 (64 125 ))))))))(34 35 ))(74 (56 (10 19 ))))(118 (46 53 )))(55 (48 (47 (49 (25 120 )))))))))))*
(3 (57 (11 (26 (((16 (27 (54 (31 (7 (18 (59 85 )))))))(13 41 ))((((((37 (9 22 ))((15 23 )((((21 60 )(61 (32 (24 44 ))))(69 (82 83 )))(66 (68 (65 (67 (64 125 ))))))))(34 35 ))(74 (56 (10 19 ))))(118 (46 53 )))(55 (48 (47 (49 (25 120 )))))))))))*
(3 (57 (11 (26 (((16 (27 (54 (31 (7 (18 (59 85 )))))))(13 41 ))((((((37 (9 22 ))((15 23 )((((21 60 )(44 (61 (24 32 ))))(69 (82 83 )))(66 (68 (65 (67 (64 125 ))))))))(34 35 ))(74 (56 (10 19 ))))(118 (46 53 )))(55 (48 (49 (25 (47 120 )))))))))))*
(3 (57 (11 (26 (((16 (27 (54 (31 (7 (18 (59 85 )))))))(13 41 ))((((((37 (9 22 ))((15 23 )((((21 60 )(44 (61 (24 32 ))))(69 (82 83 )))(66 (68 (65 (67 (64 125 ))))))))(34 35 ))(74 (56 (10 19 ))))(118 (46 53 )))(55 (48 (49 (47 (25 120 )))))))))))*
(3 (57 (11 (26 (((16 (27 ((7 (18 (59 85 )))(31 54 ))))(13 41 ))((((((37 (9 22 ))((15 23 )((((21 60 )(44 (61 (24 32 ))))(69 (82 83 )))(66 (68 (65 (67 (64 125 ))))))))(34 35 ))(74 (56 (10 19 ))))(118 (46 53 )))(55 (48 (47 (49 (25 120 )))))))))))*
(3 (57 (11 (26 (((16 (27 (54 (31 (7 (18 (59 85 )))))))(13 41 ))((((((37 (9 22 ))((15 23 )((((21 60 )(44 (32 (24 61 ))))(69 (82 83 )))(66 (68 (65 (67 (64 125 ))))))))(34 35 ))(74 (56 (10 19 ))))(118 (46 53 )))(55 (48 (47 (49 (25 120 )))))))))))*
(3 (57 (11 (26 (((16 (27 (54 (31 (7 (18 (59 85 )))))))(13 41 ))((((((37 (9 22 ))((15 23 )((((21 60 )(44 (61 (24 32 ))))(69 (82 83 )))(66 (68 ((64 65 )(67 125 )))))))(34 35 ))(74 (56 (10 19 ))))(118 (46 53 )))(55 (48 (47 (49 (25 120 )))))))))))*
(3 (57 (11 (26 (((16 (27 (54 (31 (7 (18 (59 85 )))))))(13 41 ))((((((37 (9 22 ))((15 23 )((((21 60 )(44 (61 (24 32 ))))(69 (82 83 )))(66 (68 (67 (65 (64 125 ))))))))(34 35 ))(74 (56 (10 19 ))))(118 (46 53 )))(55 (48 (47 (49 (25 120 )))))))))))*
(3 (57 (11 (26 (((16 (27 (54 (31 (7 (18 (59 85 )))))))(13 41 ))((((((37 (9 22 ))((15 23 )((((21 60 )(44 (61 (24 32 ))))(69 (82 83 )))(66 (68 (67 (125 (64 65 ))))))))(34 35 ))(74 (56 (10 19 ))))(118 (46 53 )))(55 (48 (47 (49 (25 120 )))))))))))*
(3 (57 (11 (26 (((16 (27 (54 (31 (7 (18 (59 85 )))))))(13 41 ))((((((37 (9 22 ))((15 23 )((((21 60 )(44 (61 (24 32 ))))(69 (82 83 )))(125 (66 (68 (65 (64 67 ))))))))(34 35 ))(74 (56 (10 19 ))))(118 (46 53 )))(55 (48 (47 (49 (25 120 )))))))))))*
(3 (57 (11 (26 (((16 (27 (54 (31 (7 (18 (59 85 )))))))(13 41 ))((((((37 (9 22 ))((15 23 )((((21 60 )(44 (61 (24 32 ))))(69 (82 83 )))(66 (125 (68 (65 (64 67 ))))))))(34 35 ))(74 (56 (10 19 ))))(118 (46 53 )))(55 (48 (47 (49 (25 120 )))))))))))*
(3 (57 (11 (26 (((16 (27 (54 (31 (7 (18 (59 85 )))))))(13 41 ))((((((37 (9 22 ))((15 23 )((((21 60 )(44 (61 (24 32 ))))(69 (82 83 )))(66 (68 (125 (65 (64 67 ))))))))(34 35 ))(74 (56 (10 19 ))))(118 (46 53 )))(55 (48 (47 (49 (25 120 )))))))))))*
(3 (57 (11 (26 (((16 (27 (54 (31 (7 (18 (59 85 )))))))(13 41 ))((((((37 (9 22 ))((15 23 )((((21 60 )(44 (61 (24 32 ))))(69 (82 83 )))(66 (68 (65 (125 (64 67 ))))))))(34 35 ))(74 (56 (10 19 ))))(118 (46 53 )))(55 (48 (47 (49 (25 120 )))))))))))*
(3 (57 (11 (26 (((16 (27 ((18 (7 (59 85 )))(31 54 ))))(13 41 ))((((((37 (9 22 ))((15 23 )((((21 60 )(44 (61 (24 32 ))))(69 (82 83 )))(66 (68 (65 (67 (64 125 ))))))))(34 35 ))(74 (56 (10 19 ))))(118 (46 53 )))(55 (48 (47 (49 (25 120 )))))))))))*
(3 (57 (11 (26 (((16 (27 (54 (31 (7 (18 (59 85 )))))))(13 41 ))((((((37 (9 22 ))(((15 23 )(((21 60 )(44 (61 (24 32 ))))(69 (82 83 ))))(66 (68 (65 (67 (64 125 )))))))(34 35 ))(74 (56 (10 19 ))))(118 (46 53 )))(55 (48 (47 (49 (25 120 )))))))))))*
(3 (57 (11 (26 (((16 (27 (54 (31 (18 (59 (7 85 )))))))(13 41 ))((((((37 (9 22 ))((15 23 )((((21 60 )(44 (61 (24 32 ))))(69 (82 83 )))(66 ((125 (64 67 ))(65 68 ))))))(74 (56 (10 19 ))))(34 35 ))(118 (46 53 )))(55 (48 (47 (49 (25 120 )))))))))))*
(3 (57 (11 (26 (((16 (27 (54 (31 (18 (7 (59 85 )))))))(13 41 ))((((((37 (9 22 ))((15 23 )((((21 60 )(44 (61 (24 32 ))))(69 (82 83 )))(66 ((125 (64 67 ))(65 68 ))))))(74 (56 (10 19 ))))(34 35 ))(118 (46 53 )))(55 (48 (47 (49 (25 120 )))))))))))*
(3 (57 (11 (26 (((16 (27 (54 (31 (7 (18 (59 85 )))))))(13 41 ))((((((37 (9 22 ))((15 23 )((((21 60 )(32 (44 (24 61 ))))(69 (82 83 )))(66 ((125 (64 67 ))(65 68 ))))))(74 (56 (10 19 ))))(34 35 ))(118 (46 53 )))(55 (48 (47 (49 (25 120 )))))))))))*
(3 (57 (11 (26 (((16 (27 (54 (31 (7 (18 (59 85 )))))))(13 41 ))((((((37 (9 22 ))((15 23 )((((21 60 )(61 (32 (24 44 ))))(69 (82 83 )))(66 ((125 (64 67 ))(65 68 ))))))(74 (56 (10 19 ))))(34 35 ))(118 (46 53 )))(55 (48 (47 (49 (25 120 )))))))))))*
(3 (57 (11 (26 (((16 (27 (54 (31 (7 (18 (59 85 )))))))(13 41 ))((((((37 (9 22 ))((15 23 )((((21 60 )(44 (61 (24 32 ))))(69 (82 83 )))(66 ((125 (64 67 ))(65 68 ))))))(74 (56 (10 19 ))))(34 35 ))(118 (46 53 )))(55 (48 (49 (25 (47 120 )))))))))))*
(3 (57 (11 (26 (((16 (27 (54 (31 (7 (18 (59 85 )))))))(13 41 ))((((((37 (9 22 ))((15 23 )((((21 60 )(44 (61 (24 32 ))))(69 (82 83 )))(66 ((125 (64 67 ))(65 68 ))))))(74 (56 (10 19 ))))(34 35 ))(118 (46 53 )))(55 (48 (49 (47 (25 120 )))))))))))*
(3 (57 (11 (26 (((16 (27 ((7 (18 (59 85 )))(31 54 ))))(13 41 ))((((((37 (9 22 ))((15 23 )((((21 60 )(44 (61 (24 32 ))))(69 (82 83 )))(66 ((125 (64 67 ))(65 68 ))))))(74 (56 (10 19 ))))(34 35 ))(118 (46 53 )))(55 (48 (47 (49 (25 120 )))))))))))*
(3 (57 (11 (26 (((16 (27 (54 (31 (7 (18 (59 85 )))))))(13 41 ))((((((37 (9 22 ))((15 23 )((((21 60 )(44 (32 (24 61 ))))(69 (82 83 )))(66 ((125 (64 67 ))(65 68 ))))))(74 (56 (10 19 ))))(34 35 ))(118 (46 53 )))(55 (48 (47 (49 (25 120 )))))))))))*
(3 (57 (11 (26 (((16 (27 ((18 (7 (59 85 )))(31 54 ))))(13 41 ))((((((37 (9 22 ))((15 23 )((((21 60 )(44 (61 (24 32 ))))(69 (82 83 )))(66 ((125 (64 67 ))(65 68 ))))))(74 (56 (10 19 ))))(34 35 ))(118 (46 53 )))(55 (48 (47 (49 (25 120 )))))))))))*
(3 (57 (11 (26 (((16 (27 (54 (31 (18 (59 (7 85 )))))))(13 41 ))((((((37 (9 22 ))((15 23 )((((21 60 )(32 (44 (24 61 ))))(69 (82 83 )))(66 (68 (65 (67 (64 125 ))))))))(74 (56 (10 19 ))))(34 35 ))(118 (46 53 )))(55 (48 (47 (49 (25 120 )))))))))))*
(3 (57 (11 (26 (((16 (27 (54 (31 (18 (59 (7 85 )))))))(13 41 ))((((((37 (9 22 ))((15 23 )((((21 60 )(61 (32 (24 44 ))))(69 (82 83 )))(66 (68 (65 (67 (64 125 ))))))))(74 (56 (10 19 ))))(34 35 ))(118 (46 53 )))(55 (48 (47 (49 (25 120 )))))))))))*
(3 (57 (11 (26 (((16 (27 (54 (31 (18 (59 (7 85 )))))))(13 41 ))((((((37 (9 22 ))((15 23 )((((21 60 )(44 (61 (24 32 ))))(69 (82 83 )))(66 (68 (65 (67 (64 125 ))))))))(74 (56 (10 19 ))))(34 35 ))(118 (46 53 )))(55 (48 (49 (25 (47 120 )))))))))))*
(3 (57 (11 (26 (((16 (27 (54 (31 (18 (59 (7 85 )))))))(13 41 ))((((((37 (9 22 ))((15 23 )((((21 60 )(44 (61 (24 32 ))))(69 (82 83 )))(66 (68 (65 (67 (64 125 ))))))))(74 (56 (10 19 ))))(34 35 ))(118 (46 53 )))(55 (48 (49 (47 (25 120 )))))))))))*
(3 (57 (11 (26 (((16 (27 ((18 (59 (7 85 )))(31 54 ))))(13 41 ))((((((37 (9 22 ))((15 23 )((((21 60 )(44 (61 (24 32 ))))(69 (82 83 )))(66 (68 (65 (67 (64 125 ))))))))(74 (56 (10 19 ))))(34 35 ))(118 (46 53 )))(55 (48 (47 (49 (25 120 )))))))))))*
(3 (57 (11 (26 (((16 (27 (54 (31 (18 (59 (7 85 )))))))(13 41 ))((((((37 (9 22 ))((15 23 )((((21 60 )(44 (32 (24 61 ))))(69 (82 83 )))(66 (68 (65 (67 (64 125 ))))))))(74 (56 (10 19 ))))(34 35 ))(118 (46 53 )))(55 (48 (47 (49 (25 120 )))))))))))*
(3 (57 (11 (26 (((16 (27 (54 (31 (18 (59 (7 85 )))))))(13 41 ))((((((37 (9 22 ))((15 23 )((((21 60 )(44 (61 (24 32 ))))(69 (82 83 )))(66 (68 ((64 65 )(67 125 )))))))(74 (56 (10 19 ))))(34 35 ))(118 (46 53 )))(55 (48 (47 (49 (25 120 )))))))))))*
(3 (57 (11 (26 (((16 (27 (54 (31 (18 (59 (7 85 )))))))(13 41 ))((((((37 (9 22 ))((15 23 )((((21 60 )(44 (61 (24 32 ))))(69 (82 83 )))(66 (68 (67 (65 (64 125 ))))))))(74 (56 (10 19 ))))(34 35 ))(118 (46 53 )))(55 (48 (47 (49 (25 120 )))))))))))*
(3 (57 (11 (26 (((16 (27 (54 (31 (18 (59 (7 85 )))))))(13 41 ))((((((37 (9 22 ))((15 23 )((((21 60 )(44 (61 (24 32 ))))(69 (82 83 )))(66 (68 (67 (125 (64 65 ))))))))(74 (56 (10 19 ))))(34 35 ))(118 (46 53 )))(55 (48 (47 (49 (25 120 )))))))))))*
(3 (57 (11 (26 (((16 (27 (54 (31 (18 (59 (7 85 )))))))(13 41 ))((((((37 (9 22 ))((15 23 )((((21 60 )(44 (61 (24 32 ))))(69 (82 83 )))(125 (66 (68 (65 (64 67 ))))))))(74 (56 (10 19 ))))(34 35 ))(118 (46 53 )))(55 (48 (47 (49 (25 120 )))))))))))*
(3 (57 (11 (26 (((16 (27 (54 (31 (18 (59 (7 85 )))))))(13 41 ))((((((37 (9 22 ))((15 23 )((((21 60 )(44 (61 (24 32 ))))(69 (82 83 )))(66 (125 (68 (65 (64 67 ))))))))(74 (56 (10 19 ))))(34 35 ))(118 (46 53 )))(55 (48 (47 (49 (25 120 )))))))))))*
(3 (57 (11 (26 (((16 (27 (54 (31 (18 (59 (7 85 )))))))(13 41 ))((((((37 (9 22 ))((15 23 )((((21 60 )(44 (61 (24 32 ))))(69 (82 83 )))(66 (68 (125 (65 (64 67 ))))))))(74 (56 (10 19 ))))(34 35 ))(118 (46 53 )))(55 (48 (47 (49 (25 120 )))))))))))*
(3 (57 (11 (26 (((16 (27 (54 (31 (18 (7 (59 85 )))))))(13 41 ))((((((37 (9 22 ))((15 23 )((((21 60 )(32 (44 (24 61 ))))(69 (82 83 )))(66 (68 (65 (67 (64 125 ))))))))(74 (56 (10 19 ))))(34 35 ))(118 (46 53 )))(55 (48 (47 (49 (25 120 )))))))))))*
(3 (57 (11 (26 (((16 (27 (54 (31 (18 (7 (59 85 )))))))(13 41 ))((((((37 (9 22 ))((15 23 )((((21 60 )(61 (32 (24 44 ))))(69 (82 83 )))(66 (68 (65 (67 (64 125 ))))))))(74 (56 (10 19 ))))(34 35 ))(118 (46 53 )))(55 (48 (47 (49 (25 120 )))))))))))*
(3 (57 (11 (26 (((16 (27 (54 (31 (18 (7 (59 85 )))))))(13 41 ))((((((37 (9 22 ))((15 23 )((((21 60 )(44 (61 (24 32 ))))(69 (82 83 )))(66 (68 (65 (67 (64 125 ))))))))(74 (56 (10 19 ))))(34 35 ))(118 (46 53 )))(55 (48 (49 (25 (47 120 )))))))))))*
(3 (57 (11 (26 (((16 (27 (54 (31 (18 (7 (59 85 )))))))(13 41 ))((((((37 (9 22 ))((15 23 )((((21 60 )(44 (61 (24 32 ))))(69 (82 83 )))(66 (68 (65 (67 (64 125 ))))))))(74 (56 (10 19 ))))(34 35 ))(118 (46 53 )))(55 (48 (49 (47 (25 120 )))))))))))*
(3 (57 (11 (26 (((16 (27 (54 (31 (18 (7 (59 85 )))))))(13 41 ))((((((37 (9 22 ))((15 23 )((((21 60 )(44 (32 (24 61 ))))(69 (82 83 )))(66 (68 (65 (67 (64 125 ))))))))(74 (56 (10 19 ))))(34 35 ))(118 (46 53 )))(55 (48 (47 (49 (25 120 )))))))))))*
(3 (57 (11 (26 (((16 (27 (54 (31 (18 (7 (59 85 )))))))(13 41 ))((((((37 (9 22 ))((15 23 )((((21 60 )(44 (61 (24 32 ))))(69 (82 83 )))(66 (68 ((64 65 )(67 125 )))))))(74 (56 (10 19 ))))(34 35 ))(118 (46 53 )))(55 (48 (47 (49 (25 120 )))))))))))*
(3 (57 (11 (26 (((16 (27 (54 (31 (18 (7 (59 85 )))))))(13 41 ))((((((37 (9 22 ))((15 23 )((((21 60 )(44 (61 (24 32 ))))(69 (82 83 )))(66 (68 (67 (65 (64 125 ))))))))(74 (56 (10 19 ))))(34 35 ))(118 (46 53 )))(55 (48 (47 (49 (25 120 )))))))))))*
(3 (57 (11 (26 (((16 (27 (54 (31 (18 (7 (59 85 )))))))(13 41 ))((((((37 (9 22 ))((15 23 )((((21 60 )(44 (61 (24 32 ))))(69 (82 83 )))(66 (68 (67 (125 (64 65 ))))))))(74 (56 (10 19 ))))(34 35 ))(118 (46 53 )))(55 (48 (47 (49 (25 120 )))))))))))*
(3 (57 (11 (26 (((16 (27 (54 (31 (18 (7 (59 85 )))))))(13 41 ))((((((37 (9 22 ))((15 23 )((((21 60 )(44 (61 (24 32 ))))(69 (82 83 )))(125 (66 (68 (65 (64 67 ))))))))(74 (56 (10 19 ))))(34 35 ))(118 (46 53 )))(55 (48 (47 (49 (25 120 )))))))))))*
(3 (57 (11 (26 (((16 (27 (54 (31 (18 (7 (59 85 )))))))(13 41 ))((((((37 (9 22 ))((15 23 )((((21 60 )(44 (61 (24 32 ))))(69 (82 83 )))(66 (125 (68 (65 (64 67 ))))))))(74 (56 (10 19 ))))(34 35 ))(118 (46 53 )))(55 (48 (47 (49 (25 120 )))))))))))*
(3 (57 (11 (26 (((16 (27 (54 (31 (18 (7 (59 85 )))))))(13 41 ))((((((37 (9 22 ))((15 23 )((((21 60 )(44 (61 (24 32 ))))(69 (82 83 )))(66 (68 (125 (65 (64 67 ))))))))(74 (56 (10 19 ))))(34 35 ))(118 (46 53 )))(55 (48 (47 (49 (25 120 )))))))))))*
(3 (57 (11 (26 (((16 (27 (54 (31 (7 (18 (59 85 )))))))(13 41 ))((((((37 (9 22 ))((15 23 )((((21 60 )(32 (44 (24 61 ))))(69 (82 83 )))(66 (68 (65 (67 (64 125 ))))))))(74 (56 (10 19 ))))(34 35 ))(118 (46 53 )))(55 (48 (49 (25 (47 120 )))))))))))*
(3 (57 (11 (26 (((16 (27 (54 (31 (7 (18 (59 85 )))))))(13 41 ))((((((37 (9 22 ))((15 23 )((((21 60 )(32 (44 (24 61 ))))(69 (82 83 )))(66 (68 (65 (67 (64 125 ))))))))(74 (56 (10 19 ))))(34 35 ))(118 (46 53 )))(55 (48 (49 (47 (25 120 )))))))))))*
(3 (57 (11 (26 (((16 (27 ((7 (18 (59 85 )))(31 54 ))))(13 41 ))((((((37 (9 22 ))((15 23 )((((21 60 )(32 (44 (24 61 ))))(69 (82 83 )))(66 (68 (65 (67 (64 125 ))))))))(74 (56 (10 19 ))))(34 35 ))(118 (46 53 )))(55 (48 (47 (49 (25 120 )))))))))))*
(3 (57 (11 (26 (((16 (27 (54 (31 (7 (18 (59 85 )))))))(13 41 ))((((((37 (9 22 ))((15 23 )((((21 60 )(32 (44 (24 61 ))))(69 (82 83 )))(66 (68 ((64 65 )(67 125 )))))))(74 (56 (10 19 ))))(34 35 ))(118 (46 53 )))(55 (48 (47 (49 (25 120 )))))))))))*
(3 (57 (11 (26 (((16 (27 (54 (31 (7 (18 (59 85 )))))))(13 41 ))((((((37 (9 22 ))((15 23 )((((21 60 )(32 (44 (24 61 ))))(69 (82 83 )))(66 (68 (67 (65 (64 125 ))))))))(74 (56 (10 19 ))))(34 35 ))(118 (46 53 )))(55 (48 (47 (49 (25 120 )))))))))))*
(3 (57 (11 (26 (((16 (27 (54 (31 (7 (18 (59 85 )))))))(13 41 ))((((((37 (9 22 ))((15 23 )((((21 60 )(32 (44 (24 61 ))))(69 (82 83 )))(66 (68 (67 (125 (64 65 ))))))))(74 (56 (10 19 ))))(34 35 ))(118 (46 53 )))(55 (48 (47 (49 (25 120 )))))))))))*
(3 (57 (11 (26 (((16 (27 (54 (31 (7 (18 (59 85 )))))))(13 41 ))((((((37 (9 22 ))((15 23 )((((21 60 )(32 (44 (24 61 ))))(69 (82 83 )))(125 (66 (68 (65 (64 67 ))))))))(74 (56 (10 19 ))))(34 35 ))(118 (46 53 )))(55 (48 (47 (49 (25 120 )))))))))))*
(3 (57 (11 (26 (((16 (27 (54 (31 (7 (18 (59 85 )))))))(13 41 ))((((((37 (9 22 ))((15 23 )((((21 60 )(32 (44 (24 61 ))))(69 (82 83 )))(66 (125 (68 (65 (64 67 ))))))))(74 (56 (10 19 ))))(34 35 ))(118 (46 53 )))(55 (48 (47 (49 (25 120 )))))))))))*
(3 (57 (11 (26 (((16 (27 (54 (31 (7 (18 (59 85 )))))))(13 41 ))((((((37 (9 22 ))((15 23 )((((21 60 )(32 (44 (24 61 ))))(69 (82 83 )))(66 (68 (125 (65 (64 67 ))))))))(74 (56 (10 19 ))))(34 35 ))(118 (46 53 )))(55 (48 (47 (49 (25 120 )))))))))))*
(3 (57 (11 (26 (((16 (27 ((18 (7 (59 85 )))(31 54 ))))(13 41 ))((((((37 (9 22 ))((15 23 )((((21 60 )(32 (44 (24 61 ))))(69 (82 83 )))(66 (68 (65 (67 (64 125 ))))))))(74 (56 (10 19 ))))(34 35 ))(118 (46 53 )))(55 (48 (47 (49 (25 120 )))))))))))*
(3 (57 (11 (26 (((16 (27 (54 (31 (7 (18 (59 85 )))))))(13 41 ))((((((37 (9 22 ))((15 23 )((((21 60 )(32 (61 (24 44 ))))(69 (82 83 )))(66 (68 (65 (67 (64 125 ))))))))(74 (56 (10 19 ))))(34 35 ))(118 (46 53 )))(55 (48 (47 (49 (25 120 )))))))))))*
(3 (57 (11 (26 (((16 (27 (54 (31 (7 (18 (59 85 )))))))(13 41 ))((((((37 (9 22 ))((15 23 )((((21 60 )(61 (32 (24 44 ))))(69 (82 83 )))(66 (68 (65 (67 (64 125 ))))))))(74 (56 (10 19 ))))(34 35 ))(118 (46 53 )))(55 (48 (49 (25 (47 120 )))))))))))*
(3 (57 (11 (26 (((16 (27 (54 (31 (7 (18 (59 85 )))))))(13 41 ))((((((37 (9 22 ))((15 23 )((((21 60 )(61 (32 (24 44 ))))(69 (82 83 )))(66 (68 (65 (67 (64 125 ))))))))(74 (56 (10 19 ))))(34 35 ))(118 (46 53 )))(55 (48 (49 (47 (25 120 )))))))))))*
(3 (57 (11 (26 (((16 (27 ((7 (18 (59 85 )))(31 54 ))))(13 41 ))((((((37 (9 22 ))((15 23 )((((21 60 )(61 (32 (24 44 ))))(69 (82 83 )))(66 (68 (65 (67 (64 125 ))))))))(74 (56 (10 19 ))))(34 35 ))(118 (46 53 )))(55 (48 (47 (49 (25 120 )))))))))))*
(3 (57 (11 (26 (((16 (27 (54 (31 (7 (18 (59 85 )))))))(13 41 ))((((((37 (9 22 ))((15 23 )((((21 60 )(61 (32 (24 44 ))))(69 (82 83 )))(66 (68 ((64 65 )(67 125 )))))))(74 (56 (10 19 ))))(34 35 ))(118 (46 53 )))(55 (48 (47 (49 (25 120 )))))))))))*
(3 (57 (11 (26 (((16 (27 (54 (31 (7 (18 (59 85 )))))))(13 41 ))((((((37 (9 22 ))((15 23 )((((21 60 )(61 (32 (24 44 ))))(69 (82 83 )))(66 (68 (67 (65 (64 125 ))))))))(74 (56 (10 19 ))))(34 35 ))(118 (46 53 )))(55 (48 (47 (49 (25 120 )))))))))))*
(3 (57 (11 (26 (((16 (27 (54 (31 (7 (18 (59 85 )))))))(13 41 ))((((((37 (9 22 ))((15 23 )((((21 60 )(61 (32 (24 44 ))))(69 (82 83 )))(66 (68 (67 (125 (64 65 ))))))))(74 (56 (10 19 ))))(34 35 ))(118 (46 53 )))(55 (48 (47 (49 (25 120 )))))))))))*
(3 (57 (11 (26 (((16 (27 (54 (31 (7 (18 (59 85 )))))))(13 41 ))((((((37 (9 22 ))((15 23 )((((21 60 )(61 (32 (24 44 ))))(69 (82 83 )))(125 (66 (68 (65 (64 67 ))))))))(74 (56 (10 19 ))))(34 35 ))(118 (46 53 )))(55 (48 (47 (49 (25 120 )))))))))))*
(3 (57 (11 (26 (((16 (27 (54 (31 (7 (18 (59 85 )))))))(13 41 ))((((((37 (9 22 ))((15 23 )((((21 60 )(61 (32 (24 44 ))))(69 (82 83 )))(66 (125 (68 (65 (64 67 ))))))))(74 (56 (10 19 ))))(34 35 ))(118 (46 53 )))(55 (48 (47 (49 (25 120 )))))))))))*
(3 (57 (11 (26 (((16 (27 (54 (31 (7 (18 (59 85 )))))))(13 41 ))((((((37 (9 22 ))((15 23 )((((21 60 )(61 (32 (24 44 ))))(69 (82 83 )))(66 (68 (125 (65 (64 67 ))))))))(74 (56 (10 19 ))))(34 35 ))(118 (46 53 )))(55 (48 (47 (49 (25 120 )))))))))))*
(3 (57 (11 (26 (((16 (27 ((18 (7 (59 85 )))(31 54 ))))(13 41 ))((((((37 (9 22 ))((15 23 )((((21 60 )(61 (32 (24 44 ))))(69 (82 83 )))(66 (68 (65 (67 (64 125 ))))))))(74 (56 (10 19 ))))(34 35 ))(118 (46 53 )))(55 (48 (47 (49 (25 120 )))))))))))*
(3 (57 (11 (26 (((16 (27 ((7 (18 (59 85 )))(31 54 ))))(13 41 ))((((((37 (9 22 ))((15 23 )((((21 60 )(44 (61 (24 32 ))))(69 (82 83 )))(66 (68 (65 (67 (64 125 ))))))))(74 (56 (10 19 ))))(34 35 ))(118 (46 53 )))(55 (48 (49 (25 (47 120 )))))))))))*
(3 (57 (11 (26 (((16 (27 (54 (31 (7 (18 (59 85 )))))))(13 41 ))((((((37 (9 22 ))((15 23 )((((21 60 )(44 (32 (24 61 ))))(69 (82 83 )))(66 (68 (65 (67 (64 125 ))))))))(74 (56 (10 19 ))))(34 35 ))(118 (46 53 )))(55 (48 (49 (25 (47 120 )))))))))))*
(3 (57 (11 (26 (((16 (27 (54 (31 (7 (18 (59 85 )))))))(13 41 ))((((((37 (9 22 ))((15 23 )((((21 60 )(44 (61 (24 32 ))))(69 (82 83 )))(66 (68 ((64 65 )(67 125 )))))))(74 (56 (10 19 ))))(34 35 ))(118 (46 53 )))(55 (48 (49 (25 (47 120 )))))))))))*
(3 (57 (11 (26 (((16 (27 (54 (31 (7 (18 (59 85 )))))))(13 41 ))((((((37 (9 22 ))((15 23 )((((21 60 )(44 (61 (24 32 ))))(69 (82 83 )))(66 (68 (67 (65 (64 125 ))))))))(74 (56 (10 19 ))))(34 35 ))(118 (46 53 )))(55 (48 (49 (25 (47 120 )))))))))))*
(3 (57 (11 (26 (((16 (27 (54 (31 (7 (18 (59 85 )))))))(13 41 ))((((((37 (9 22 ))((15 23 )((((21 60 )(44 (61 (24 32 ))))(69 (82 83 )))(66 (68 (67 (125 (64 65 ))))))))(74 (56 (10 19 ))))(34 35 ))(118 (46 53 )))(55 (48 (49 (25 (47 120 )))))))))))*
(3 (57 (11 (26 (((16 (27 (54 (31 (7 (18 (59 85 )))))))(13 41 ))((((((37 (9 22 ))((15 23 )((((21 60 )(44 (61 (24 32 ))))(69 (82 83 )))(125 (66 (68 (65 (64 67 ))))))))(74 (56 (10 19 ))))(34 35 ))(118 (46 53 )))(55 (48 (49 (25 (47 120 )))))))))))*
(3 (57 (11 (26 (((16 (27 (54 (31 (7 (18 (59 85 )))))))(13 41 ))((((((37 (9 22 ))((15 23 )((((21 60 )(44 (61 (24 32 ))))(69 (82 83 )))(66 (125 (68 (65 (64 67 ))))))))(74 (56 (10 19 ))))(34 35 ))(118 (46 53 )))(55 (48 (49 (25 (47 120 )))))))))))*
(3 (57 (11 (26 (((16 (27 (54 (31 (7 (18 (59 85 )))))))(13 41 ))((((((37 (9 22 ))((15 23 )((((21 60 )(44 (61 (24 32 ))))(69 (82 83 )))(66 (68 (125 (65 (64 67 ))))))))(74 (56 (10 19 ))))(34 35 ))(118 (46 53 )))(55 (48 (49 (25 (47 120 )))))))))))*
(3 (57 (11 (26 (((16 (27 ((18 (7 (59 85 )))(31 54 ))))(13 41 ))((((((37 (9 22 ))((15 23 )((((21 60 )(44 (61 (24 32 ))))(69 (82 83 )))(66 (68 (65 (67 (64 125 ))))))))(74 (56 (10 19 ))))(34 35 ))(118 (46 53 )))(55 (48 (49 (25 (47 120 )))))))))))*
(3 (57 (11 (26 (((16 (27 ((7 (18 (59 85 )))(31 54 ))))(13 41 ))((((((37 (9 22 ))((15 23 )((((21 60 )(44 (61 (24 32 ))))(69 (82 83 )))(66 (68 (65 (67 (64 125 ))))))))(74 (56 (10 19 ))))(34 35 ))(118 (46 53 )))(55 (48 (49 (47 (25 120 )))))))))))*
(3 (57 (11 (26 (((16 (27 (54 (31 (7 (18 (59 85 )))))))(13 41 ))((((((37 (9 22 ))((15 23 )((((21 60 )(44 (32 (24 61 ))))(69 (82 83 )))(66 (68 (65 (67 (64 125 ))))))))(74 (56 (10 19 ))))(34 35 ))(118 (46 53 )))(55 (48 (49 (47 (25 120 )))))))))))*
(3 (57 (11 (26 (((16 (27 (54 (31 (7 (18 (59 85 )))))))(13 41 ))((((((37 (9 22 ))((15 23 )((((21 60 )(44 (61 (24 32 ))))(69 (82 83 )))(66 (68 ((64 65 )(67 125 )))))))(74 (56 (10 19 ))))(34 35 ))(118 (46 53 )))(55 (48 (49 (47 (25 120 )))))))))))*
(3 (57 (11 (26 (((16 (27 (54 (31 (18 (59 (7 85 )))))))(13 41 ))((((((37 (9 22 ))((15 23 )((((21 60 )(44 (61 (24 32 ))))(82 (69 83 )))(125 (66 (65 (68 (64 67 ))))))))(34 35 ))(74 (56 (10 19 ))))(118 (46 53 )))(55 (48 (47 (49 (25 120 )))))))))))*
(3 (57 (11 (26 (((16 (27 ((18 (59 (7 85 )))(31 54 ))))(13 41 ))((((((37 (9 22 ))((15 23 )((((21 60 )(44 (61 (24 32 ))))(82 (69 83 )))(125 (66 (65 (68 (64 67 ))))))))(34 35 ))(74 (56 (10 19 ))))(118 (46 53 )))(55 (48 (47 (49 (25 120 )))))))))))*
(3 (57 (11 (26 (((16 (27 (54 (31 (18 (59 (7 85 )))))))(13 41 ))((((((37 (9 22 ))(((15 23 )(((21 60 )(44 (61 (24 32 ))))(82 (69 83 ))))(125 (66 (65 (68 (64 67 )))))))(34 35 ))(74 (56 (10 19 ))))(118 (46 53 )))(55 (48 (47 (49 (25 120 )))))))))))*
(3 (57 (11 (26 (((16 (27 (54 (31 (18 (59 (7 85 )))))))(13 41 ))((((((37 (9 22 ))(((15 23 )(((21 60 )(44 (61 (24 32 ))))(82 (69 83 ))))(66 (125 (65 (68 (64 67 )))))))(34 35 ))(74 (56 (10 19 ))))(118 (46 53 )))(55 (48 (47 (49 (25 120 )))))))))))*
(3 (57 (11 (26 (((16 (27 (54 (31 (18 (7 (59 85 )))))))(13 41 ))((((((37 (9 22 ))((15 23 )((((21 60 )(44 (61 (24 32 ))))(82 (69 83 )))(125 (66 (65 (68 (64 67 ))))))))(34 35 ))(74 (56 (10 19 ))))(118 (46 53 )))(55 (48 (47 (49 (25 120 )))))))))))*
(3 (57 (11 (26 (((16 (27 (54 (31 (18 (59 (7 85 )))))))(13 41 ))((((((37 (9 22 ))((15 23 )((((21 60 )(32 (44 (24 61 ))))(82 (69 83 )))(125 (66 (65 (68 (64 67 ))))))))(34 35 ))(74 (56 (10 19 ))))(118 (46 53 )))(55 (48 (47 (49 (25 120 )))))))))))*
(3 (57 (11 (26 (((16 (27 (54 (31 (18 (59 (7 85 )))))))(13 41 ))((((((37 (9 22 ))((15 23 )((((21 60 )(61 (32 (24 44 ))))(82 (69 83 )))(125 (66 (65 (68 (64 67 ))))))))(34 35 ))(74 (56 (10 19 ))))(118 (46 53 )))(55 (48 (47 (49 (25 120 )))))))))))*
(3 (57 (11 (26 (((16 (27 (54 (31 (18 (59 (7 85 )))))))(13 41 ))((((((37 (9 22 ))((15 23 )((((21 60 )(44 (61 (24 32 ))))(82 (69 83 )))(125 (66 (65 (68 (64 67 ))))))))(34 35 ))(74 (56 (10 19 ))))(118 (46 53 )))(55 (48 (49 (25 (47 120 )))))))))))*
(3 (57 (11 (26 (((16 (27 (54 (31 (18 (59 (7 85 )))))))(13 41 ))((((((37 (9 22 ))((15 23 )((((21 60 )(44 (61 (24 32 ))))(82 (69 83 )))(125 (66 (65 (68 (64 67 ))))))))(34 35 ))(74 (56 (10 19 ))))(118 (46 53 )))(55 (48 (49 (47 (25 120 )))))))))))*
(3 (57 (11 (26 (((16 (27 (54 (31 (18 (59 (7 85 )))))))(13 41 ))((((((37 (9 22 ))((15 23 )((((21 60 )(44 (32 (24 61 ))))(82 (69 83 )))(125 (66 (65 (68 (64 67 ))))))))(34 35 ))(74 (56 (10 19 ))))(118 (46 53 )))(55 (48 (47 (49 (25 120 )))))))))))*
(3 (57 (11 (26 (((16 (27 (54 (31 (18 (59 (7 85 )))))))(13 41 ))((((((37 (9 22 ))((15 23 )((((21 60 )(44 (61 (24 32 ))))(82 (69 83 )))(125 (66 (68 (67 (64 65 ))))))))(34 35 ))(74 (56 (10 19 ))))(118 (46 53 )))(55 (48 (47 (49 (25 120 )))))))))))*
(3 (57 (11 (26 (((16 (27 (54 (31 (18 (59 (7 85 )))))))(13 41 ))((((((37 (9 22 ))((15 23 )((((21 60 )(44 (61 (24 32 ))))(82 (69 83 )))(66 (125 (65 (68 (64 67 ))))))))(34 35 ))(74 (56 (10 19 ))))(118 (46 53 )))(55 (48 (47 (49 (25 120 )))))))))))*
(3 (57 (11 (26 (((16 (27 (54 (31 (18 (59 (7 85 )))))))(13 41 ))((((((37 (9 22 ))((15 23 )((((21 60 )(44 (61 (24 32 ))))(82 (69 83 )))(66 ((68 (64 67 ))(65 125 ))))))(34 35 ))(74 (56 (10 19 ))))(118 (46 53 )))(55 (48 (47 (49 (25 120 )))))))))))*
(3 (57 (11 (26 (((16 (27 (54 (31 (18 (59 (7 85 )))))))(13 41 ))((((((37 (9 22 ))((15 23 )((((21 60 )(44 (61 (24 32 ))))(82 (69 83 )))(66 (65 (68 (125 (64 67 ))))))))(34 35 ))(74 (56 (10 19 ))))(118 (46 53 )))(55 (48 (47 (49 (25 120 )))))))))))*
(3 (57 (11 (26 (((16 (27 ((7 (18 (59 85 )))(31 54 ))))(13 41 ))((((((37 (9 22 ))((15 23 )((((21 60 )(44 (61 (24 32 ))))(82 (69 83 )))(125 (66 (65 (68 (64 67 ))))))))(34 35 ))(74 (56 (10 19 ))))(118 (46 53 )))(55 (48 (47 (49 (25 120 )))))))))))*
(3 (57 (11 (26 (((16 (27 ((18 (7 (59 85 )))(31 54 ))))(13 41 ))((((((37 (9 22 ))((15 23 )((((21 60 )(44 (61 (24 32 ))))(82 (69 83 )))(125 (66 (65 (68 (64 67 ))))))))(34 35 ))(74 (56 (10 19 ))))(118 (46 53 )))(55 (48 (47 (49 (25 120 )))))))))))*
(3 (57 (11 (26 (((16 (27 ((18 (59 (7 85 )))(31 54 ))))(13 41 ))((((((37 (9 22 ))((15 23 )((((21 60 )(32 (44 (24 61 ))))(82 (69 83 )))(125 (66 (65 (68 (64 67 ))))))))(34 35 ))(74 (56 (10 19 ))))(118 (46 53 )))(55 (48 (47 (49 (25 120 )))))))))))*
(3 (57 (11 (26 (((16 (27 ((18 (59 (7 85 )))(31 54 ))))(13 41 ))((((((37 (9 22 ))((15 23 )((((21 60 )(61 (32 (24 44 ))))(82 (69 83 )))(125 (66 (65 (68 (64 67 ))))))))(34 35 ))(74 (56 (10 19 ))))(118 (46 53 )))(55 (48 (47 (49 (25 120 )))))))))))*
(3 (57 (11 (26 (((16 (27 ((18 (59 (7 85 )))(31 54 ))))(13 41 ))((((((37 (9 22 ))((15 23 )((((21 60 )(44 (61 (24 32 ))))(82 (69 83 )))(125 (66 (65 (68 (64 67 ))))))))(34 35 ))(74 (56 (10 19 ))))(118 (46 53 )))(55 (48 (49 (25 (47 120 )))))))))))*
(3 (57 (11 (26 (((16 (27 ((18 (59 (7 85 )))(31 54 ))))(13 41 ))((((((37 (9 22 ))((15 23 )((((21 60 )(44 (61 (24 32 ))))(82 (69 83 )))(125 (66 (65 (68 (64 67 ))))))))(34 35 ))(74 (56 (10 19 ))))(118 (46 53 )))(55 (48 (49 (47 (25 120 )))))))))))*
(3 (57 (11 (26 (((16 (27 ((18 (59 (7 85 )))(31 54 ))))(13 41 ))((((((37 (9 22 ))((15 23 )((((21 60 )(44 (32 (24 61 ))))(82 (69 83 )))(125 (66 (65 (68 (64 67 ))))))))(34 35 ))(74 (56 (10 19 ))))(118 (46 53 )))(55 (48 (47 (49 (25 120 )))))))))))*
(3 (57 (11 (26 (((16 (27 ((18 (59 (7 85 )))(31 54 ))))(13 41 ))((((((37 (9 22 ))((15 23 )((((21 60 )(44 (61 (24 32 ))))(82 (69 83 )))(125 (66 (68 (67 (64 65 ))))))))(34 35 ))(74 (56 (10 19 ))))(118 (46 53 )))(55 (48 (47 (49 (25 120 )))))))))))*
(3 (57 (11 (26 (((16 (27 ((18 (59 (7 85 )))(31 54 ))))(13 41 ))((((((37 (9 22 ))((15 23 )((((21 60 )(44 (61 (24 32 ))))(82 (69 83 )))(66 (125 (65 (68 (64 67 ))))))))(34 35 ))(74 (56 (10 19 ))))(118 (46 53 )))(55 (48 (47 (49 (25 120 )))))))))))*
(3 (57 (11 (26 (((16 (27 ((18 (59 (7 85 )))(31 54 ))))(13 41 ))((((((37 (9 22 ))((15 23 )((((21 60 )(44 (61 (24 32 ))))(82 (69 83 )))(66 ((68 (64 67 ))(65 125 ))))))(34 35 ))(74 (56 (10 19 ))))(118 (46 53 )))(55 (48 (47 (49 (25 120 )))))))))))*
(3 (57 (11 (26 (((16 (27 ((18 (59 (7 85 )))(31 54 ))))(13 41 ))((((((37 (9 22 ))((15 23 )((((21 60 )(44 (61 (24 32 ))))(82 (69 83 )))(66 (65 (68 (125 (64 67 ))))))))(34 35 ))(74 (56 (10 19 ))))(118 (46 53 )))(55 (48 (47 (49 (25 120 )))))))))))*
(3 (57 (11 (26 (((16 (27 ((18 (59 (7 85 )))(31 54 ))))(13 41 ))((((((37 (9 22 ))((15 23 )((((21 60 )(44 (61 (24 32 ))))(82 (69 83 )))(66 (65 (68 (67 (64 125 ))))))))(34 35 ))(74 (56 (10 19 ))))(118 (46 53 )))(55 (48 (47 (49 (25 120 )))))))))))*
(3 (57 (11 (26 (((16 (27 ((18 (59 (7 85 )))(31 54 ))))(13 41 ))((((((37 (9 22 ))((15 23 )((((21 60 )(44 (61 (24 32 ))))(82 (69 83 )))(125 (66 (65 (68 (64 67 ))))))))(74 (56 (10 19 ))))(34 35 ))(118 (46 53 )))(55 (48 (47 (49 (25 120 )))))))))))*
(3 (57 (11 (26 (((16 (27 ((18 (59 (7 85 )))(31 54 ))))(13 41 ))((((((37 (9 22 ))(((15 23 )(((21 60 )(44 (61 (24 32 ))))(82 (69 83 ))))(125 (66 (65 (68 (64 67 )))))))(34 35 ))(74 (56 (10 19 ))))(118 (46 53 )))(55 (48 (47 (49 (25 120 )))))))))))*
(3 (57 (11 (26 (((16 (27 ((18 (59 (7 85 )))(31 54 ))))(13 41 ))((((((37 (9 22 ))(((15 23 )(((21 60 )(44 (61 (24 32 ))))(82 (69 83 ))))(66 (125 (65 (68 (64 67 )))))))(34 35 ))(74 (56 (10 19 ))))(118 (46 53 )))(55 (48 (47 (49 (25 120 )))))))))))*
(3 (57 (11 (26 (((16 (27 (54 (31 (7 (18 (59 85 )))))))(13 41 ))((((((37 (9 22 ))(((15 23 )(((21 60 )(44 (61 (24 32 ))))(82 (69 83 ))))(125 (66 (65 (68 (64 67 )))))))(34 35 ))(74 (56 (10 19 ))))(118 (46 53 )))(55 (48 (47 (49 (25 120 )))))))))))*
(3 (57 (11 (26 (((16 (27 (54 (31 (18 (7 (59 85 )))))))(13 41 ))((((((37 (9 22 ))(((15 23 )(((21 60 )(44 (61 (24 32 ))))(82 (69 83 ))))(125 (66 (65 (68 (64 67 )))))))(34 35 ))(74 (56 (10 19 ))))(118 (46 53 )))(55 (48 (47 (49 (25 120 )))))))))))*
(3 (57 (11 (26 (((16 (27 (54 (31 (18 (59 (7 85 )))))))(13 41 ))((((((37 (9 22 ))(((15 23 )(((21 60 )(32 (44 (24 61 ))))(82 (69 83 ))))(125 (66 (65 (68 (64 67 )))))))(34 35 ))(74 (56 (10 19 ))))(118 (46 53 )))(55 (48 (47 (49 (25 120 )))))))))))*
(3 (57 (11 (26 (((16 (27 (54 (31 (18 (59 (7 85 )))))))(13 41 ))((((((37 (9 22 ))(((15 23 )(((21 60 )(61 (32 (24 44 ))))(82 (69 83 ))))(125 (66 (65 (68 (64 67 )))))))(34 35 ))(74 (56 (10 19 ))))(118 (46 53 )))(55 (48 (47 (49 (25 120 )))))))))))*
(3 (57 (11 (26 (((16 (27 (54 (31 (18 (59 (7 85 )))))))(13 41 ))((((((37 (9 22 ))(((15 23 )(((21 60 )(44 (61 (24 32 ))))(82 (69 83 ))))(125 (66 (65 (68 (64 67 )))))))(34 35 ))(74 (56 (10 19 ))))(118 (46 53 )))(55 (48 (49 (25 (47 120 )))))))))))*
(3 (57 (11 (26 (((16 (27 (54 (31 (18 (59 (7 85 )))))))(13 41 ))((((((37 (9 22 ))(((15 23 )(((21 60 )(44 (61 (24 32 ))))(82 (69 83 ))))(125 (66 (65 (68 (64 67 )))))))(34 35 ))(74 (56 (10 19 ))))(118 (46 53 )))(55 (48 (49 (47 (25 120 )))))))))))*
(3 (57 (11 (26 (((16 (27 (54 (31 (18 (59 (7 85 )))))))(13 41 ))((((((37 (9 22 ))(((15 23 )(((21 60 )(44 (32 (24 61 ))))(82 (69 83 ))))(125 (66 (65 (68 (64 67 )))))))(34 35 ))(74 (56 (10 19 ))))(118 (46 53 )))(55 (48 (47 (49 (25 120 )))))))))))*
(3 (57 (11 (26 (((16 (27 (54 (31 (18 (59 (7 85 )))))))(13 41 ))((((((37 (9 22 ))(((15 23 )(((21 60 )(44 (61 (24 32 ))))(82 (69 83 ))))(125 (66 (68 (67 (64 65 )))))))(34 35 ))(74 (56 (10 19 ))))(118 (46 53 )))(55 (48 (47 (49 (25 120 )))))))))))*
(3 (57 (11 (26 (((16 (27 (54 (31 (18 (59 (7 85 )))))))(13 41 ))((((((37 (9 22 ))(((15 23 )(((21 60 )(44 (61 (24 32 ))))(82 (69 83 ))))(66 ((68 (64 67 ))(65 125 )))))(34 35 ))(74 (56 (10 19 ))))(118 (46 53 )))(55 (48 (47 (49 (25 120 )))))))))))*
(3 (57 (11 (26 (((16 (27 (54 (31 (18 (59 (7 85 )))))))(13 41 ))((((((37 (9 22 ))(((15 23 )(((21 60 )(44 (61 (24 32 ))))(82 (69 83 ))))(66 (65 (68 (125 (64 67 )))))))(34 35 ))(74 (56 (10 19 ))))(118 (46 53 )))(55 (48 (47 (49 (25 120 )))))))))))*
(3 (57 (11 (26 (((16 (27 (54 (31 (18 (59 (7 85 )))))))(13 41 ))((((((37 (9 22 ))(((15 23 )(((21 60 )(44 (61 (24 32 ))))(82 (69 83 ))))(66 (65 (68 (67 (64 125 )))))))(34 35 ))(74 (56 (10 19 ))))(118 (46 53 )))(55 (48 (47 (49 (25 120 )))))))))))*
(3 (57 (11 (26 (((16 (27 (54 (31 (7 (18 (59 85 )))))))(13 41 ))((((((37 (9 22 ))(((15 23 )(((21 60 )(44 (61 (24 32 ))))(82 (69 83 ))))(66 (125 (65 (68 (64 67 )))))))(34 35 ))(74 (56 (10 19 ))))(118 (46 53 )))(55 (48 (47 (49 (25 120 )))))))))))*
(3 (57 (11 (26 (((16 (27 (54 (31 (18 (7 (59 85 )))))))(13 41 ))((((((37 (9 22 ))(((15 23 )(((21 60 )(44 (61 (24 32 ))))(82 (69 83 ))))(66 (125 (65 (68 (64 67 )))))))(34 35 ))(74 (56 (10 19 ))))(118 (46 53 )))(55 (48 (47 (49 (25 120 )))))))))))*
(3 (57 (11 (26 (((16 (27 (54 (31 (18 (59 (7 85 )))))))(13 41 ))((((((37 (9 22 ))(((15 23 )(((21 60 )(32 (44 (24 61 ))))(82 (69 83 ))))(66 (125 (65 (68 (64 67 )))))))(34 35 ))(74 (56 (10 19 ))))(118 (46 53 )))(55 (48 (47 (49 (25 120 )))))))))))*
(3 (57 (11 (26 (((16 (27 (54 (31 (18 (59 (7 85 )))))))(13 41 ))((((((37 (9 22 ))(((15 23 )(((21 60 )(61 (32 (24 44 ))))(82 (69 83 ))))(66 (125 (65 (68 (64 67 )))))))(34 35 ))(74 (56 (10 19 ))))(118 (46 53 )))(55 (48 (47 (49 (25 120 )))))))))))*
(3 (57 (11 (26 (((16 (27 (54 (31 (18 (59 (7 85 )))))))(13 41 ))((((((37 (9 22 ))(((15 23 )(((21 60 )(44 (61 (24 32 ))))(82 (69 83 ))))(66 (125 (65 (68 (64 67 )))))))(34 35 ))(74 (56 (10 19 ))))(118 (46 53 )))(55 (48 (49 (25 (47 120 )))))))))))*
(3 (57 (11 (26 (((16 (27 (54 (31 (18 (59 (7 85 )))))))(13 41 ))((((((37 (9 22 ))(((15 23 )(((21 60 )(44 (61 (24 32 ))))(82 (69 83 ))))(66 (125 (65 (68 (64 67 )))))))(34 35 ))(74 (56 (10 19 ))))(118 (46 53 )))(55 (48 (49 (47 (25 120 )))))))))))*
(3 (57 (11 (26 (((16 (27 (54 (31 (18 (59 (7 85 )))))))(13 41 ))((((((37 (9 22 ))(((15 23 )(((21 60 )(44 (32 (24 61 ))))(82 (69 83 ))))(66 (125 (65 (68 (64 67 )))))))(34 35 ))(74 (56 (10 19 ))))(118 (46 53 )))(55 (48 (47 (49 (25 120 )))))))))))*
(3 (57 (11 (26 (((16 (27 (54 (31 (18 (59 (7 85 )))))))(13 41 ))((((((37 (9 22 ))(((15 23 )(((21 60 )(44 (61 (24 32 ))))(82 (69 83 ))))(66 (125 (68 (67 (64 65 )))))))(34 35 ))(74 (56 (10 19 ))))(118 (46 53 )))(55 (48 (47 (49 (25 120 )))))))))))*
(3 (57 (11 (26 (((16 (27 (54 (31 (18 (7 (59 85 )))))))(13 41 ))((((((37 (9 22 ))((15 23 )((((21 60 )(32 (44 (24 61 ))))(82 (69 83 )))(125 (66 (65 (68 (64 67 ))))))))(34 35 ))(74 (56 (10 19 ))))(118 (46 53 )))(55 (48 (47 (49 (25 120 )))))))))))*
(3 (57 (11 (26 (((16 (27 (54 (31 (18 (7 (59 85 )))))))(13 41 ))((((((37 (9 22 ))((15 23 )((((21 60 )(61 (32 (24 44 ))))(82 (69 83 )))(125 (66 (65 (68 (64 67 ))))))))(34 35 ))(74 (56 (10 19 ))))(118 (46 53 )))(55 (48 (47 (49 (25 120 )))))))))))*
(3 (57 (11 (26 (((16 (27 (54 (31 (18 (7 (59 85 )))))))(13 41 ))((((((37 (9 22 ))((15 23 )((((21 60 )(44 (61 (24 32 ))))(82 (69 83 )))(125 (66 (65 (68 (64 67 ))))))))(34 35 ))(74 (56 (10 19 ))))(118 (46 53 )))(55 (48 (49 (25 (47 120 )))))))))))*
(3 (57 (11 (26 (((16 (27 (54 (31 (18 (7 (59 85 )))))))(13 41 ))((((((37 (9 22 ))((15 23 )((((21 60 )(44 (61 (24 32 ))))(82 (69 83 )))(125 (66 (65 (68 (64 67 ))))))))(34 35 ))(74 (56 (10 19 ))))(118 (46 53 )))(55 (48 (49 (47 (25 120 )))))))))))*
(3 (57 (11 (26 (((16 (27 (54 (31 (18 (7 (59 85 )))))))(13 41 ))((((((37 (9 22 ))((15 23 )((((21 60 )(44 (32 (24 61 ))))(82 (69 83 )))(125 (66 (65 (68 (64 67 ))))))))(34 35 ))(74 (56 (10 19 ))))(118 (46 53 )))(55 (48 (47 (49 (25 120 )))))))))))*
(3 (57 (11 (26 (((16 (27 (54 (31 (18 (7 (59 85 )))))))(13 41 ))((((((37 (9 22 ))((15 23 )((((21 60 )(44 (61 (24 32 ))))(82 (69 83 )))(125 (66 (68 (67 (64 65 ))))))))(34 35 ))(74 (56 (10 19 ))))(118 (46 53 )))(55 (48 (47 (49 (25 120 )))))))))))*
(3 (57 (11 (26 (((16 (27 (54 (31 (18 (7 (59 85 )))))))(13 41 ))((((((37 (9 22 ))((15 23 )((((21 60 )(44 (61 (24 32 ))))(82 (69 83 )))(66 (125 (65 (68 (64 67 ))))))))(34 35 ))(74 (56 (10 19 ))))(118 (46 53 )))(55 (48 (47 (49 (25 120 )))))))))))*
(3 (57 (11 (26 (((16 (27 (54 (31 (18 (7 (59 85 )))))))(13 41 ))((((((37 (9 22 ))((15 23 )((((21 60 )(44 (61 (24 32 ))))(82 (69 83 )))(66 ((68 (64 67 ))(65 125 ))))))(34 35 ))(74 (56 (10 19 ))))(118 (46 53 )))(55 (48 (47 (49 (25 120 )))))))))))*
(3 (57 (11 (26 (((16 (27 (54 (31 (18 (7 (59 85 )))))))(13 41 ))((((((37 (9 22 ))((15 23 )((((21 60 )(44 (61 (24 32 ))))(82 (69 83 )))(66 (65 (68 (125 (64 67 ))))))))(34 35 ))(74 (56 (10 19 ))))(118 (46 53 )))(55 (48 (47 (49 (25 120 )))))))))))*
(3 (57 (11 (26 (((16 (27 (54 (31 (7 (18 (59 85 )))))))(13 41 ))((((((37 (9 22 ))((15 23 )((((21 60 )(32 (44 (24 61 ))))(82 (69 83 )))(125 (66 (65 (68 (64 67 ))))))))(34 35 ))(74 (56 (10 19 ))))(118 (46 53 )))(55 (48 (47 (49 (25 120 )))))))))))*
(3 (57 (11 (26 (((16 (27 (54 (31 (18 (59 (7 85 )))))))(13 41 ))((((((37 (9 22 ))((15 23 )((((21 60 )(32 (44 (24 61 ))))(82 (69 83 )))(125 (66 (65 (68 (64 67 ))))))))(34 35 ))(74 (56 (10 19 ))))(118 (46 53 )))(55 (48 (49 (25 (47 120 )))))))))))*
(3 (57 (11 (26 (((16 (27 (54 (31 (18 (59 (7 85 )))))))(13 41 ))((((((37 (9 22 ))((15 23 )((((21 60 )(32 (44 (24 61 ))))(82 (69 83 )))(125 (66 (65 (68 (64 67 ))))))))(34 35 ))(74 (56 (10 19 ))))(118 (46 53 )))(55 (48 (49 (47 (25 120 )))))))))))*
(3 (57 (11 (26 (((16 (27 (54 (31 (18 (59 (7 85 )))))))(13 41 ))((((((37 (9 22 ))((15 23 )((((21 60 )(32 (44 (24 61 ))))(82 (69 83 )))(125 (66 (68 (67 (64 65 ))))))))(34 35 ))(74 (56 (10 19 ))))(118 (46 53 )))(55 (48 (47 (49 (25 120 )))))))))))*
(3 (57 (11 (26 (((16 (27 (54 (31 (18 (59 (7 85 )))))))(13 41 ))((((((37 (9 22 ))((15 23 )((((21 60 )(32 (44 (24 61 ))))(82 (69 83 )))(66 (125 (65 (68 (64 67 ))))))))(34 35 ))(74 (56 (10 19 ))))(118 (46 53 )))(55 (48 (47 (49 (25 120 )))))))))))*
(3 (57 (11 (26 (((16 (27 (54 (31 (18 (59 (7 85 )))))))(13 41 ))((((((37 (9 22 ))((15 23 )((((21 60 )(32 (44 (24 61 ))))(82 (69 83 )))(66 ((68 (64 67 ))(65 125 ))))))(34 35 ))(74 (56 (10 19 ))))(118 (46 53 )))(55 (48 (47 (49 (25 120 )))))))))))*
(3 (57 (11 (26 (((16 (27 (54 (31 (18 (59 (7 85 )))))))(13 41 ))((((((37 (9 22 ))((15 23 )((((21 60 )(32 (44 (24 61 ))))(82 (69 83 )))(66 (65 (68 (125 (64 67 ))))))))(34 35 ))(74 (56 (10 19 ))))(118 (46 53 )))(55 (48 (47 (49 (25 120 )))))))))))*
(3 (57 (11 (26 (((16 (27 (54 (31 (18 (59 (7 85 )))))))(13 41 ))((((((37 (9 22 ))((15 23 )((((21 60 )(32 (44 (24 61 ))))(82 (69 83 )))(66 (65 (68 (67 (64 125 ))))))))(34 35 ))(74 (56 (10 19 ))))(118 (46 53 )))(55 (48 (47 (49 (25 120 )))))))))))*
(3 (57 (11 (26 (((16 (27 (54 (31 (18 (59 (7 85 )))))))(13 41 ))((((((37 (9 22 ))((15 23 )((((21 60 )(32 (44 (24 61 ))))(82 (69 83 )))(125 (66 (65 (68 (64 67 ))))))))(74 (56 (10 19 ))))(34 35 ))(118 (46 53 )))(55 (48 (47 (49 (25 120 )))))))))))*
(3 (57 (11 (26 (((16 (27 (54 (31 (7 (18 (59 85 )))))))(13 41 ))((((((37 (9 22 ))((15 23 )((((21 60 )(61 (32 (24 44 ))))(82 (69 83 )))(125 (66 (65 (68 (64 67 ))))))))(34 35 ))(74 (56 (10 19 ))))(118 (46 53 )))(55 (48 (47 (49 (25 120 )))))))))))*
(3 (57 (11 (26 (((16 (27 (54 (31 (18 (59 (7 85 )))))))(13 41 ))((((((37 (9 22 ))((15 23 )((((21 60 )(32 (61 (24 44 ))))(82 (69 83 )))(125 (66 (65 (68 (64 67 ))))))))(34 35 ))(74 (56 (10 19 ))))(118 (46 53 )))(55 (48 (47 (49 (25 120 )))))))))))*
(3 (57 (11 (26 (((16 (27 (54 (31 (18 (59 (7 85 )))))))(13 41 ))((((((37 (9 22 ))((15 23 )((((21 60 )(61 (32 (24 44 ))))(82 (69 83 )))(125 (66 (65 (68 (64 67 ))))))))(34 35 ))(74 (56 (10 19 ))))(118 (46 53 )))(55 (48 (49 (25 (47 120 )))))))))))*
(3 (57 (11 (26 (((16 (27 (54 (31 (18 (59 (7 85 )))))))(13 41 ))((((((37 (9 22 ))((15 23 )((((21 60 )(61 (32 (24 44 ))))(82 (69 83 )))(125 (66 (65 (68 (64 67 ))))))))(34 35 ))(74 (56 (10 19 ))))(118 (46 53 )))(55 (48 (49 (47 (25 120 )))))))))))*
(3 (57 (11 (26 (((16 (27 (54 (31 (18 (59 (7 85 )))))))(13 41 ))((((((37 (9 22 ))((15 23 )((((21 60 )(61 (32 (24 44 ))))(82 (69 83 )))(125 (66 (68 (67 (64 65 ))))))))(34 35 ))(74 (56 (10 19 ))))(118 (46 53 )))(55 (48 (47 (49 (25 120 )))))))))))*
(3 (57 (11 (26 (((16 (27 (54 (31 (18 (59 (7 85 )))))))(13 41 ))((((((37 (9 22 ))((15 23 )((((21 60 )(61 (32 (24 44 ))))(82 (69 83 )))(66 (125 (65 (68 (64 67 ))))))))(34 35 ))(74 (56 (10 19 ))))(118 (46 53 )))(55 (48 (47 (49 (25 120 )))))))))))*
(3 (57 (11 (26 (((16 (27 (54 (31 (18 (59 (7 85 )))))))(13 41 ))((((((37 (9 22 ))((15 23 )((((21 60 )(61 (32 (24 44 ))))(82 (69 83 )))(66 ((68 (64 67 ))(65 125 ))))))(34 35 ))(74 (56 (10 19 ))))(118 (46 53 )))(55 (48 (47 (49 (25 120 )))))))))))*
(3 (57 (11 (26 (((16 (27 (54 (31 (18 (59 (7 85 )))))))(13 41 ))((((((37 (9 22 ))((15 23 )((((21 60 )(61 (32 (24 44 ))))(82 (69 83 )))(66 (65 (68 (125 (64 67 ))))))))(34 35 ))(74 (56 (10 19 ))))(118 (46 53 )))(55 (48 (47 (49 (25 120 )))))))))))*
(3 (57 (11 (26 (((16 (27 (54 (31 (18 (59 (7 85 )))))))(13 41 ))((((((37 (9 22 ))((15 23 )((((21 60 )(61 (32 (24 44 ))))(82 (69 83 )))(66 (65 (68 (67 (64 125 ))))))))(34 35 ))(74 (56 (10 19 ))))(118 (46 53 )))(55 (48 (47 (49 (25 120 )))))))))))*
(3 (57 (11 (26 (((16 (27 (54 (31 (18 (59 (7 85 )))))))(13 41 ))((((((37 (9 22 ))((15 23 )((((21 60 )(61 (32 (24 44 ))))(82 (69 83 )))(125 (66 (65 (68 (64 67 ))))))))(74 (56 (10 19 ))))(34 35 ))(118 (46 53 )))(55 (48 (47 (49 (25 120 )))))))))))*
(3 (57 (11 (26 (((16 (27 (54 (31 (7 (18 (59 85 )))))))(13 41 ))((((((37 (9 22 ))((15 23 )((((21 60 )(44 (61 (24 32 ))))(82 (69 83 )))(125 (66 (65 (68 (64 67 ))))))))(34 35 ))(74 (56 (10 19 ))))(118 (46 53 )))(55 (48 (49 (25 (47 120 )))))))))))*
(3 (57 (11 (26 (((16 (27 (54 (31 (18 (59 (7 85 )))))))(13 41 ))((((((37 (9 22 ))((15 23 )((((21 60 )(44 (32 (24 61 ))))(82 (69 83 )))(125 (66 (65 (68 (64 67 ))))))))(34 35 ))(74 (56 (10 19 ))))(118 (46 53 )))(55 (48 (49 (25 (47 120 )))))))))))*
(3 (57 (11 (26 (((16 (27 (54 (31 (18 (59 (7 85 )))))))(13 41 ))((((((37 (9 22 ))((15 23 )((((21 60 )(44 (61 (24 32 ))))(82 (69 83 )))(125 (66 (68 (67 (64 65 ))))))))(34 35 ))(74 (56 (10 19 ))))(118 (46 53 )))(55 (48 (49 (25 (47 120 )))))))))))*
(3 (57 (11 (26 (((16 (27 (54 (31 (18 (59 (7 85 )))))))(13 41 ))((((((37 (9 22 ))((15 23 )((((21 60 )(44 (61 (24 32 ))))(82 (69 83 )))(66 (125 (65 (68 (64 67 ))))))))(34 35 ))(74 (56 (10 19 ))))(118 (46 53 )))(55 (48 (49 (25 (47 120 )))))))))))*
(3 (57 (11 (26 (((16 (27 (54 (31 (18 (59 (7 85 )))))))(13 41 ))((((((37 (9 22 ))((15 23 )((((21 60 )(44 (61 (24 32 ))))(82 (69 83 )))(66 ((68 (64 67 ))(65 125 ))))))(34 35 ))(74 (56 (10 19 ))))(118 (46 53 )))(55 (48 (49 (25 (47 120 )))))))))))*
(3 (57 (11 (26 (((16 (27 (54 (31 (18 (59 (7 85 )))))))(13 41 ))((((((37 (9 22 ))((15 23 )((((21 60 )(44 (61 (24 32 ))))(82 (69 83 )))(66 (65 (68 (125 (64 67 ))))))))(34 35 ))(74 (56 (10 19 ))))(118 (46 53 )))(55 (48 (49 (25 (47 120 )))))))))))*
(3 (57 (11 (26 (((16 (27 (54 (31 (18 (59 (7 85 )))))))(13 41 ))((((((37 (9 22 ))((15 23 )((((21 60 )(44 (61 (24 32 ))))(82 (69 83 )))(66 (65 (68 (67 (64 125 ))))))))(34 35 ))(74 (56 (10 19 ))))(118 (46 53 )))(55 (48 (49 (25 (47 120 )))))))))))*
(3 (57 (11 (26 (((16 (27 (54 (31 (18 (59 (7 85 )))))))(13 41 ))((((((37 (9 22 ))((15 23 )((((21 60 )(44 (61 (24 32 ))))(82 (69 83 )))(125 (66 (65 (68 (64 67 ))))))))(74 (56 (10 19 ))))(34 35 ))(118 (46 53 )))(55 (48 (49 (25 (47 120 )))))))))))*
(3 (57 (11 (26 (((16 (27 (54 (31 (7 (18 (59 85 )))))))(13 41 ))((((((37 (9 22 ))((15 23 )((((21 60 )(44 (61 (24 32 ))))(82 (69 83 )))(125 (66 (65 (68 (64 67 ))))))))(34 35 ))(74 (56 (10 19 ))))(118 (46 53 )))(55 (48 (49 (47 (25 120 )))))))))))*
(3 (57 (11 (26 (((16 (27 (54 (31 (18 (59 (7 85 )))))))(13 41 ))((((((37 (9 22 ))((15 23 )((((21 60 )(44 (32 (24 61 ))))(82 (69 83 )))(125 (66 (65 (68 (64 67 ))))))))(34 35 ))(74 (56 (10 19 ))))(118 (46 53 )))(55 (48 (49 (47 (25 120 )))))))))))*
(3 (57 (11 (26 (((16 (27 (54 (31 (18 (59 (7 85 )))))))(13 41 ))((((((37 (9 22 ))((15 23 )((((21 60 )(44 (61 (24 32 ))))(82 (69 83 )))(125 (66 (68 (67 (64 65 ))))))))(34 35 ))(74 (56 (10 19 ))))(118 (46 53 )))(55 (48 (49 (47 (25 120 )))))))))))*
(3 (57 (11 (26 (((16 (27 (54 (31 (18 (59 (7 85 )))))))(13 41 ))((((((37 (9 22 ))((15 23 )((((21 60 )(44 (61 (24 32 ))))(82 (69 83 )))(66 (125 (65 (68 (64 67 ))))))))(34 35 ))(74 (56 (10 19 ))))(118 (46 53 )))(55 (48 (49 (47 (25 120 )))))))))))*
(3 (57 (11 (26 (((16 (27 (54 (31 (18 (59 (7 85 )))))))(13 41 ))((((((37 (9 22 ))((15 23 )((((21 60 )(44 (61 (24 32 ))))(82 (69 83 )))(66 ((68 (64 67 ))(65 125 ))))))(34 35 ))(74 (56 (10 19 ))))(118 (46 53 )))(55 (48 (49 (47 (25 120 )))))))))))*
(3 (57 (11 (26 (((16 (27 (54 (31 (18 (59 (7 85 )))))))(13 41 ))((((((37 (9 22 ))((15 23 )((((21 60 )(44 (61 (24 32 ))))(82 (69 83 )))(66 (65 (68 (125 (64 67 ))))))))(34 35 ))(74 (56 (10 19 ))))(118 (46 53 )))(55 (48 (49 (47 (25 120 )))))))))))*
(3 (57 (11 (26 (((16 (27 (54 (31 (18 (59 (7 85 )))))))(13 41 ))((((((37 (9 22 ))((15 23 )((((21 60 )(44 (61 (24 32 ))))(82 (69 83 )))(66 (65 (68 (67 (64 125 ))))))))(34 35 ))(74 (56 (10 19 ))))(118 (46 53 )))(55 (48 (49 (47 (25 120 )))))))))))*
(3 (57 (11 (26 (((16 (27 (54 (31 (18 (59 (7 85 )))))))(13 41 ))((((((37 (9 22 ))((15 23 )((((21 60 )(44 (61 (24 32 ))))(82 (69 83 )))(125 (66 (65 (68 (64 67 ))))))))(74 (56 (10 19 ))))(34 35 ))(118 (46 53 )))(55 (48 (49 (47 (25 120 )))))))))))*
(3 (57 (11 (26 (((16 (27 (54 (31 (7 (18 (59 85 )))))))(13 41 ))((((((37 (9 22 ))((15 23 )((((21 60 )(44 (32 (24 61 ))))(82 (69 83 )))(125 (66 (65 (68 (64 67 ))))))))(34 35 ))(74 (56 (10 19 ))))(118 (46 53 )))(55 (48 (47 (49 (25 120 )))))))))))*
(3 (57 (11 (26 (((16 (27 (54 (31 (18 (59 (7 85 )))))))(13 41 ))((((((37 (9 22 ))((15 23 )((((21 60 )(44 (32 (24 61 ))))(82 (69 83 )))(125 (66 (68 (67 (64 65 ))))))))(34 35 ))(74 (56 (10 19 ))))(118 (46 53 )))(55 (48 (47 (49 (25 120 )))))))))))*
(3 (57 (11 (26 (((16 (27 (54 (31 (18 (59 (7 85 )))))))(13 41 ))((((((37 (9 22 ))((15 23 )((((21 60 )(44 (32 (24 61 ))))(82 (69 83 )))(66 (125 (65 (68 (64 67 ))))))))(34 35 ))(74 (56 (10 19 ))))(118 (46 53 )))(55 (48 (47 (49 (25 120 )))))))))))*
(3 (57 (11 (26 (((16 (27 (54 (31 (18 (59 (7 85 )))))))(13 41 ))((((((37 (9 22 ))((15 23 )((((21 60 )(44 (32 (24 61 ))))(82 (69 83 )))(66 ((68 (64 67 ))(65 125 ))))))(34 35 ))(74 (56 (10 19 ))))(118 (46 53 )))(55 (48 (47 (49 (25 120 )))))))))))*
(3 (57 (11 (26 (((16 (27 (54 (31 (18 (59 (7 85 )))))))(13 41 ))((((((37 (9 22 ))((15 23 )((((21 60 )(44 (32 (24 61 ))))(82 (69 83 )))(66 (65 (68 (125 (64 67 ))))))))(34 35 ))(74 (56 (10 19 ))))(118 (46 53 )))(55 (48 (47 (49 (25 120 )))))))))))*
(3 (57 (11 (26 (((16 (27 (54 (31 (18 (59 (7 85 )))))))(13 41 ))((((((37 (9 22 ))((15 23 )((((21 60 )(44 (32 (24 61 ))))(82 (69 83 )))(66 (65 (68 (67 (64 125 ))))))))(34 35 ))(74 (56 (10 19 ))))(118 (46 53 )))(55 (48 (47 (49 (25 120 )))))))))))*
(3 (57 (11 (26 (((16 (27 (54 (31 (18 (59 (7 85 )))))))(13 41 ))((((((37 (9 22 ))((15 23 )((((21 60 )(44 (32 (24 61 ))))(82 (69 83 )))(125 (66 (65 (68 (64 67 ))))))))(74 (56 (10 19 ))))(34 35 ))(118 (46 53 )))(55 (48 (47 (49 (25 120 )))))))))))*
(3 (57 (11 (26 (((16 (27 (54 (31 (7 (18 (59 85 )))))))(13 41 ))((((((37 (9 22 ))((15 23 )((((21 60 )(44 (61 (24 32 ))))(82 (69 83 )))(125 (66 (68 (67 (64 65 ))))))))(34 35 ))(74 (56 (10 19 ))))(118 (46 53 )))(55 (48 (47 (49 (25 120 )))))))))))*
(3 (57 (11 (26 (((16 (27 (54 (31 ((7 18 )(59 85 ))))))(13 41 ))((((((34 (35 (9 (((21 (23 60 ))((24 32 )(44 61 )))(83 (69 82 ))))))(125 (37 ((68 (64 67 ))(65 66 )))))(22 74 ))((10 19 )(56 (15 118 ))))(46 53 ))(55 (48 (49 (25 (47 120 )))))))))))*
(3 (57 (11 (26 (((16 (27 (54 (31 ((7 18 )(59 85 ))))))(13 41 ))((((((34 (35 (9 (((21 (23 60 ))((24 32 )(44 61 )))(83 (69 82 ))))))(37 (125 ((68 (64 67 ))(65 66 )))))(22 74 ))((10 19 )(56 (15 118 ))))(46 53 ))(55 (48 (49 (25 (47 120 )))))))))))*
(3 (57 (11 (26 (((16 (27 (54 (31 ((7 18 )(59 85 ))))))(13 41 ))((((((34 (35 (9 (((21 (23 60 ))(61 (24 (32 44 ))))(83 (69 82 ))))))(125 (37 ((68 (64 67 ))(65 66 )))))(22 74 ))((10 19 )(56 (15 118 ))))(46 53 ))(55 (48 (49 (25 (47 120 )))))))))))*
(3 (57 (11 (26 (((16 (27 (54 (31 ((7 18 )(59 85 ))))))(13 41 ))((((((34 (35 (9 (((21 (23 60 ))((24 32 )(44 61 )))(83 (69 82 ))))))(125 (37 ((68 (64 67 ))(65 66 )))))(22 74 ))((10 19 )(56 (15 118 ))))(46 53 ))(55 (48 (47 (49 (25 120 )))))))))))*
(3 (57 (11 (26 (((16 (27 (54 (31 ((7 18 )(59 85 ))))))(13 41 ))((((((34 (35 (9 (((21 (23 60 ))((24 32 )(44 61 )))(83 (69 82 ))))))(125 (37 ((68 (64 67 ))(65 66 )))))(22 74 ))((10 19 )(56 (15 118 ))))(46 53 ))(55 (48 (49 (47 (25 120 )))))))))))*
(3 (57 (11 (26 (((16 (27 (((7 18 )(59 85 ))(31 54 ))))(13 41 ))((((((34 (35 (9 (((21 (23 60 ))((24 32 )(44 61 )))(83 (69 82 ))))))(125 (37 ((68 (64 67 ))(65 66 )))))(22 74 ))((10 19 )(56 (15 118 ))))(46 53 ))(55 (48 (49 (25 (47 120 )))))))))))*
(3 (57 (11 (26 (((16 (27 (54 (31 ((7 18 )(59 85 ))))))(13 41 ))((((((34 (35 (9 (((21 (23 60 ))(61 (44 (24 32 ))))(83 (69 82 ))))))(125 (37 ((68 (64 67 ))(65 66 )))))(22 74 ))((10 19 )(56 (15 118 ))))(46 53 ))(55 (48 (49 (25 (47 120 )))))))))))*
(3 (57 (11 (26 (((16 (27 (54 (31 ((7 18 )(59 85 ))))))(13 41 ))((((((34 (35 (9 (((21 (23 60 ))(44 (32 (24 61 ))))(83 (69 82 ))))))(125 (37 ((68 (64 67 ))(65 66 )))))(22 74 ))((10 19 )(56 (15 118 ))))(46 53 ))(55 (48 (49 (25 (47 120 )))))))))))*
(3 (57 (11 (26 (((16 (27 (54 (31 ((7 18 )(59 85 ))))))(13 41 ))((((((34 (35 (9 (((21 (23 60 ))((24 32 )(44 61 )))(83 (69 82 ))))))(125 (37 (65 (66 (68 (64 67 )))))))(22 74 ))((10 19 )(56 (15 118 ))))(46 53 ))(55 (48 (49 (25 (47 120 )))))))))))*
(3 (57 (11 (26 (((16 (27 (54 (31 ((7 18 )(59 85 ))))))(13 41 ))((((((34 (35 (9 (((21 (23 60 ))((24 32 )(44 61 )))(83 (69 82 ))))))(37 ((68 (64 67 ))(125 (65 66 )))))(22 74 ))((10 19 )(56 (15 118 ))))(46 53 ))(55 (48 (49 (25 (47 120 )))))))))))*
(3 (57 (11 (26 (((16 (27 (54 (31 ((7 18 )(59 85 ))))))(13 41 ))((((((34 (35 (9 (((21 (23 60 ))((24 32 )(44 61 )))(83 (69 82 ))))))(37 ((125 (68 (64 67 )))(65 66 ))))(22 74 ))((10 19 )(56 (15 118 ))))(46 53 ))(55 (48 (49 (25 (47 120 )))))))))))*
(3 (57 (11 (26 (((16 (27 (54 (31 ((7 18 )(59 85 ))))))(13 41 ))((((((34 (35 (9 (((21 (23 60 ))((24 32 )(44 61 )))(83 (69 82 ))))))(37 ((68 (64 67 ))(66 (65 125 )))))(22 74 ))((10 19 )(56 (15 118 ))))(46 53 ))(55 (48 (49 (25 (47 120 )))))))))))*
(3 (57 (11 (26 (((16 (27 (54 (31 ((7 18 )(59 85 ))))))(13 41 ))((((((34 (35 (9 (((21 (23 60 ))((24 32 )(44 61 )))(83 (69 82 ))))))(37 ((68 (125 (64 67 )))(65 66 ))))(22 74 ))((10 19 )(56 (15 118 ))))(46 53 ))(55 (48 (49 (25 (47 120 )))))))))))*
(3 (57 (11 (26 (((16 (27 (54 (31 ((7 18 )(59 85 ))))))(13 41 ))((((((34 (35 (9 (((21 (23 60 ))((24 32 )(44 61 )))(83 (69 82 ))))))(37 (((64 67 )(68 125 ))(65 66 ))))(22 74 ))((10 19 )(56 (15 118 ))))(46 53 ))(55 (48 (49 (25 (47 120 )))))))))))*
(3 (57 (11 (26 (((16 (27 (54 (31 ((7 18 )(59 85 ))))))(13 41 ))((((((34 (35 (9 (((21 (23 60 ))((24 32 )(44 61 )))(83 (69 82 ))))))(37 ((68 (67 (64 125 )))(65 66 ))))(22 74 ))((10 19 )(56 (15 118 ))))(46 53 ))(55 (48 (49 (25 (47 120 )))))))))))*
(3 (57 (11 (26 (((16 (27 ((18 (7 (59 85 )))(31 54 ))))(13 41 ))((((((34 (35 (9 (((21 (23 60 ))((24 32 )(44 61 )))(83 (69 82 ))))))(125 (37 ((68 (64 67 ))(65 66 )))))(22 74 ))((10 19 )(56 (15 118 ))))(46 53 ))(55 (48 (49 (25 (47 120 )))))))))))*
(3 (57 (11 (26 (((16 (27 (54 (31 ((7 18 )(59 85 ))))))(13 41 ))((((((34 (35 (9 (((21 (23 60 ))(32 (24 (44 61 ))))(83 (69 82 ))))))(125 (37 ((68 (64 67 ))(65 66 )))))(22 74 ))((10 19 )(56 (15 118 ))))(46 53 ))(55 (48 (49 (25 (47 120 )))))))))))*
(3 (57 (11 (26 (((16 (27 (54 (31 (18 (85 (7 59 )))))))(13 41 ))((((((34 (35 (9 (((21 (23 60 ))((24 32 )(44 61 )))(83 (69 82 ))))))(125 (37 ((68 (64 67 ))(65 66 )))))(22 74 ))((10 19 )(56 (15 118 ))))(46 53 ))(55 (48 (49 (25 (47 120 )))))))))))*
(3 (57 (11 (26 (((16 (27 (54 (31 ((7 18 )(59 85 ))))))(13 41 ))(((((((9 34 )(35 (((21 (23 60 ))((24 32 )(44 61 )))(83 (69 82 )))))(125 (37 ((68 (64 67 ))(65 66 )))))(22 74 ))((10 19 )(56 (15 118 ))))(46 53 ))(55 (48 (49 (25 (47 120 )))))))))))*
(3 (57 (11 (26 (((16 (27 (54 (31 (18 (7 (59 85 )))))))(13 41 ))((((((34 (35 (9 (((21 (23 60 ))((24 32 )(44 61 )))(83 (69 82 ))))))(125 (37 ((68 (64 67 ))(65 66 )))))(22 74 ))((10 19 )(56 (15 118 ))))(46 53 ))(55 (48 (49 (25 (47 120 )))))))))))*
(3 (57 (11 (26 (((16 (27 (54 (31 (18 (59 (7 85 )))))))(13 41 ))((((((34 (35 (9 (((21 (23 60 ))((24 32 )(44 61 )))(83 (69 82 ))))))(37 (125 ((68 (64 67 ))(65 66 )))))(22 74 ))((10 19 )(56 (15 118 ))))(46 53 ))(55 (48 (49 (25 (47 120 )))))))))))*
(3 (57 (11 (26 (((16 (27 (54 (31 ((7 18 )(59 85 ))))))(13 41 ))(((((((9 34 )(35 (((21 (23 60 ))((24 32 )(44 61 )))(83 (69 82 )))))(37 (125 ((68 (64 67 ))(65 66 )))))(22 74 ))((10 19 )(56 (15 118 ))))(46 53 ))(55 (48 (49 (25 (47 120 )))))))))))*
(3 (57 (11 (26 (((16 (27 (54 (31 (18 (7 (59 85 )))))))(13 41 ))((((((34 (35 (9 (((21 (23 60 ))((24 32 )(44 61 )))(83 (69 82 ))))))(37 (125 ((68 (64 67 ))(65 66 )))))(22 74 ))((10 19 )(56 (15 118 ))))(46 53 ))(55 (48 (49 (25 (47 120 )))))))))))*
(3 (57 (11 (26 (((16 (27 (54 (31 ((7 18 )(59 85 ))))))(13 41 ))((((((34 (35 (9 (((21 (23 60 ))(32 (24 (44 61 ))))(83 (69 82 ))))))(37 (125 ((68 (64 67 ))(65 66 )))))(22 74 ))((10 19 )(56 (15 118 ))))(46 53 ))(55 (48 (49 (25 (47 120 )))))))))))*
(3 (57 (11 (26 (((16 (27 (54 (31 ((7 18 )(59 85 ))))))(13 41 ))((((((34 (35 (9 (((21 (23 60 ))(61 (32 (24 44 ))))(83 (69 82 ))))))(37 (125 ((68 (64 67 ))(65 66 )))))(22 74 ))((10 19 )(56 (15 118 ))))(46 53 ))(55 (48 (49 (25 (47 120 )))))))))))*
(3 (57 (11 (26 (((16 (27 (54 (31 ((7 18 )(59 85 ))))))(13 41 ))((((((34 (35 (9 (((21 (23 60 ))((24 32 )(44 61 )))(83 (69 82 ))))))(37 (125 ((68 (64 67 ))(65 66 )))))(22 74 ))((10 19 )(56 (15 118 ))))(46 53 ))(55 (48 (47 (49 (25 120 )))))))))))*
(3 (57 (11 (26 (((16 (27 (54 (31 ((7 18 )(59 85 ))))))(13 41 ))((((((34 (35 (9 (((21 (23 60 ))((24 32 )(44 61 )))(83 (69 82 ))))))(37 (125 ((68 (64 67 ))(65 66 )))))(22 74 ))((10 19 )(56 (15 118 ))))(46 53 ))(55 (48 (49 (47 (25 120 )))))))))))*
(3 (57 (11 (26 (((16 (27 (((7 18 )(59 85 ))(31 54 ))))(13 41 ))((((((34 (35 (9 (((21 (23 60 ))((24 32 )(44 61 )))(83 (69 82 ))))))(37 (125 ((68 (64 67 ))(65 66 )))))(22 74 ))((10 19 )(56 (15 118 ))))(46 53 ))(55 (48 (49 (25 (47 120 )))))))))))*
(3 (57 (11 (26 (((16 (27 (54 (31 ((7 18 )(59 85 ))))))(13 41 ))((((((34 (35 (9 (((21 (23 60 ))(61 (44 (24 32 ))))(83 (69 82 ))))))(37 (125 ((68 (64 67 ))(65 66 )))))(22 74 ))((10 19 )(56 (15 118 ))))(46 53 ))(55 (48 (49 (25 (47 120 )))))))))))*
(3 (57 (11 (26 (((16 (27 (54 (31 ((7 18 )(59 85 ))))))(13 41 ))((((((34 (35 (9 (((21 (23 60 ))(44 (32 (24 61 ))))(83 (69 82 ))))))(37 (125 ((68 (64 67 ))(65 66 )))))(22 74 ))((10 19 )(56 (15 118 ))))(46 53 ))(55 (48 (49 (25 (47 120 )))))))))))*
(3 (57 (11 (26 (((16 (27 ((18 (7 (59 85 )))(31 54 ))))(13 41 ))((((((34 (35 (9 (((21 (23 60 ))((24 32 )(44 61 )))(83 (69 82 ))))))(37 (125 ((68 (64 67 ))(65 66 )))))(22 74 ))((10 19 )(56 (15 118 ))))(46 53 ))(55 (48 (49 (25 (47 120 )))))))))))*
(3 (57 (11 (26 (((16 (27 (54 (31 ((7 18 )(59 85 ))))))(13 41 ))((((((34 (35 (9 (((21 (23 60 ))((24 32 )(44 61 )))(83 (69 82 ))))))(37 (125 (65 (66 (68 (64 67 )))))))(22 74 ))((10 19 )(56 (15 118 ))))(46 53 ))(55 (48 (49 (25 (47 120 )))))))))))*
(3 (57 (11 (26 (((16 (27 (54 (31 (18 (59 (7 85 )))))))(13 41 ))((((((34 (35 (9 (((21 (23 60 ))(61 (24 (32 44 ))))(83 (69 82 ))))))(125 (37 ((68 (64 67 ))(65 66 )))))(22 74 ))((10 19 )(56 (15 118 ))))(46 53 ))(55 (48 (49 (25 (47 120 )))))))))))*
(3 (57 (11 (26 (((16 (27 (54 (31 ((7 18 )(59 85 ))))))(13 41 ))(((((((9 34 )(35 (((21 (23 60 ))(61 (24 (32 44 ))))(83 (69 82 )))))(125 (37 ((68 (64 67 ))(65 66 )))))(22 74 ))((10 19 )(56 (15 118 ))))(46 53 ))(55 (48 (49 (25 (47 120 )))))))))))*
(3 (57 (11 (26 (((16 (27 (54 (31 (18 (7 (59 85 )))))))(13 41 ))((((((34 (35 (9 (((21 (23 60 ))(61 (24 (32 44 ))))(83 (69 82 ))))))(125 (37 ((68 (64 67 ))(65 66 )))))(22 74 ))((10 19 )(56 (15 118 ))))(46 53 ))(55 (48 (49 (25 (47 120 )))))))))))*
(3 (57 (11 (26 (((16 (27 (54 (31 ((7 18 )(59 85 ))))))(13 41 ))((((((34 (35 (9 (((21 (23 60 ))(61 (24 (32 44 ))))(83 (69 82 ))))))(125 (37 ((68 (64 67 ))(65 66 )))))(22 74 ))((10 19 )(56 (15 118 ))))(46 53 ))(55 (48 (47 (49 (25 120 )))))))))))*
(3 (57 (11 (26 (((16 (27 (54 (31 ((7 18 )(59 85 ))))))(13 41 ))((((((34 (35 (9 (((21 (23 60 ))(61 (24 (32 44 ))))(83 (69 82 ))))))(125 (37 ((68 (64 67 ))(65 66 )))))(22 74 ))((10 19 )(56 (15 118 ))))(46 53 ))(55 (48 (49 (47 (25 120 )))))))))))*
(3 (57 (11 (26 (((16 (27 (((7 18 )(59 85 ))(31 54 ))))(13 41 ))((((((34 (35 (9 (((21 (23 60 ))(61 (24 (32 44 ))))(83 (69 82 ))))))(125 (37 ((68 (64 67 ))(65 66 )))))(22 74 ))((10 19 )(56 (15 118 ))))(46 53 ))(55 (48 (49 (25 (47 120 )))))))))))*
(3 (57 (11 (26 (((16 (27 (54 (31 ((7 18 )(59 85 ))))))(13 41 ))((((((34 (35 (9 (((21 (23 60 ))(61 (24 (32 44 ))))(83 (69 82 ))))))(125 (37 (65 (66 (68 (64 67 )))))))(22 74 ))((10 19 )(56 (15 118 ))))(46 53 ))(55 (48 (49 (25 (47 120 )))))))))))*
(3 (57 (11 (26 (((16 (27 (54 (31 ((7 18 )(59 85 ))))))(13 41 ))((((((34 (35 (9 (((21 (23 60 ))(61 (24 (32 44 ))))(83 (69 82 ))))))(37 ((68 (64 67 ))(125 (65 66 )))))(22 74 ))((10 19 )(56 (15 118 ))))(46 53 ))(55 (48 (49 (25 (47 120 )))))))))))*
(3 (57 (11 (26 (((16 (27 (54 (31 ((7 18 )(59 85 ))))))(13 41 ))((((((34 (35 (9 (((21 (23 60 ))(61 (24 (32 44 ))))(83 (69 82 ))))))(37 ((125 (68 (64 67 )))(65 66 ))))(22 74 ))((10 19 )(56 (15 118 ))))(46 53 ))(55 (48 (49 (25 (47 120 )))))))))))*
(3 (57 (11 (26 (((16 (27 (54 (31 ((7 18 )(59 85 ))))))(13 41 ))((((((34 (35 (9 (((21 (23 60 ))(61 (24 (32 44 ))))(83 (69 82 ))))))(37 ((68 (64 67 ))(66 (65 125 )))))(22 74 ))((10 19 )(56 (15 118 ))))(46 53 ))(55 (48 (49 (25 (47 120 )))))))))))*
(3 (57 (11 (26 (((16 (27 (54 (31 ((7 18 )(59 85 ))))))(13 41 ))((((((34 (35 (9 (((21 (23 60 ))(61 (24 (32 44 ))))(83 (69 82 ))))))(37 ((68 (125 (64 67 )))(65 66 ))))(22 74 ))((10 19 )(56 (15 118 ))))(46 53 ))(55 (48 (49 (25 (47 120 )))))))))))*
(3 (57 (11 (26 (((16 (27 (54 (31 ((7 18 )(59 85 ))))))(13 41 ))((((((34 (35 (9 (((21 (23 60 ))(61 (24 (32 44 ))))(83 (69 82 ))))))(37 (((64 67 )(68 125 ))(65 66 ))))(22 74 ))((10 19 )(56 (15 118 ))))(46 53 ))(55 (48 (49 (25 (47 120 )))))))))))*
(3 (57 (11 (26 (((16 (27 (54 (31 ((7 18 )(59 85 ))))))(13 41 ))((((((34 (35 (9 (((21 (23 60 ))(61 (24 (32 44 ))))(83 (69 82 ))))))(37 ((68 (67 (64 125 )))(65 66 ))))(22 74 ))((10 19 )(56 (15 118 ))))(46 53 ))(55 (48 (49 (25 (47 120 )))))))))))*
(3 (57 (11 (26 (((16 (27 ((18 (7 (59 85 )))(31 54 ))))(13 41 ))((((((34 (35 (9 (((21 (23 60 ))(61 (24 (32 44 ))))(83 (69 82 ))))))(125 (37 ((68 (64 67 ))(65 66 )))))(22 74 ))((10 19 )(56 (15 118 ))))(46 53 ))(55 (48 (49 (25 (47 120 )))))))))))*
(3 (57 (11 (26 (((16 (27 (54 (31 (18 (59 (7 85 )))))))(13 41 ))((((((34 (35 (9 (((21 (23 60 ))((24 32 )(44 61 )))(83 (69 82 ))))))(125 (37 ((68 (64 67 ))(65 66 )))))(22 74 ))((10 19 )(56 (15 118 ))))(46 53 ))(55 (48 (47 (49 (25 120 )))))))))))*
(3 (57 (11 (26 (((16 (27 (54 (31 ((7 18 )(59 85 ))))))(13 41 ))(((((((9 34 )(35 (((21 (23 60 ))((24 32 )(44 61 )))(83 (69 82 )))))(125 (37 ((68 (64 67 ))(65 66 )))))(22 74 ))((10 19 )(56 (15 118 ))))(46 53 ))(55 (48 (47 (49 (25 120 )))))))))))*
(3 (57 (11 (26 (((16 (27 (54 (31 (18 (7 (59 85 )))))))(13 41 ))((((((34 (35 (9 (((21 (23 60 ))((24 32 )(44 61 )))(83 (69 82 ))))))(125 (37 ((68 (64 67 ))(65 66 )))))(22 74 ))((10 19 )(56 (15 118 ))))(46 53 ))(55 (48 (47 (49 (25 120 )))))))))))*
(3 (57 (11 (26 (((16 (27 (54 (31 ((7 18 )(59 85 ))))))(13 41 ))((((((34 (35 (9 (((21 (23 60 ))(32 (24 (44 61 ))))(83 (69 82 ))))))(125 (37 ((68 (64 67 ))(65 66 )))))(22 74 ))((10 19 )(56 (15 118 ))))(46 53 ))(55 (48 (47 (49 (25 120 )))))))))))*
(3 (57 (11 (26 (((16 (27 (((7 18 )(59 85 ))(31 54 ))))(13 41 ))((((((34 (35 (9 (((21 (23 60 ))((24 32 )(44 61 )))(83 (69 82 ))))))(125 (37 ((68 (64 67 ))(65 66 )))))(22 74 ))((10 19 )(56 (15 118 ))))(46 53 ))(55 (48 (47 (49 (25 120 )))))))))))*
(3 (57 (11 (26 (((16 (27 (54 (31 ((7 18 )(59 85 ))))))(13 41 ))((((((34 (35 (9 (((21 (23 60 ))(61 (44 (24 32 ))))(83 (69 82 ))))))(125 (37 ((68 (64 67 ))(65 66 )))))(22 74 ))((10 19 )(56 (15 118 ))))(46 53 ))(55 (48 (47 (49 (25 120 )))))))))))*
(3 (57 (11 (26 (((16 (27 (54 (31 ((7 18 )(59 85 ))))))(13 41 ))((((((34 (35 (9 (((21 (23 60 ))(44 (32 (24 61 ))))(83 (69 82 ))))))(125 (37 ((68 (64 67 ))(65 66 )))))(22 74 ))((10 19 )(56 (15 118 ))))(46 53 ))(55 (48 (47 (49 (25 120 )))))))))))*
(3 (57 (11 (26 (((16 (27 (54 (31 ((7 18 )(59 85 ))))))(13 41 ))((((((34 (35 (9 (((21 (23 60 ))((24 32 )(44 61 )))(83 (69 82 ))))))(125 (37 (65 (66 (68 (64 67 )))))))(22 74 ))((10 19 )(56 (15 118 ))))(46 53 ))(55 (48 (47 (49 (25 120 )))))))))))*
(3 (57 (11 (26 (((16 (27 (54 (31 ((7 18 )(59 85 ))))))(13 41 ))((((((34 (35 (9 (((21 (23 60 ))((24 32 )(44 61 )))(83 (69 82 ))))))(37 ((68 (64 67 ))(125 (65 66 )))))(22 74 ))((10 19 )(56 (15 118 ))))(46 53 ))(55 (48 (47 (49 (25 120 )))))))))))*
(3 (57 (11 (26 (((16 (27 (54 (31 ((7 18 )(59 85 ))))))(13 41 ))((((((34 (35 (9 (((21 (23 60 ))((24 32 )(44 61 )))(83 (69 82 ))))))(37 ((125 (68 (64 67 )))(65 66 ))))(22 74 ))((10 19 )(56 (15 118 ))))(46 53 ))(55 (48 (47 (49 (25 120 )))))))))))*
(3 (57 (11 (26 (((16 (27 (54 (31 ((7 18 )(59 85 ))))))(13 41 ))((((((34 (35 (9 (((21 (23 60 ))((24 32 )(44 61 )))(83 (69 82 ))))))(37 ((68 (64 67 ))(66 (65 125 )))))(22 74 ))((10 19 )(56 (15 118 ))))(46 53 ))(55 (48 (47 (49 (25 120 )))))))))))*
(3 (57 (11 (26 (((16 (27 (54 (31 ((7 18 )(59 85 ))))))(13 41 ))((((((34 (35 (9 (((21 (23 60 ))((24 32 )(44 61 )))(83 (69 82 ))))))(37 ((68 (125 (64 67 )))(65 66 ))))(22 74 ))((10 19 )(56 (15 118 ))))(46 53 ))(55 (48 (47 (49 (25 120 )))))))))))*
(3 (57 (11 (26 (((16 (27 (54 (31 ((7 18 )(59 85 ))))))(13 41 ))((((((34 (35 (9 (((21 (23 60 ))((24 32 )(44 61 )))(83 (69 82 ))))))(37 (((64 67 )(68 125 ))(65 66 ))))(22 74 ))((10 19 )(56 (15 118 ))))(46 53 ))(55 (48 (47 (49 (25 120 )))))))))))*
(3 (57 (11 (26 (((16 (27 (54 (31 ((7 18 )(59 85 ))))))(13 41 ))((((((34 (35 (9 (((21 (23 60 ))((24 32 )(44 61 )))(83 (69 82 ))))))(37 ((68 (67 (64 125 )))(65 66 ))))(22 74 ))((10 19 )(56 (15 118 ))))(46 53 ))(55 (48 (47 (49 (25 120 )))))))))))*
(3 (57 (11 (26 (((16 (27 ((18 (7 (59 85 )))(31 54 ))))(13 41 ))((((((34 (35 (9 (((21 (23 60 ))((24 32 )(44 61 )))(83 (69 82 ))))))(125 (37 ((68 (64 67 ))(65 66 )))))(22 74 ))((10 19 )(56 (15 118 ))))(46 53 ))(55 (48 (47 (49 (25 120 )))))))))))*
(3 (57 (11 (26 (((16 (27 (54 (31 (18 (59 (7 85 )))))))(13 41 ))((((((34 (35 (9 (((21 (23 60 ))((24 32 )(44 61 )))(83 (69 82 ))))))(125 (37 ((68 (64 67 ))(65 66 )))))(22 74 ))((10 19 )(56 (15 118 ))))(46 53 ))(55 (48 (49 (47 (25 120 )))))))))))*
(3 (57 (11 (26 (((16 (27 (54 (31 ((7 18 )(59 85 ))))))(13 41 ))(((((((9 34 )(35 (((21 (23 60 ))((24 32 )(44 61 )))(83 (69 82 )))))(125 (37 ((68 (64 67 ))(65 66 )))))(22 74 ))((10 19 )(56 (15 118 ))))(46 53 ))(55 (48 (49 (47 (25 120 )))))))))))*
(3 (57 (11 (26 (((16 (27 (54 (31 (18 (7 (59 85 )))))))(13 41 ))((((((34 (35 (9 (((21 (23 60 ))((24 32 )(44 61 )))(83 (69 82 ))))))(125 (37 ((68 (64 67 ))(65 66 )))))(22 74 ))((10 19 )(56 (15 118 ))))(46 53 ))(55 (48 (49 (47 (25 120 )))))))))))*
(3 (57 (11 (26 (((16 (27 (54 (31 ((7 18 )(59 85 ))))))(13 41 ))((((((34 (35 (9 (((21 (23 60 ))(32 (24 (44 61 ))))(83 (69 82 ))))))(125 (37 ((68 (64 67 ))(65 66 )))))(22 74 ))((10 19 )(56 (15 118 ))))(46 53 ))(55 (48 (49 (47 (25 120 )))))))))))*
(3 (57 (11 (26 (((16 (27 (((7 18 )(59 85 ))(31 54 ))))(13 41 ))((((((34 (35 (9 (((21 (23 60 ))((24 32 )(44 61 )))(83 (69 82 ))))))(125 (37 ((68 (64 67 ))(65 66 )))))(22 74 ))((10 19 )(56 (15 118 ))))(46 53 ))(55 (48 (49 (47 (25 120 )))))))))))*
(3 (57 (11 (26 (((16 (27 (54 (31 ((7 18 )(59 85 ))))))(13 41 ))((((((34 (35 (9 (((21 (23 60 ))(61 (44 (24 32 ))))(83 (69 82 ))))))(125 (37 ((68 (64 67 ))(65 66 )))))(22 74 ))((10 19 )(56 (15 118 ))))(46 53 ))(55 (48 (49 (47 (25 120 )))))))))))*
(3 (57 (11 (26 (((16 (27 (54 (31 ((7 18 )(59 85 ))))))(13 41 ))((((((34 (35 (9 (((21 (23 60 ))(44 (32 (24 61 ))))(83 (69 82 ))))))(125 (37 ((68 (64 67 ))(65 66 )))))(22 74 ))((10 19 )(56 (15 118 ))))(46 53 ))(55 (48 (49 (47 (25 120 )))))))))))*
(3 (57 (11 (26 (((16 (27 (54 (31 ((7 18 )(59 85 ))))))(13 41 ))((((((34 (35 (9 (((21 (23 60 ))((24 32 )(44 61 )))(83 (69 82 ))))))(125 (37 (65 (66 (68 (64 67 )))))))(22 74 ))((10 19 )(56 (15 118 ))))(46 53 ))(55 (48 (49 (47 (25 120 )))))))))))*
(3 (57 (11 (26 (((16 (27 (54 (31 ((7 18 )(59 85 ))))))(13 41 ))((((((34 (35 (9 (((21 (23 60 ))((24 32 )(44 61 )))(83 (69 82 ))))))(37 ((68 (64 67 ))(125 (65 66 )))))(22 74 ))((10 19 )(56 (15 118 ))))(46 53 ))(55 (48 (49 (47 (25 120 )))))))))))*
(3 (57 (11 (26 (((16 (27 (54 (31 ((7 18 )(59 85 ))))))(13 41 ))((((((34 (35 (9 (((21 (23 60 ))((24 32 )(44 61 )))(83 (69 82 ))))))(37 ((125 (68 (64 67 )))(65 66 ))))(22 74 ))((10 19 )(56 (15 118 ))))(46 53 ))(55 (48 (49 (47 (25 120 )))))))))))*
(3 (57 (11 (26 (((16 (27 (54 (31 ((7 18 )(59 85 ))))))(13 41 ))((((((34 (35 (9 (((21 (23 60 ))((24 32 )(44 61 )))(83 (69 82 ))))))(37 ((68 (64 67 ))(66 (65 125 )))))(22 74 ))((10 19 )(56 (15 118 ))))(46 53 ))(55 (48 (49 (47 (25 120 )))))))))))*
(3 (57 (11 (26 (((16 (27 (54 (31 ((7 18 )(59 85 ))))))(13 41 ))((((((34 (35 (9 (((21 (23 60 ))((24 32 )(44 61 )))(83 (69 82 ))))))(37 ((68 (125 (64 67 )))(65 66 ))))(22 74 ))((10 19 )(56 (15 118 ))))(46 53 ))(55 (48 (49 (47 (25 120 )))))))))))*
(3 (57 (11 (26 (((16 (27 (54 (31 ((7 18 )(59 85 ))))))(13 41 ))((((((34 (35 (9 (((21 (23 60 ))((24 32 )(44 61 )))(83 (69 82 ))))))(37 (((64 67 )(68 125 ))(65 66 ))))(22 74 ))((10 19 )(56 (15 118 ))))(46 53 ))(55 (48 (49 (47 (25 120 )))))))))))*
(3 (57 (11 (26 (((16 (27 (54 (31 ((7 18 )(59 85 ))))))(13 41 ))((((((34 (35 (9 (((21 (23 60 ))((24 32 )(44 61 )))(83 (69 82 ))))))(37 ((68 (67 (64 125 )))(65 66 ))))(22 74 ))((10 19 )(56 (15 118 ))))(46 53 ))(55 (48 (49 (47 (25 120 )))))))))))*
(3 (57 (11 (26 (((16 (27 ((18 (7 (59 85 )))(31 54 ))))(13 41 ))((((((34 (35 (9 (((21 (23 60 ))((24 32 )(44 61 )))(83 (69 82 ))))))(125 (37 ((68 (64 67 ))(65 66 )))))(22 74 ))((10 19 )(56 (15 118 ))))(46 53 ))(55 (48 (49 (47 (25 120 )))))))))))*
(3 (57 (11 (26 (((16 (27 ((18 (59 (7 85 )))(31 54 ))))(13 41 ))((((((34 (35 (9 (((21 (23 60 ))((24 32 )(44 61 )))(83 (69 82 ))))))(125 (37 ((68 (64 67 ))(65 66 )))))(22 74 ))((10 19 )(56 (15 118 ))))(46 53 ))(55 (48 (49 (25 (47 120 )))))))))))*
(3 (57 (11 (26 (((16 (27 (((7 18 )(59 85 ))(31 54 ))))(13 41 ))(((((((9 34 )(35 (((21 (23 60 ))((24 32 )(44 61 )))(83 (69 82 )))))(125 (37 ((68 (64 67 ))(65 66 )))))(22 74 ))((10 19 )(56 (15 118 ))))(46 53 ))(55 (48 (49 (25 (47 120 )))))))))))*
(3 (57 (11 (26 (((16 (27 (((7 18 )(59 85 ))(31 54 ))))(13 41 ))((((((34 (35 (9 (((21 (23 60 ))(32 (24 (44 61 ))))(83 (69 82 ))))))(125 (37 ((68 (64 67 ))(65 66 )))))(22 74 ))((10 19 )(56 (15 118 ))))(46 53 ))(55 (48 (49 (25 (47 120 )))))))))))*
(3 (57 (11 (26 (((16 (27 (((7 18 )(59 85 ))(31 54 ))))(13 41 ))((((((34 (35 (9 (((21 (23 60 ))(61 (44 (24 32 ))))(83 (69 82 ))))))(125 (37 ((68 (64 67 ))(65 66 )))))(22 74 ))((10 19 )(56 (15 118 ))))(46 53 ))(55 (48 (49 (25 (47 120 )))))))))))*
(3 (57 (11 (26 (((16 (27 (((7 18 )(59 85 ))(31 54 ))))(13 41 ))((((((34 (35 (9 (((21 (23 60 ))(44 (32 (24 61 ))))(83 (69 82 ))))))(125 (37 ((68 (64 67 ))(65 66 )))))(22 74 ))((10 19 )(56 (15 118 ))))(46 53 ))(55 (48 (49 (25 (47 120 )))))))))))*
(3 (57 (11 (26 (((16 (27 (((7 18 )(59 85 ))(31 54 ))))(13 41 ))((((((34 (35 (9 (((21 (23 60 ))((24 32 )(44 61 )))(83 (69 82 ))))))(125 (37 (65 (66 (68 (64 67 )))))))(22 74 ))((10 19 )(56 (15 118 ))))(46 53 ))(55 (48 (49 (25 (47 120 )))))))))))*
(3 (57 (11 (26 (((16 (27 (((7 18 )(59 85 ))(31 54 ))))(13 41 ))((((((34 (35 (9 (((21 (23 60 ))((24 32 )(44 61 )))(83 (69 82 ))))))(37 ((68 (64 67 ))(125 (65 66 )))))(22 74 ))((10 19 )(56 (15 118 ))))(46 53 ))(55 (48 (49 (25 (47 120 )))))))))))*
(3 (57 (11 (26 (((16 (27 (((7 18 )(59 85 ))(31 54 ))))(13 41 ))((((((34 (35 (9 (((21 (23 60 ))((24 32 )(44 61 )))(83 (69 82 ))))))(37 ((125 (68 (64 67 )))(65 66 ))))(22 74 ))((10 19 )(56 (15 118 ))))(46 53 ))(55 (48 (49 (25 (47 120 )))))))))))*
(3 (57 (11 (26 (((16 (27 (((7 18 )(59 85 ))(31 54 ))))(13 41 ))((((((34 (35 (9 (((21 (23 60 ))((24 32 )(44 61 )))(83 (69 82 ))))))(37 ((68 (64 67 ))(66 (65 125 )))))(22 74 ))((10 19 )(56 (15 118 ))))(46 53 ))(55 (48 (49 (25 (47 120 )))))))))))*
(3 (57 (11 (26 (((16 (27 (((7 18 )(59 85 ))(31 54 ))))(13 41 ))((((((34 (35 (9 (((21 (23 60 ))((24 32 )(44 61 )))(83 (69 82 ))))))(37 ((68 (125 (64 67 )))(65 66 ))))(22 74 ))((10 19 )(56 (15 118 ))))(46 53 ))(55 (48 (49 (25 (47 120 )))))))))))*
(3 (57 (11 (26 (((16 (27 (((7 18 )(59 85 ))(31 54 ))))(13 41 ))((((((34 (35 (9 (((21 (23 60 ))((24 32 )(44 61 )))(83 (69 82 ))))))(37 (((64 67 )(68 125 ))(65 66 ))))(22 74 ))((10 19 )(56 (15 118 ))))(46 53 ))(55 (48 (49 (25 (47 120 )))))))))))*
(3 (57 (11 (26 (((16 (27 (((7 18 )(59 85 ))(31 54 ))))(13 41 ))((((((34 (35 (9 (((21 (23 60 ))((24 32 )(44 61 )))(83 (69 82 ))))))(37 ((68 (67 (64 125 )))(65 66 ))))(22 74 ))((10 19 )(56 (15 118 ))))(46 53 ))(55 (48 (49 (25 (47 120 )))))))))))*
(3 (57 (11 (26 (((16 (27 (54 (31 (18 (59 (7 85 )))))))(13 41 ))((((((34 (35 (9 (((21 (23 60 ))(61 (44 (24 32 ))))(83 (69 82 ))))))(125 (37 ((68 (64 67 ))(65 66 )))))(22 74 ))((10 19 )(56 (15 118 ))))(46 53 ))(55 (48 (49 (25 (47 120 )))))))))))*
(3 (57 (11 (26 (((16 (27 (54 (31 ((7 18 )(59 85 ))))))(13 41 ))(((((((9 34 )(35 (((21 (23 60 ))(61 (44 (24 32 ))))(83 (69 82 )))))(125 (37 ((68 (64 67 ))(65 66 )))))(22 74 ))((10 19 )(56 (15 118 ))))(46 53 ))(55 (48 (49 (25 (47 120 )))))))))))*
(3 (57 (11 (26 (((16 (27 (54 (31 (18 (7 (59 85 )))))))(13 41 ))((((((34 (35 (9 (((21 (23 60 ))(61 (44 (24 32 ))))(83 (69 82 ))))))(125 (37 ((68 (64 67 ))(65 66 )))))(22 74 ))((10 19 )(56 (15 118 ))))(46 53 ))(55 (48 (49 (25 (47 120 )))))))))))*
(3 (57 (11 (26 (((16 (27 (54 (31 ((7 18 )(59 85 ))))))(13 41 ))((((((34 (35 (9 (((21 (23 60 ))(61 (44 (24 32 ))))(83 (69 82 ))))))(125 (37 (65 (66 (68 (64 67 )))))))(22 74 ))((10 19 )(56 (15 118 ))))(46 53 ))(55 (48 (49 (25 (47 120 )))))))))))*
(3 (57 (11 (26 (((16 (27 (54 (31 ((7 18 )(59 85 ))))))(13 41 ))((((((34 (35 (9 (((21 (23 60 ))(61 (44 (24 32 ))))(83 (69 82 ))))))(37 ((68 (64 67 ))(125 (65 66 )))))(22 74 ))((10 19 )(56 (15 118 ))))(46 53 ))(55 (48 (49 (25 (47 120 )))))))))))*
(3 (57 (11 (26 (((16 (27 (54 (31 ((7 18 )(59 85 ))))))(13 41 ))((((((34 (35 (9 (((21 (23 60 ))(61 (44 (24 32 ))))(83 (69 82 ))))))(37 ((125 (68 (64 67 )))(65 66 ))))(22 74 ))((10 19 )(56 (15 118 ))))(46 53 ))(55 (48 (49 (25 (47 120 )))))))))))*
(3 (57 (11 (26 (((16 (27 (54 (31 ((7 18 )(59 85 ))))))(13 41 ))((((((34 (35 (9 (((21 (23 60 ))(61 (44 (24 32 ))))(83 (69 82 ))))))(37 ((68 (64 67 ))(66 (65 125 )))))(22 74 ))((10 19 )(56 (15 118 ))))(46 53 ))(55 (48 (49 (25 (47 120 )))))))))))*
(3 (57 (11 (26 (((16 (27 (54 (31 ((7 18 )(59 85 ))))))(13 41 ))((((((34 (35 (9 (((21 (23 60 ))(61 (44 (24 32 ))))(83 (69 82 ))))))(37 ((68 (125 (64 67 )))(65 66 ))))(22 74 ))((10 19 )(56 (15 118 ))))(46 53 ))(55 (48 (49 (25 (47 120 )))))))))))*
(3 (57 (11 (26 (((16 (27 (54 (31 ((7 18 )(59 85 ))))))(13 41 ))((((((34 (35 (9 (((21 (23 60 ))(61 (44 (24 32 ))))(83 (69 82 ))))))(37 (((64 67 )(68 125 ))(65 66 ))))(22 74 ))((10 19 )(56 (15 118 ))))(46 53 ))(55 (48 (49 (25 (47 120 )))))))))))*
(3 (57 (11 (26 (((16 (27 (54 (31 ((7 18 )(59 85 ))))))(13 41 ))((((((34 (35 (9 (((21 (23 60 ))(61 (44 (24 32 ))))(83 (69 82 ))))))(37 ((68 (67 (64 125 )))(65 66 ))))(22 74 ))((10 19 )(56 (15 118 ))))(46 53 ))(55 (48 (49 (25 (47 120 )))))))))))*
(3 (57 (11 (26 (((16 (27 ((18 (7 (59 85 )))(31 54 ))))(13 41 ))((((((34 (35 (9 (((21 (23 60 ))(61 (44 (24 32 ))))(83 (69 82 ))))))(125 (37 ((68 (64 67 ))(65 66 )))))(22 74 ))((10 19 )(56 (15 118 ))))(46 53 ))(55 (48 (49 (25 (47 120 )))))))))))*
(3 (57 (11 (26 (((16 (27 (54 (31 (18 (59 (7 85 )))))))(13 41 ))((((((34 (35 (9 (((21 (23 60 ))(44 (32 (24 61 ))))(83 (69 82 ))))))(125 (37 ((68 (64 67 ))(65 66 )))))(22 74 ))((10 19 )(56 (15 118 ))))(46 53 ))(55 (48 (49 (25 (47 120 )))))))))))*
(3 (57 (11 (26 (((16 (27 ((18 (59 (7 85 )))(31 54 ))))(13 41 ))(((((37 (9 22 ))((15 23 )((((21 60 )(32 (61 (24 44 ))))(69 (82 83 )))(125 (66 (68 (65 (64 67 ))))))))(74 (56 (10 19 ))))((34 35 )(118 (46 53 ))))(55 (48 (49 (47 (25 120 )))))))))))*
(3 (57 (11 (26 (((16 (27 ((18 (59 (7 85 )))(31 54 ))))(13 41 ))(((((37 (9 22 ))((15 23 )((((21 60 )(44 (32 (24 61 ))))(69 (82 83 )))(125 (66 (68 (65 (64 67 ))))))))(74 (56 (10 19 ))))((34 35 )(118 (46 53 ))))(55 (48 (49 (47 (25 120 )))))))))))*
(3 (57 (11 (26 (((16 (27 ((18 (59 (7 85 )))(31 54 ))))(13 41 ))(((((37 (9 22 ))((15 23 )((((21 60 )(32 (44 (24 61 ))))(69 (82 83 )))(125 (66 (68 (65 (64 67 ))))))))(74 (56 (10 19 ))))((34 35 )(118 (46 53 ))))(55 (48 (49 (47 (25 120 )))))))))))*
(3 (57 (11 (26 (((16 (27 ((18 (59 (7 85 )))(31 54 ))))(13 41 ))(((((37 (9 22 ))((15 23 )((((21 60 )(32 (61 (24 44 ))))(69 (82 83 )))(125 (66 (68 (65 (64 67 ))))))))(74 (56 (10 19 ))))((34 35 )(118 (46 53 ))))(55 (48 (47 (49 (25 120 )))))))))))*
(3 (57 (11 (26 (((16 (27 ((18 (59 (7 85 )))(31 54 ))))(13 41 ))(((((37 (9 22 ))((15 23 )((((21 60 )(32 (61 (24 44 ))))(69 (82 83 )))(125 (66 (68 (65 (64 67 ))))))))(74 (56 (10 19 ))))(53 ((34 35 )(46 118 ))))(55 (48 (49 (47 (25 120 )))))))))))*
(3 (57 (11 (26 (((16 (27 ((18 (59 (7 85 )))(31 54 ))))(13 41 ))(((((37 (9 22 ))((15 23 )((((21 60 )(32 (61 (24 44 ))))(69 (82 83 )))(125 (66 (68 (65 (64 67 ))))))))(74 (56 (10 19 ))))((34 35 )(53 (46 118 ))))(55 (48 (49 (47 (25 120 )))))))))))*
(3 (57 (11 (26 (((16 (27 ((18 (59 (7 85 )))(31 54 ))))(13 41 ))(((((37 (9 22 ))((15 23 )((((21 60 )(32 (61 (24 44 ))))(69 (82 83 )))(125 (66 (68 (65 (64 67 ))))))))(74 (56 (10 19 ))))((53 (34 35 ))(46 118 )))(55 (48 (49 (47 (25 120 )))))))))))*
(3 (57 (11 (26 (((16 (27 ((18 (59 (7 85 )))(31 54 ))))(13 41 ))(((((37 (9 22 ))((15 23 )((((21 60 )(32 (61 (24 44 ))))(69 (82 83 )))(125 (66 (68 (65 (64 67 ))))))))(74 (56 (10 19 ))))((34 (35 53 ))(46 118 )))(55 (48 (49 (47 (25 120 )))))))))))*
(3 (57 (11 (26 (((16 (27 (54 (31 (18 (59 (7 85 )))))))(13 41 ))(((((37 (9 22 ))((15 23 )((((21 60 )(32 (61 (24 44 ))))(69 (82 83 )))(125 (66 (68 (65 (64 67 ))))))))(74 (56 (10 19 ))))((34 35 )(118 (46 53 ))))(55 (48 (49 (47 (25 120 )))))))))))*
(3 (57 (11 (26 (((16 (27 ((18 (59 (7 85 )))(31 54 ))))(13 41 ))(((((37 (9 22 ))((15 23 )((((21 60 )(61 (32 (24 44 ))))(69 (82 83 )))(125 (66 (68 (65 (64 67 ))))))))(74 (56 (10 19 ))))((34 35 )(118 (46 53 ))))(55 (48 (49 (47 (25 120 )))))))))))*
(3 (57 (11 (26 (((16 (27 ((18 (59 (7 85 )))(31 54 ))))(13 41 ))(((((37 (9 22 ))((15 23 )((((21 60 )(32 (61 (24 44 ))))(69 (82 83 )))(125 (66 (68 (67 (64 65 ))))))))(74 (56 (10 19 ))))((34 35 )(118 (46 53 ))))(55 (48 (49 (47 (25 120 )))))))))))*
(3 (57 (11 (26 (((16 (27 ((18 (59 (7 85 )))(31 54 ))))(13 41 ))(((((37 (9 22 ))((15 23 )((((21 60 )(32 (61 (24 44 ))))(69 (82 83 )))(66 (125 (68 (65 (64 67 ))))))))(74 (56 (10 19 ))))((34 35 )(118 (46 53 ))))(55 (48 (49 (47 (25 120 )))))))))))*
(3 (57 (11 (26 (((16 (27 ((18 (59 (7 85 )))(31 54 ))))(13 41 ))(((((37 (9 22 ))((15 23 )((((21 60 )(32 (61 (24 44 ))))(69 (82 83 )))(66 (68 (125 (65 (64 67 ))))))))(74 (56 (10 19 ))))((34 35 )(118 (46 53 ))))(55 (48 (49 (47 (25 120 )))))))))))*
(3 (57 (11 (26 (((16 (27 ((18 (59 (7 85 )))(31 54 ))))(13 41 ))(((((37 (9 22 ))((15 23 )((((21 60 )(32 (61 (24 44 ))))(69 (82 83 )))(66 (68 (65 (125 (64 67 ))))))))(74 (56 (10 19 ))))((34 35 )(118 (46 53 ))))(55 (48 (49 (47 (25 120 )))))))))))*
(3 (57 (11 (26 (((16 (27 ((18 (59 (7 85 )))(31 54 ))))(13 41 ))(((((37 (9 22 ))((15 23 )((((21 60 )(32 (61 (24 44 ))))(69 (82 83 )))(66 (68 (65 (67 (64 125 ))))))))(74 (56 (10 19 ))))((34 35 )(118 (46 53 ))))(55 (48 (49 (47 (25 120 )))))))))))*
(3 (57 (11 (26 (((16 (27 ((18 (59 (7 85 )))(31 54 ))))(13 41 ))((((((37 (9 22 ))((15 23 )((((21 60 )(32 (61 (24 44 ))))(69 (82 83 )))(125 (66 (68 (65 (64 67 ))))))))(34 35 ))(74 (56 (10 19 ))))(118 (46 53 )))(55 (48 (49 (47 (25 120 )))))))))))*
(3 (57 (11 (26 (((16 (27 ((7 (18 (59 85 )))(31 54 ))))(13 41 ))(((((37 (9 22 ))((15 23 )((((21 60 )(32 (61 (24 44 ))))(69 (82 83 )))(125 (66 (68 (65 (64 67 ))))))))(74 (56 (10 19 ))))((34 35 )(118 (46 53 ))))(55 (48 (49 (47 (25 120 )))))))))))*
(3 (57 (11 (26 (((16 (27 ((18 (7 (59 85 )))(31 54 ))))(13 41 ))(((((37 (9 22 ))((15 23 )((((21 60 )(32 (61 (24 44 ))))(69 (82 83 )))(125 (66 (68 (65 (64 67 ))))))))(74 (56 (10 19 ))))((34 35 )(118 (46 53 ))))(55 (48 (49 (47 (25 120 )))))))))))*
(3 (57 (11 (26 (((16 (27 ((18 (59 (7 85 )))(31 54 ))))(13 41 ))(((((37 (9 22 ))((15 23 )((((21 60 )((24 32 )(44 61 )))(69 (82 83 )))(125 (66 (68 (65 (64 67 ))))))))(74 (56 (10 19 ))))((34 35 )(118 (46 53 ))))(55 (48 (49 (47 (25 120 )))))))))))*
(3 (57 (11 (26 (((16 (27 ((18 (7 (59 85 )))(31 54 ))))(13 41 ))(((((37 (9 22 ))((15 23 )((((21 60 )(44 (32 (24 61 ))))(69 (82 83 )))(125 (66 (68 (65 (64 67 ))))))))(74 (56 (10 19 ))))((34 35 )(118 (46 53 ))))(55 (48 (49 (47 (25 120 )))))))))))*
(3 (57 (11 (26 (((16 (27 ((18 (59 (7 85 )))(31 54 ))))(13 41 ))(((((37 (9 22 ))((15 23 )((((21 60 )(44 (32 (24 61 ))))(69 (82 83 )))(125 (66 (68 (65 (64 67 ))))))))(74 (56 (10 19 ))))((34 35 )(118 (46 53 ))))(55 (48 (47 (49 (25 120 )))))))))))*
(3 (57 (11 (26 (((16 (27 ((18 (59 (7 85 )))(31 54 ))))(13 41 ))(((((37 (9 22 ))((15 23 )((((21 60 )(44 (32 (24 61 ))))(69 (82 83 )))(125 (66 (68 (65 (64 67 ))))))))(74 (56 (10 19 ))))(53 ((34 35 )(46 118 ))))(55 (48 (49 (47 (25 120 )))))))))))*
(3 (57 (11 (26 (((16 (27 ((18 (59 (7 85 )))(31 54 ))))(13 41 ))(((((37 (9 22 ))((15 23 )((((21 60 )(44 (32 (24 61 ))))(69 (82 83 )))(125 (66 (68 (65 (64 67 ))))))))(74 (56 (10 19 ))))((34 35 )(53 (46 118 ))))(55 (48 (49 (47 (25 120 )))))))))))*
(3 (57 (11 (26 (((16 (27 ((18 (59 (7 85 )))(31 54 ))))(13 41 ))(((((37 (9 22 ))((15 23 )((((21 60 )(44 (32 (24 61 ))))(69 (82 83 )))(125 (66 (68 (65 (64 67 ))))))))(74 (56 (10 19 ))))((53 (34 35 ))(46 118 )))(55 (48 (49 (47 (25 120 )))))))))))*
(3 (57 (11 (26 (((16 (27 ((18 (59 (7 85 )))(31 54 ))))(13 41 ))(((((37 (9 22 ))((15 23 )((((21 60 )(44 (32 (24 61 ))))(69 (82 83 )))(125 (66 (68 (65 (64 67 ))))))))(74 (56 (10 19 ))))((35 (34 53 ))(46 118 )))(55 (48 (49 (47 (25 120 )))))))))))*
(3 (57 (11 (26 (((16 (27 (54 (31 (18 (59 (7 85 )))))))(13 41 ))(((((37 (9 22 ))((15 23 )((((21 60 )(44 (32 (24 61 ))))(69 (82 83 )))(125 (66 (68 (65 (64 67 ))))))))(74 (56 (10 19 ))))((34 35 )(118 (46 53 ))))(55 (48 (49 (47 (25 120 )))))))))))*
(3 (57 (11 (26 (((16 (27 ((18 (59 (7 85 )))(31 54 ))))(13 41 ))(((((37 (9 22 ))((15 23 )((((21 60 )(44 (32 (24 61 ))))(69 (82 83 )))(125 (66 (68 (67 (64 65 ))))))))(74 (56 (10 19 ))))((34 35 )(118 (46 53 ))))(55 (48 (49 (47 (25 120 )))))))))))*
(3 (57 (11 (26 (((16 (27 ((18 (59 (7 85 )))(31 54 ))))(13 41 ))(((((37 (9 22 ))((15 23 )((((21 60 )(44 (32 (24 61 ))))(69 (82 83 )))(66 (125 (68 (65 (64 67 ))))))))(74 (56 (10 19 ))))((34 35 )(118 (46 53 ))))(55 (48 (49 (47 (25 120 )))))))))))*
(3 (57 (11 (26 (((16 (27 ((18 (59 (7 85 )))(31 54 ))))(13 41 ))(((((37 (9 22 ))((15 23 )((((21 60 )(44 (32 (24 61 ))))(69 (82 83 )))(66 (68 (125 (65 (64 67 ))))))))(74 (56 (10 19 ))))((34 35 )(118 (46 53 ))))(55 (48 (49 (47 (25 120 )))))))))))*
(3 (57 (11 (26 (((16 (27 ((18 (59 (7 85 )))(31 54 ))))(13 41 ))(((((37 (9 22 ))((15 23 )((((21 60 )(44 (32 (24 61 ))))(69 (82 83 )))(66 (68 (65 (125 (64 67 ))))))))(74 (56 (10 19 ))))((34 35 )(118 (46 53 ))))(55 (48 (49 (47 (25 120 )))))))))))*
(3 (57 (11 (26 (((16 (27 ((18 (59 (7 85 )))(31 54 ))))(13 41 ))(((((37 (9 22 ))((15 23 )((((21 60 )(44 (32 (24 61 ))))(69 (82 83 )))(66 (68 (65 (67 (64 125 ))))))))(74 (56 (10 19 ))))((34 35 )(118 (46 53 ))))(55 (48 (49 (47 (25 120 )))))))))))*
(3 (57 (11 (26 (((16 (27 ((7 (18 (59 85 )))(31 54 ))))(13 41 ))(((((37 (9 22 ))((15 23 )((((21 60 )(32 (44 (24 61 ))))(69 (82 83 )))(125 (66 (68 (65 (64 67 ))))))))(74 (56 (10 19 ))))((34 35 )(118 (46 53 ))))(55 (48 (49 (47 (25 120 )))))))))))*
(3 (57 (11 (26 (((16 (27 ((18 (7 (59 85 )))(31 54 ))))(13 41 ))(((((37 (9 22 ))((15 23 )((((21 60 )(32 (44 (24 61 ))))(69 (82 83 )))(125 (66 (68 (65 (64 67 ))))))))(74 (56 (10 19 ))))((34 35 )(118 (46 53 ))))(55 (48 (49 (47 (25 120 )))))))))))*
(3 (57 (11 (26 (((16 (27 ((18 (59 (7 85 )))(31 54 ))))(13 41 ))(((((37 (9 22 ))((15 23 )((((21 60 )(32 (44 (24 61 ))))(69 (82 83 )))(125 (66 (68 (65 (64 67 ))))))))(74 (56 (10 19 ))))((34 35 )(118 (46 53 ))))(55 (48 (47 (49 (25 120 )))))))))))*
(3 (57 (11 (26 (((16 (27 ((18 (59 (7 85 )))(31 54 ))))(13 41 ))(((((37 (9 22 ))((15 23 )((((21 60 )(32 (44 (24 61 ))))(69 (82 83 )))(125 (66 (68 (65 (64 67 ))))))))(74 (56 (10 19 ))))(53 ((34 35 )(46 118 ))))(55 (48 (49 (47 (25 120 )))))))))))*
(3 (57 (11 (26 (((16 (27 ((18 (59 (7 85 )))(31 54 ))))(13 41 ))(((((37 (9 22 ))((15 23 )((((21 60 )(32 (44 (24 61 ))))(69 (82 83 )))(125 (66 (68 (65 (64 67 ))))))))(74 (56 (10 19 ))))((34 35 )(53 (46 118 ))))(55 (48 (49 (47 (25 120 )))))))))))*
(3 (57 (11 (26 (((16 (27 ((18 (59 (7 85 )))(31 54 ))))(13 41 ))(((((37 (9 22 ))((15 23 )((((21 60 )(32 (44 (24 61 ))))(69 (82 83 )))(125 (66 (68 (65 (64 67 ))))))))(74 (56 (10 19 ))))((53 (34 35 ))(46 118 )))(55 (48 (49 (47 (25 120 )))))))))))*
(3 (57 (11 (26 (((16 (27 ((18 (59 (7 85 )))(31 54 ))))(13 41 ))(((((37 (9 22 ))((15 23 )((((21 60 )(32 (44 (24 61 ))))(69 (82 83 )))(125 (66 (68 (65 (64 67 ))))))))(74 (56 (10 19 ))))((35 (34 53 ))(46 118 )))(55 (48 (49 (47 (25 120 )))))))))))*
(3 (57 (11 (26 (((16 (27 (54 (31 (18 (59 (7 85 )))))))(13 41 ))(((((37 (9 22 ))((15 23 )((((21 60 )(32 (44 (24 61 ))))(69 (82 83 )))(125 (66 (68 (65 (64 67 ))))))))(74 (56 (10 19 ))))((34 35 )(118 (46 53 ))))(55 (48 (49 (47 (25 120 )))))))))))*
(3 (57 (11 (26 (((16 (27 ((18 (59 (7 85 )))(31 54 ))))(13 41 ))(((((37 (9 22 ))((15 23 )((((21 60 )(32 (44 (24 61 ))))(69 (82 83 )))(125 (66 (68 (67 (64 65 ))))))))(74 (56 (10 19 ))))((34 35 )(118 (46 53 ))))(55 (48 (49 (47 (25 120 )))))))))))*
(3 (57 (11 (26 (((16 (27 ((18 (59 (7 85 )))(31 54 ))))(13 41 ))(((((37 (9 22 ))((15 23 )((((21 60 )(32 (44 (24 61 ))))(69 (82 83 )))(66 (125 (68 (65 (64 67 ))))))))(74 (56 (10 19 ))))((34 35 )(118 (46 53 ))))(55 (48 (49 (47 (25 120 )))))))))))*
(3 (57 (11 (26 (((16 (27 ((18 (59 (7 85 )))(31 54 ))))(13 41 ))(((((37 (9 22 ))((15 23 )((((21 60 )(32 (44 (24 61 ))))(69 (82 83 )))(66 (68 (125 (65 (64 67 ))))))))(74 (56 (10 19 ))))((34 35 )(118 (46 53 ))))(55 (48 (49 (47 (25 120 )))))))))))*
(3 (57 (11 (26 (((16 (27 ((18 (59 (7 85 )))(31 54 ))))(13 41 ))(((((37 (9 22 ))((15 23 )((((21 60 )(32 (44 (24 61 ))))(69 (82 83 )))(66 (68 (65 (125 (64 67 ))))))))(74 (56 (10 19 ))))((34 35 )(118 (46 53 ))))(55 (48 (49 (47 (25 120 )))))))))))*
(3 (57 (11 (26 (((16 (27 ((18 (59 (7 85 )))(31 54 ))))(13 41 ))(((((37 (9 22 ))((15 23 )((((21 60 )(32 (44 (24 61 ))))(69 (82 83 )))(66 (68 (65 (67 (64 125 ))))))))(74 (56 (10 19 ))))((34 35 )(118 (46 53 ))))(55 (48 (49 (47 (25 120 )))))))))))*
(3 (57 (11 (26 (((16 (27 ((18 (59 (7 85 )))(31 54 ))))(13 41 ))((((((37 (9 22 ))((15 23 )((((21 60 )(32 (44 (24 61 ))))(69 (82 83 )))(125 (66 (68 (65 (64 67 ))))))))(34 35 ))(74 (56 (10 19 ))))(118 (46 53 )))(55 (48 (49 (47 (25 120 )))))))))))*
(3 (57 (11 (26 (((16 (27 ((7 (18 (59 85 )))(31 54 ))))(13 41 ))(((((37 (9 22 ))((15 23 )((((21 60 )(32 (61 (24 44 ))))(69 (82 83 )))(125 (66 (68 (65 (64 67 ))))))))(74 (56 (10 19 ))))((34 35 )(118 (46 53 ))))(55 (48 (47 (49 (25 120 )))))))))))*
(3 (57 (11 (26 (((16 (27 ((18 (7 (59 85 )))(31 54 ))))(13 41 ))(((((37 (9 22 ))((15 23 )((((21 60 )(32 (61 (24 44 ))))(69 (82 83 )))(125 (66 (68 (65 (64 67 ))))))))(74 (56 (10 19 ))))((34 35 )(118 (46 53 ))))(55 (48 (47 (49 (25 120 )))))))))))*
(3 (57 (11 (26 (((16 (27 ((18 (59 (7 85 )))(31 54 ))))(13 41 ))(((((37 (9 22 ))((15 23 )((((21 60 )(61 (32 (24 44 ))))(69 (82 83 )))(125 (66 (68 (65 (64 67 ))))))))(74 (56 (10 19 ))))((34 35 )(118 (46 53 ))))(55 (48 (47 (49 (25 120 )))))))))))*
(3 (57 (11 (26 (((16 (27 ((18 (59 (7 85 )))(31 54 ))))(13 41 ))(((((37 (9 22 ))((15 23 )((((21 60 )(32 (61 (24 44 ))))(69 (82 83 )))(125 (66 (68 (65 (64 67 ))))))))(74 (56 (10 19 ))))((34 35 )(118 (46 53 ))))(55 (48 (49 (25 (47 120 )))))))))))*
(3 (57 (11 (26 (((16 (27 ((18 (59 (7 85 )))(31 54 ))))(13 41 ))(((((37 (9 22 ))((15 23 )((((21 60 )(32 (61 (24 44 ))))(69 (82 83 )))(125 (66 (68 (65 (64 67 ))))))))(74 (56 (10 19 ))))(53 ((34 35 )(46 118 ))))(55 (48 (47 (49 (25 120 )))))))))))*
(3 (57 (11 (26 (((16 (27 ((18 (59 (7 85 )))(31 54 ))))(13 41 ))(((((37 (9 22 ))((15 23 )((((21 60 )(32 (61 (24 44 ))))(69 (82 83 )))(125 (66 (68 (65 (64 67 ))))))))(74 (56 (10 19 ))))((34 35 )(53 (46 118 ))))(55 (48 (47 (49 (25 120 )))))))))))*
(3 (57 (11 (26 (((16 (27 ((18 (59 (7 85 )))(31 54 ))))(13 41 ))(((((37 (9 22 ))((15 23 )((((21 60 )(32 (61 (24 44 ))))(69 (82 83 )))(125 (66 (68 (65 (64 67 ))))))))(74 (56 (10 19 ))))((53 (34 35 ))(46 118 )))(55 (48 (47 (49 (25 120 )))))))))))*
(3 (57 (11 (26 (((16 (27 ((18 (59 (7 85 )))(31 54 ))))(13 41 ))(((((37 (9 22 ))((15 23 )((((21 60 )(32 (61 (24 44 ))))(69 (82 83 )))(125 (66 (68 (65 (64 67 ))))))))(74 (56 (10 19 ))))((35 (34 53 ))(46 118 )))(55 (48 (47 (49 (25 120 )))))))))))*
(3 (57 (11 (26 (((16 (27 (54 (31 (18 (59 (7 85 )))))))(13 41 ))(((((37 (9 22 ))((15 23 )((((21 60 )(32 (61 (24 44 ))))(69 (82 83 )))(125 (66 (68 (65 (64 67 ))))))))(74 (56 (10 19 ))))((34 35 )(118 (46 53 ))))(55 (48 (47 (49 (25 120 )))))))))))*
(3 (57 (11 (26 (((16 (27 ((18 (59 (7 85 )))(31 54 ))))(13 41 ))(((((37 (9 22 ))((15 23 )((((21 60 )(32 (61 (24 44 ))))(69 (82 83 )))(125 (66 (68 (67 (64 65 ))))))))(74 (56 (10 19 ))))((34 35 )(118 (46 53 ))))(55 (48 (47 (49 (25 120 )))))))))))*
(3 (57 (11 (26 (((16 (27 ((18 (59 (7 85 )))(31 54 ))))(13 41 ))(((((37 (9 22 ))((15 23 )((((21 60 )(32 (61 (24 44 ))))(69 (82 83 )))(66 (125 (68 (65 (64 67 ))))))))(74 (56 (10 19 ))))((34 35 )(118 (46 53 ))))(55 (48 (47 (49 (25 120 )))))))))))*
(3 (57 (11 (26 (((16 (27 ((18 (59 (7 85 )))(31 54 ))))(13 41 ))(((((37 (9 22 ))((15 23 )((((21 60 )(32 (61 (24 44 ))))(69 (82 83 )))(66 (68 (125 (65 (64 67 ))))))))(74 (56 (10 19 ))))((34 35 )(118 (46 53 ))))(55 (48 (47 (49 (25 120 )))))))))))*
(3 (57 (11 (26 (((16 (27 ((18 (59 (7 85 )))(31 54 ))))(13 41 ))(((((37 (9 22 ))((15 23 )((((21 60 )(32 (61 (24 44 ))))(69 (82 83 )))(66 (68 (65 (125 (64 67 ))))))))(74 (56 (10 19 ))))((34 35 )(118 (46 53 ))))(55 (48 (47 (49 (25 120 )))))))))))*
(3 (57 (11 (26 (((16 (27 ((18 (59 (7 85 )))(31 54 ))))(13 41 ))(((((37 (9 22 ))((15 23 )((((21 60 )(32 (61 (24 44 ))))(69 (82 83 )))(66 (68 (65 (67 (64 125 ))))))))(74 (56 (10 19 ))))((34 35 )(118 (46 53 ))))(55 (48 (47 (49 (25 120 )))))))))))*
(3 (57 (11 (26 (((16 (27 ((18 (59 (7 85 )))(31 54 ))))(13 41 ))((((((37 (9 22 ))((15 23 )((((21 60 )(32 (61 (24 44 ))))(69 (82 83 )))(125 (66 (68 (65 (64 67 ))))))))(34 35 ))(74 (56 (10 19 ))))(118 (46 53 )))(55 (48 (47 (49 (25 120 )))))))))))*
(3 (57 (11 (26 (((16 (27 ((7 (18 (59 85 )))(31 54 ))))(13 41 ))(((((37 (9 22 ))((15 23 )((((21 60 )(32 (61 (24 44 ))))(69 (82 83 )))(125 (66 (68 (65 (64 67 ))))))))(74 (56 (10 19 ))))(53 ((34 35 )(46 118 ))))(55 (48 (49 (47 (25 120 )))))))))))*
(3 (57 (11 (26 (((16 (27 ((18 (7 (59 85 )))(31 54 ))))(13 41 ))(((((37 (9 22 ))((15 23 )((((21 60 )(32 (61 (24 44 ))))(69 (82 83 )))(125 (66 (68 (65 (64 67 ))))))))(74 (56 (10 19 ))))(53 ((34 35 )(46 118 ))))(55 (48 (49 (47 (25 120 )))))))))))*
(3 (57 (11 (26 (((16 (27 ((18 (59 (7 85 )))(31 54 ))))(13 41 ))(((((37 (9 22 ))((15 23 )((((21 60 )((24 32 )(44 61 )))(69 (82 83 )))(125 (66 (68 (65 (64 67 ))))))))(74 (56 (10 19 ))))(53 ((34 35 )(46 118 ))))(55 (48 (49 (47 (25 120 )))))))))))*
(3 (57 (11 (26 (((16 (27 ((18 (59 (7 85 )))(31 54 ))))(13 41 ))(((((37 (9 22 ))((15 23 )((((21 60 )(61 (32 (24 44 ))))(69 (82 83 )))(125 (66 (68 (65 (64 67 ))))))))(74 (56 (10 19 ))))(53 ((34 35 )(46 118 ))))(55 (48 (49 (47 (25 120 )))))))))))*
(3 (57 (11 (26 (((16 (27 (54 (31 (18 (59 (7 85 )))))))(13 41 ))(((((37 (9 22 ))((15 23 )((((21 60 )(32 (61 (24 44 ))))(69 (82 83 )))(125 (66 (68 (65 (64 67 ))))))))(74 (56 (10 19 ))))(53 ((34 35 )(46 118 ))))(55 (48 (49 (47 (25 120 )))))))))))*
(3 (57 (11 (26 (((16 (27 ((18 (59 (7 85 )))(31 54 ))))(13 41 ))(((((37 (9 22 ))((15 23 )((((21 60 )(32 (61 (24 44 ))))(69 (82 83 )))(125 (66 (68 (67 (64 65 ))))))))(74 (56 (10 19 ))))(53 ((34 35 )(46 118 ))))(55 (48 (49 (47 (25 120 )))))))))))*
(3 (57 (11 (26 (((16 (27 ((18 (59 (7 85 )))(31 54 ))))(13 41 ))(((((37 (9 22 ))((15 23 )((((21 60 )(32 (61 (24 44 ))))(69 (82 83 )))(66 (125 (68 (65 (64 67 ))))))))(74 (56 (10 19 ))))(53 ((34 35 )(46 118 ))))(55 (48 (49 (47 (25 120 )))))))))))*
(3 (57 (11 (26 (((16 (27 ((18 (59 (7 85 )))(31 54 ))))(13 41 ))(((((37 (9 22 ))((15 23 )((((21 60 )(32 (61 (24 44 ))))(69 (82 83 )))(66 (68 (125 (65 (64 67 ))))))))(74 (56 (10 19 ))))(53 ((34 35 )(46 118 ))))(55 (48 (49 (47 (25 120 )))))))))))*
(3 (57 (11 (26 (((16 (27 ((18 (59 (7 85 )))(31 54 ))))(13 41 ))(((((37 (9 22 ))((15 23 )((((21 60 )(32 (61 (24 44 ))))(69 (82 83 )))(66 (68 (65 (125 (64 67 ))))))))(74 (56 (10 19 ))))(53 ((34 35 )(46 118 ))))(55 (48 (49 (47 (25 120 )))))))))))*
(3 (57 (11 (26 (((16 (27 ((18 (59 (7 85 )))(31 54 ))))(13 41 ))(((((37 (9 22 ))((15 23 )((((21 60 )(32 (61 (24 44 ))))(69 (82 83 )))(66 (68 (65 (67 (64 125 ))))))))(74 (56 (10 19 ))))(53 ((34 35 )(46 118 ))))(55 (48 (49 (47 (25 120 )))))))))))*
(3 (57 (11 (26 (((16 (27 ((7 (18 (59 85 )))(31 54 ))))(13 41 ))(((((37 (9 22 ))((15 23 )((((21 60 )(32 (61 (24 44 ))))(69 (82 83 )))(125 (66 (68 (65 (64 67 ))))))))(74 (56 (10 19 ))))((34 35 )(53 (46 118 ))))(55 (48 (49 (47 (25 120 )))))))))))*
(3 (57 (11 (26 (((16 (27 ((18 (7 (59 85 )))(31 54 ))))(13 41 ))(((((37 (9 22 ))((15 23 )((((21 60 )(32 (61 (24 44 ))))(69 (82 83 )))(125 (66 (68 (65 (64 67 ))))))))(74 (56 (10 19 ))))((34 35 )(53 (46 118 ))))(55 (48 (49 (47 (25 120 )))))))))))*
(3 (57 (11 (26 (((16 (27 ((18 (59 (7 85 )))(31 54 ))))(13 41 ))(((((37 (9 22 ))((15 23 )((((21 60 )((24 32 )(44 61 )))(69 (82 83 )))(125 (66 (68 (65 (64 67 ))))))))(74 (56 (10 19 ))))((34 35 )(53 (46 118 ))))(55 (48 (49 (47 (25 120 )))))))))))*
(3 (57 (11 (26 (((16 (27 ((18 (59 (7 85 )))(31 54 ))))(13 41 ))(((((37 (9 22 ))((15 23 )((((21 60 )(61 (32 (24 44 ))))(69 (82 83 )))(125 (66 (68 (65 (64 67 ))))))))(74 (56 (10 19 ))))((34 35 )(53 (46 118 ))))(55 (48 (49 (47 (25 120 )))))))))))*
(3 (57 (11 (26 (((16 (27 (54 (31 (18 (59 (7 85 )))))))(13 41 ))(((((37 (9 22 ))((15 23 )((((21 60 )(32 (61 (24 44 ))))(69 (82 83 )))(125 (66 (68 (65 (64 67 ))))))))(74 (56 (10 19 ))))((34 35 )(53 (46 118 ))))(55 (48 (49 (47 (25 120 )))))))))))*
(3 (57 (11 (26 (((16 (27 ((18 (59 (7 85 )))(31 54 ))))(13 41 ))(((((37 (9 22 ))((15 23 )((((21 60 )(32 (61 (24 44 ))))(69 (82 83 )))(125 (66 (68 (67 (64 65 ))))))))(74 (56 (10 19 ))))((34 35 )(53 (46 118 ))))(55 (48 (49 (47 (25 120 )))))))))))*
(3 (57 (11 (26 (((16 (27 ((18 (59 (7 85 )))(31 54 ))))(13 41 ))(((((37 (9 22 ))((15 23 )((((21 60 )(32 (61 (24 44 ))))(69 (82 83 )))(66 (125 (68 (65 (64 67 ))))))))(74 (56 (10 19 ))))((34 35 )(53 (46 118 ))))(55 (48 (49 (47 (25 120 )))))))))))*
(3 (57 (11 (26 (((16 (27 ((18 (59 (7 85 )))(31 54 ))))(13 41 ))(((((37 (9 22 ))((15 23 )((((21 60 )(32 (61 (24 44 ))))(69 (82 83 )))(66 (68 (125 (65 (64 67 ))))))))(74 (56 (10 19 ))))((34 35 )(53 (46 118 ))))(55 (48 (49 (47 (25 120 )))))))))))*
(3 (57 (11 (26 (((16 (27 ((18 (59 (7 85 )))(31 54 ))))(13 41 ))(((((37 (9 22 ))((15 23 )((((21 60 )(32 (61 (24 44 ))))(69 (82 83 )))(66 (68 (65 (125 (64 67 ))))))))(74 (56 (10 19 ))))((34 35 )(53 (46 118 ))))(55 (48 (49 (47 (25 120 )))))))))))*
(3 (57 (11 (26 (((16 (27 ((18 (59 (7 85 )))(31 54 ))))(13 41 ))(((((37 (9 22 ))((15 23 )((((21 60 )(32 (61 (24 44 ))))(69 (82 83 )))(66 (68 (65 (67 (64 125 ))))))))(74 (56 (10 19 ))))((34 35 )(53 (46 118 ))))(55 (48 (49 (47 (25 120 )))))))))))*
(3 (57 (11 (26 (((16 (27 ((7 (18 (59 85 )))(31 54 ))))(13 41 ))(((((37 (9 22 ))((15 23 )((((21 60 )(32 (61 (24 44 ))))(69 (82 83 )))(125 (66 (68 (65 (64 67 ))))))))(74 (56 (10 19 ))))((53 (34 35 ))(46 118 )))(55 (48 (49 (47 (25 120 )))))))))))*
(3 (57 (11 (26 (((16 (27 ((18 (7 (59 85 )))(31 54 ))))(13 41 ))(((((37 (9 22 ))((15 23 )((((21 60 )(32 (61 (24 44 ))))(69 (82 83 )))(125 (66 (68 (65 (64 67 ))))))))(74 (56 (10 19 ))))((53 (34 35 ))(46 118 )))(55 (48 (49 (47 (25 120 )))))))))))*
(3 (57 (11 (26 (((16 (27 ((18 (59 (7 85 )))(31 54 ))))(13 41 ))(((((37 (9 22 ))((15 23 )((((21 60 )((24 32 )(44 61 )))(69 (82 83 )))(125 (66 (68 (65 (64 67 ))))))))(74 (56 (10 19 ))))((53 (34 35 ))(46 118 )))(55 (48 (49 (47 (25 120 )))))))))))*
(3 (57 (11 (26 (((16 (27 ((18 (59 (7 85 )))(31 54 ))))(13 41 ))(((((37 (9 22 ))((15 23 )((((21 60 )(61 (32 (24 44 ))))(69 (82 83 )))(125 (66 (68 (65 (64 67 ))))))))(74 (56 (10 19 ))))((53 (34 35 ))(46 118 )))(55 (48 (49 (47 (25 120 )))))))))))*
(3 (57 (11 (26 (((16 (27 (54 (31 (18 (59 (7 85 )))))))(13 41 ))(((((37 (9 22 ))((15 23 )((((21 60 )(32 (61 (24 44 ))))(69 (82 83 )))(125 (66 (68 (65 (64 67 ))))))))(74 (56 (10 19 ))))((53 (34 35 ))(46 118 )))(55 (48 (49 (47 (25 120 )))))))))))*
(3 (57 (11 (26 (((16 (27 ((18 (59 (7 85 )))(31 54 ))))(13 41 ))(((((37 (9 22 ))((15 23 )((((21 60 )(32 (61 (24 44 ))))(69 (82 83 )))(125 (66 (68 (67 (64 65 ))))))))(74 (56 (10 19 ))))((53 (34 35 ))(46 118 )))(55 (48 (49 (47 (25 120 )))))))))))*
(3 (57 (11 (26 (((16 (27 ((18 (59 (7 85 )))(31 54 ))))(13 41 ))(((((37 (9 22 ))((15 23 )((((21 60 )(32 (61 (24 44 ))))(69 (82 83 )))(66 (125 (68 (65 (64 67 ))))))))(74 (56 (10 19 ))))((53 (34 35 ))(46 118 )))(55 (48 (49 (47 (25 120 )))))))))))*
(3 (57 (11 (26 (((16 (27 ((18 (59 (7 85 )))(31 54 ))))(13 41 ))(((((37 (9 22 ))((15 23 )((((21 60 )(32 (61 (24 44 ))))(69 (82 83 )))(66 (68 (125 (65 (64 67 ))))))))(74 (56 (10 19 ))))((53 (34 35 ))(46 118 )))(55 (48 (49 (47 (25 120 )))))))))))*
(3 (57 (11 (26 (((16 (27 ((18 (59 (7 85 )))(31 54 ))))(13 41 ))(((((37 (9 22 ))((15 23 )((((21 60 )(32 (61 (24 44 ))))(69 (82 83 )))(66 (68 (65 (125 (64 67 ))))))))(74 (56 (10 19 ))))((53 (34 35 ))(46 118 )))(55 (48 (49 (47 (25 120 )))))))))))*
(3 (57 (11 (26 (((16 (27 ((18 (59 (7 85 )))(31 54 ))))(13 41 ))(((((37 (9 22 ))((15 23 )((((21 60 )(32 (61 (24 44 ))))(69 (82 83 )))(66 (68 (65 (67 (64 125 ))))))))(74 (56 (10 19 ))))((53 (34 35 ))(46 118 )))(55 (48 (49 (47 (25 120 )))))))))))*
(3 (57 (11 (26 (((16 (27 ((7 (18 (59 85 )))(31 54 ))))(13 41 ))(((((37 (9 22 ))((15 23 )((((21 60 )(32 (61 (24 44 ))))(69 (82 83 )))(125 (66 (68 (65 (64 67 ))))))))(74 (56 (10 19 ))))((34 (35 53 ))(46 118 )))(55 (48 (49 (47 (25 120 )))))))))))*
(3 (57 (11 (26 (((16 (27 ((18 (7 (59 85 )))(31 54 ))))(13 41 ))(((((37 (9 22 ))((15 23 )((((21 60 )(32 (61 (24 44 ))))(69 (82 83 )))(125 (66 (68 (65 (64 67 ))))))))(74 (56 (10 19 ))))((34 (35 53 ))(46 118 )))(55 (48 (49 (47 (25 120 )))))))))))*
(3 (57 (11 (26 (((16 (27 ((18 (59 (7 85 )))(31 54 ))))(13 41 ))(((((37 (9 22 ))((15 23 )((((21 60 )((24 32 )(44 61 )))(69 (82 83 )))(125 (66 (68 (65 (64 67 ))))))))(74 (56 (10 19 ))))((34 (35 53 ))(46 118 )))(55 (48 (49 (47 (25 120 )))))))))))*
(3 (57 (11 (26 (((16 (27 ((18 (59 (7 85 )))(31 54 ))))(13 41 ))(((((37 (9 22 ))((15 23 )((((21 60 )(61 (32 (24 44 ))))(69 (82 83 )))(125 (66 (68 (65 (64 67 ))))))))(74 (56 (10 19 ))))((34 (35 53 ))(46 118 )))(55 (48 (49 (47 (25 120 )))))))))))*
(3 (57 (11 (26 (((16 (27 (54 (31 (18 (59 (7 85 )))))))(13 41 ))(((((37 (9 22 ))((15 23 )((((21 60 )(32 (61 (24 44 ))))(69 (82 83 )))(125 (66 (68 (65 (64 67 ))))))))(74 (56 (10 19 ))))((34 (35 53 ))(46 118 )))(55 (48 (49 (47 (25 120 )))))))))))*
(3 (57 (11 (26 (((16 (27 ((18 (59 (7 85 )))(31 54 ))))(13 41 ))(((((37 (9 22 ))((15 23 )((((21 60 )(32 (61 (24 44 ))))(69 (82 83 )))(125 (66 (68 (67 (64 65 ))))))))(74 (56 (10 19 ))))((34 (35 53 ))(46 118 )))(55 (48 (49 (47 (25 120 )))))))))))*
(3 (57 (11 (26 (((16 (27 ((18 (59 (7 85 )))(31 54 ))))(13 41 ))(((((37 (9 22 ))((15 23 )((((21 60 )(32 (61 (24 44 ))))(69 (82 83 )))(66 (125 (68 (65 (64 67 ))))))))(74 (56 (10 19 ))))((34 (35 53 ))(46 118 )))(55 (48 (49 (47 (25 120 )))))))))))*
(3 (57 (11 (26 (((16 (27 ((18 (59 (7 85 )))(31 54 ))))(13 41 ))(((((37 (9 22 ))((15 23 )((((21 60 )(32 (61 (24 44 ))))(69 (82 83 )))(66 (68 (125 (65 (64 67 ))))))))(74 (56 (10 19 ))))((34 (35 53 ))(46 118 )))(55 (48 (49 (47 (25 120 )))))))))))*
(3 (57 (11 (26 (((16 (27 ((18 (59 (7 85 )))(31 54 ))))(13 41 ))(((((37 (9 22 ))((15 23 )((((21 60 )(32 (61 (24 44 ))))(69 (82 83 )))(66 (68 (65 (125 (64 67 ))))))))(74 (56 (10 19 ))))((34 (35 53 ))(46 118 )))(55 (48 (49 (47 (25 120 )))))))))))*
(3 (57 (11 (26 (((16 (27 ((18 (59 (7 85 )))(31 54 ))))(13 41 ))(((((37 (9 22 ))((15 23 )((((21 60 )(32 (61 (24 44 ))))(69 (82 83 )))(66 (68 (65 (67 (64 125 ))))))))(74 (56 (10 19 ))))((34 (35 53 ))(46 118 )))(55 (48 (49 (47 (25 120 )))))))))))*
(3 (57 (11 (26 (((16 (27 ((18 (7 (59 85 )))(31 54 ))))(13 41 ))((((((34 (35 (9 (((21 (24 (60 (23 44 ))))(32 61 ))(69 (82 83 ))))))(66 (65 (125 (68 (64 67 ))))))(22 74 ))((10 19 )(56 (15 118 ))))(46 53 ))((37 (49 (47 (25 120 ))))(48 55 ))))))))*
(3 (57 (11 (26 (((16 (27 ((18 (7 (59 85 )))(31 54 ))))(13 41 ))((((((34 (35 (9 (((21 (24 (60 (23 44 ))))(32 61 ))(69 (82 83 ))))))(125 (66 (65 (68 (64 67 ))))))(22 74 ))((10 19 )(56 (15 118 ))))(46 53 ))((37 (49 (47 (25 120 ))))(48 55 ))))))))*
(3 (57 (11 (26 (((16 (27 ((18 (7 (59 85 )))(31 54 ))))(13 41 ))((((((34 (35 (9 (((21 (24 (60 (23 44 ))))(32 61 ))(69 (82 83 ))))))(66 (125 (65 (68 (64 67 ))))))(22 74 ))((10 19 )(56 (15 118 ))))(46 53 ))((37 (49 (47 (25 120 ))))(48 55 ))))))))*
(3 (57 (11 (26 (((16 (27 ((18 (7 (59 85 )))(31 54 ))))(13 41 ))((((((34 (35 (9 (((21 (24 (60 (23 44 ))))(32 61 ))(69 (82 83 ))))))(66 (65 (68 (64 (67 125 ))))))(22 74 ))((10 19 )(56 (15 118 ))))(46 53 ))((37 (49 (47 (25 120 ))))(48 55 ))))))))*
(3 (57 (11 (26 (((16 (27 (54 (31 (18 (7 (59 85 )))))))(13 41 ))((((((34 (35 (9 (((21 (24 (60 (23 44 ))))(32 61 ))(69 (82 83 ))))))(66 (65 (125 (68 (64 67 ))))))(22 74 ))((10 19 )(56 (15 118 ))))(46 53 ))((37 (49 (47 (25 120 ))))(48 55 ))))))))*
(3 (57 (11 (26 (((16 (27 (54 (31 (7 (18 (59 85 )))))))(13 41 ))((((((34 (35 (9 (((21 (24 (60 (23 44 ))))(32 61 ))(69 (82 83 ))))))(66 (65 (125 (68 (64 67 ))))))(22 74 ))((10 19 )(56 (15 118 ))))(46 53 ))((37 (49 (47 (25 120 ))))(48 55 ))))))))*
(3 (57 (11 (26 (((16 (27 ((18 (7 (59 85 )))(31 54 ))))(13 41 ))((((((34 (35 (9 (((21 (24 (60 (23 44 ))))(32 61 ))(69 (82 83 ))))))(66 (65 (125 (68 (64 67 ))))))(22 74 ))((10 19 )(56 (15 118 ))))(46 53 ))(37 (55 (48 (49 (47 (25 120 ))))))))))))*
(3 (57 (11 (26 (((16 (27 ((18 (7 (59 85 )))(31 54 ))))(13 41 ))((((((34 (35 (9 (((21 (24 (60 (23 44 ))))(32 61 ))(69 (82 83 ))))))(66 (65 (125 (68 (64 67 ))))))(22 74 ))((10 19 )(56 (15 118 ))))(46 53 ))(37 (55 (48 (47 (49 (25 120 ))))))))))))*
(3 (57 (11 (26 (((16 (27 (((7 18 )(59 85 ))(31 54 ))))(13 41 ))((((((34 (35 (9 (((21 (24 (60 (23 44 ))))(32 61 ))(69 (82 83 ))))))(66 (65 (125 (68 (64 67 ))))))(22 74 ))((10 19 )(56 (15 118 ))))(46 53 ))((37 (49 (47 (25 120 ))))(48 55 ))))))))*
(3 (57 (11 (26 (((16 (27 ((18 (7 (59 85 )))(31 54 ))))(13 41 ))((((((34 (35 (9 (((21 (24 (60 (23 44 ))))(32 61 ))(69 (82 83 ))))))(66 (65 (125 (68 (64 67 ))))))(22 74 ))((10 19 )(56 (15 118 ))))(46 53 ))((37 ((25 120 )(47 49 )))(48 55 ))))))))*
(3 (57 (11 (26 (((16 (27 ((18 (7 (59 85 )))(31 54 ))))(13 41 ))(((((((9 34 )(35 (((21 (24 (60 (23 44 ))))(32 61 ))(69 (82 83 )))))(66 (65 (125 (68 (64 67 ))))))(22 74 ))((10 19 )(56 (15 118 ))))(46 53 ))((37 (49 (47 (25 120 ))))(48 55 ))))))))*
(3 (57 (11 (26 (((16 (27 ((18 (7 (59 85 )))(31 54 ))))(13 41 ))((((((34 (35 (9 (((21 (24 (60 (23 44 ))))(32 61 ))(69 (82 83 ))))))(66 (65 (125 (68 (64 67 ))))))(22 74 ))((10 19 )(56 (15 118 ))))(46 53 ))((47 (37 (49 (25 120 ))))(48 55 ))))))))*
(3 (57 (11 (26 (((16 (27 ((18 (7 (59 85 )))(31 54 ))))(13 41 ))((((((34 (35 (9 (((21 (24 (60 (23 44 ))))(32 61 ))(69 (82 83 ))))))(66 (65 (125 (68 (64 67 ))))))(22 74 ))((10 19 )(56 (15 118 ))))(46 53 ))((37 (47 (49 (25 120 ))))(48 55 ))))))))*
(3 (57 (11 (26 (((16 (27 ((18 (7 (59 85 )))(31 54 ))))(13 41 ))((((((34 (35 (9 (((21 (24 (60 (23 44 ))))(32 61 ))(69 (82 83 ))))))(66 (125 (68 (67 (64 65 ))))))(22 74 ))((10 19 )(56 (15 118 ))))(46 53 ))((37 (49 (47 (25 120 ))))(48 55 ))))))))*
(3 (57 (11 (26 (((16 (27 ((18 (7 (59 85 )))(31 54 ))))(13 41 ))((((((34 (35 (9 (((21 (24 (60 (23 44 ))))(32 61 ))(69 (82 83 ))))))(66 (68 (65 (125 (64 67 ))))))(22 74 ))((10 19 )(56 (15 118 ))))(46 53 ))((37 (49 (47 (25 120 ))))(48 55 ))))))))*
(3 (57 (11 (26 (((16 (27 ((7 (18 (59 85 )))(31 54 ))))(13 41 ))((((((34 (35 (9 (((21 (24 (60 (23 44 ))))(32 61 ))(69 (82 83 ))))))(125 (66 (65 (68 (64 67 ))))))(22 74 ))((10 19 )(56 (15 118 ))))(46 53 ))((37 (49 (47 (25 120 ))))(48 55 ))))))))*
(3 (57 (11 (26 (((16 (27 ((18 (7 (59 85 )))(31 54 ))))(13 41 ))(((((((9 34 )(35 (((21 (24 (60 (23 44 ))))(32 61 ))(69 (82 83 )))))(125 (66 (65 (68 (64 67 ))))))(22 74 ))((10 19 )(56 (15 118 ))))(46 53 ))((37 (49 (47 (25 120 ))))(48 55 ))))))))*
(3 (57 (11 (26 (((16 (27 ((18 (7 (59 85 )))(31 54 ))))(13 41 ))((((((34 (35 (9 (((21 (24 (60 (23 44 ))))(32 61 ))(69 (82 83 ))))))(125 (66 (65 (68 (64 67 ))))))(22 74 ))((10 19 )(56 (15 118 ))))(46 53 ))((47 (37 (49 (25 120 ))))(48 55 ))))))))*
(3 (57 (11 (26 (((16 (27 ((18 (7 (59 85 )))(31 54 ))))(13 41 ))((((((34 (35 (9 (((21 (24 (60 (23 44 ))))(32 61 ))(69 (82 83 ))))))(125 (66 (65 (68 (64 67 ))))))(22 74 ))((10 19 )(56 (15 118 ))))(46 53 ))((37 (47 (49 (25 120 ))))(48 55 ))))))))*
(3 (57 (11 (26 (((16 (27 (54 (31 (18 (7 (59 85 )))))))(13 41 ))((((((34 (35 (9 (((21 (24 (60 (23 44 ))))(32 61 ))(69 (82 83 ))))))(125 (66 (65 (68 (64 67 ))))))(22 74 ))((10 19 )(56 (15 118 ))))(46 53 ))((37 (49 (47 (25 120 ))))(48 55 ))))))))*
(3 (57 (11 (26 (((16 (27 ((18 (7 (59 85 )))(31 54 ))))(13 41 ))((((((34 (35 (9 (((21 (24 (60 (23 44 ))))(32 61 ))(69 (82 83 ))))))(125 (66 (68 (67 (64 65 ))))))(22 74 ))((10 19 )(56 (15 118 ))))(46 53 ))((37 (49 (47 (25 120 ))))(48 55 ))))))))*
(3 (57 (11 (26 (((16 (27 (54 (31 (7 (18 (59 85 )))))))(13 41 ))((((((34 (35 (9 (((21 (24 (60 (23 44 ))))(32 61 ))(69 (82 83 ))))))(125 (66 (65 (68 (64 67 ))))))(22 74 ))((10 19 )(56 (15 118 ))))(46 53 ))((37 (49 (47 (25 120 ))))(48 55 ))))))))*
(3 (57 (11 (26 (((16 (27 ((18 (7 (59 85 )))(31 54 ))))(13 41 ))((((((34 (35 (9 (((21 (24 (60 (23 44 ))))(32 61 ))(69 (82 83 ))))))(125 (66 (65 (68 (64 67 ))))))(22 74 ))((10 19 )(56 (15 118 ))))(46 53 ))(37 (55 (48 (49 (47 (25 120 ))))))))))))*
(3 (57 (11 (26 (((16 (27 ((18 (7 (59 85 )))(31 54 ))))(13 41 ))((((((34 (35 (9 (((21 (24 (60 (23 44 ))))(32 61 ))(69 (82 83 ))))))(125 (66 (65 (68 (64 67 ))))))(22 74 ))((10 19 )(56 (15 118 ))))(46 53 ))(37 (55 (48 (47 (49 (25 120 ))))))))))))*
(3 (57 (11 (26 (((16 (27 ((18 (7 (59 85 )))(31 54 ))))(13 41 ))((((((34 (35 (9 (((21 (24 (60 (23 44 ))))(32 61 ))(69 (82 83 ))))))(125 (66 (65 (68 (64 67 ))))))(22 74 ))((10 19 )(56 (15 118 ))))(46 53 ))((37 ((25 120 )(47 49 )))(48 55 ))))))))*
(3 (57 (11 (26 (((16 (27 ((7 (18 (59 85 )))(31 54 ))))(13 41 ))((((((34 (35 (9 (((21 (24 (60 (23 44 ))))(32 61 ))(69 (82 83 ))))))(66 (125 (65 (68 (64 67 ))))))(22 74 ))((10 19 )(56 (15 118 ))))(46 53 ))((37 (49 (47 (25 120 ))))(48 55 ))))))))*
(3 (57 (11 (26 (((16 (27 ((18 (7 (59 85 )))(31 54 ))))(13 41 ))(((((((9 34 )(35 (((21 (24 (60 (23 44 ))))(32 61 ))(69 (82 83 )))))(66 (125 (65 (68 (64 67 ))))))(22 74 ))((10 19 )(56 (15 118 ))))(46 53 ))((37 (49 (47 (25 120 ))))(48 55 ))))))))*
(3 (57 (11 (26 (((16 (27 ((18 (7 (59 85 )))(31 54 ))))(13 41 ))((((((34 (35 (9 (((21 (24 (60 (23 44 ))))(32 61 ))(69 (82 83 ))))))(66 (125 (65 (68 (64 67 ))))))(22 74 ))((10 19 )(56 (15 118 ))))(46 53 ))((47 (37 (49 (25 120 ))))(48 55 ))))))))*
(3 (57 (11 (26 (((16 (27 ((18 (7 (59 85 )))(31 54 ))))(13 41 ))((((((34 (35 (9 (((21 (24 (60 (23 44 ))))(32 61 ))(69 (82 83 ))))))(66 (125 (65 (68 (64 67 ))))))(22 74 ))((10 19 )(56 (15 118 ))))(46 53 ))((37 (47 (49 (25 120 ))))(48 55 ))))))))*
(3 (57 (11 (26 (((16 (27 (54 (31 (18 (7 (59 85 )))))))(13 41 ))((((((34 (35 (9 (((21 (24 (60 (23 44 ))))(32 61 ))(69 (82 83 ))))))(66 (125 (65 (68 (64 67 ))))))(22 74 ))((10 19 )(56 (15 118 ))))(46 53 ))((37 (49 (47 (25 120 ))))(48 55 ))))))))*
(3 (57 (11 (26 (((16 (27 (54 (31 (7 (18 (59 85 )))))))(13 41 ))((((((34 (35 (9 (((21 (24 (60 (23 44 ))))(32 61 ))(69 (82 83 ))))))(66 (125 (65 (68 (64 67 ))))))(22 74 ))((10 19 )(56 (15 118 ))))(46 53 ))((37 (49 (47 (25 120 ))))(48 55 ))))))))*
(3 (57 (11 (26 (((16 (27 ((18 (7 (59 85 )))(31 54 ))))(13 41 ))((((((34 (35 (9 (((21 (24 (60 (23 44 ))))(32 61 ))(69 (82 83 ))))))(66 (125 (65 (68 (64 67 ))))))(22 74 ))((10 19 )(56 (15 118 ))))(46 53 ))(37 (55 (48 (49 (47 (25 120 ))))))))))))*
(3 (57 (11 (26 (((16 (27 ((18 (7 (59 85 )))(31 54 ))))(13 41 ))((((((34 (35 (9 (((21 (24 (60 (23 44 ))))(32 61 ))(69 (82 83 ))))))(66 (125 (65 (68 (64 67 ))))))(22 74 ))((10 19 )(56 (15 118 ))))(46 53 ))(37 (55 (48 (47 (49 (25 120 ))))))))))))*
(3 (57 (11 (26 (((16 (27 ((18 (7 (59 85 )))(31 54 ))))(13 41 ))((((((34 (35 (9 (((21 (24 (60 (23 44 ))))(32 61 ))(69 (82 83 ))))))(66 (125 (65 (68 (64 67 ))))))(22 74 ))((10 19 )(56 (15 118 ))))(46 53 ))((37 ((25 120 )(47 49 )))(48 55 ))))))))*
(3 (57 (11 (26 (((16 (27 ((7 (18 (59 85 )))(31 54 ))))(13 41 ))((((((34 (35 (9 (((21 (24 (60 (23 44 ))))(32 61 ))(69 (82 83 ))))))(66 (65 (68 (64 (67 125 ))))))(22 74 ))((10 19 )(56 (15 118 ))))(46 53 ))((37 (49 (47 (25 120 ))))(48 55 ))))))))*
(3 (57 (11 (26 (((16 (27 ((18 (7 (59 85 )))(31 54 ))))(13 41 ))(((((((9 34 )(35 (((21 (24 (60 (23 44 ))))(32 61 ))(69 (82 83 )))))(66 (65 (68 (64 (67 125 ))))))(22 74 ))((10 19 )(56 (15 118 ))))(46 53 ))((37 (49 (47 (25 120 ))))(48 55 ))))))))*
(3 (57 (11 (26 (((16 (27 ((18 (7 (59 85 )))(31 54 ))))(13 41 ))((((((34 (35 (9 (((21 (24 (60 (23 44 ))))(32 61 ))(69 (82 83 ))))))(66 (65 (68 (64 (67 125 ))))))(22 74 ))((10 19 )(56 (15 118 ))))(46 53 ))((47 (37 (49 (25 120 ))))(48 55 ))))))))*
(3 (57 (11 (26 (((16 (27 ((18 (7 (59 85 )))(31 54 ))))(13 41 ))((((((34 (35 (9 (((21 (24 (60 (23 44 ))))(32 61 ))(69 (82 83 ))))))(66 (65 (68 (64 (67 125 ))))))(22 74 ))((10 19 )(56 (15 118 ))))(46 53 ))((37 (47 (49 (25 120 ))))(48 55 ))))))))*
(3 (57 (11 (26 (((16 (27 (54 (31 (18 (7 (59 85 )))))))(13 41 ))((((((34 (35 (9 (((21 (24 (60 (23 44 ))))(32 61 ))(69 (82 83 ))))))(66 (65 (68 (64 (67 125 ))))))(22 74 ))((10 19 )(56 (15 118 ))))(46 53 ))((37 (49 (47 (25 120 ))))(48 55 ))))))))*
(3 (57 (11 (26 (((16 (27 ((18 (7 (59 85 )))(31 54 ))))(13 41 ))((((((34 (35 (9 (((21 (24 (60 (23 44 ))))(32 61 ))(69 (82 83 ))))))(66 (68 ((64 65 )(67 125 )))))(22 74 ))((10 19 )(56 (15 118 ))))(46 53 ))((37 (49 (47 (25 120 ))))(48 55 ))))))))*
(3 (57 (11 (26 (((16 (27 (54 (31 (7 (18 (59 85 )))))))(13 41 ))((((((34 (35 (9 (((21 (24 (60 (23 44 ))))(32 61 ))(69 (82 83 ))))))(66 (65 (68 (64 (67 125 ))))))(22 74 ))((10 19 )(56 (15 118 ))))(46 53 ))((37 (49 (47 (25 120 ))))(48 55 ))))))))*
(3 (57 (11 (26 (((16 (27 ((18 (7 (59 85 )))(31 54 ))))(13 41 ))((((((34 (35 (9 (((21 (24 (60 (23 44 ))))(32 61 ))(69 (82 83 ))))))(66 (65 (68 (64 (67 125 ))))))(22 74 ))((10 19 )(56 (15 118 ))))(46 53 ))(37 (55 (48 (49 (47 (25 120 ))))))))))))*
(3 (57 (11 (26 (((16 (27 ((18 (7 (59 85 )))(31 54 ))))(13 41 ))((((((34 (35 (9 (((21 (24 (60 (23 44 ))))(32 61 ))(69 (82 83 ))))))(66 (65 (68 (64 (67 125 ))))))(22 74 ))((10 19 )(56 (15 118 ))))(46 53 ))(37 (55 (48 (47 (49 (25 120 ))))))))))))*
(3 (57 (11 (26 (((16 (27 ((18 (7 (59 85 )))(31 54 ))))(13 41 ))((((((34 (35 (9 (((21 (24 (60 (23 44 ))))(32 61 ))(69 (82 83 ))))))(66 (65 (68 (64 (67 125 ))))))(22 74 ))((10 19 )(56 (15 118 ))))(46 53 ))((37 ((25 120 )(47 49 )))(48 55 ))))))))*
(3 (57 (11 (26 (((16 (27 (54 (31 (18 (7 (59 85 )))))))(13 41 ))(((((((9 34 )(35 (((21 (24 (60 (23 44 ))))(32 61 ))(69 (82 83 )))))(66 (65 (125 (68 (64 67 ))))))(22 74 ))((10 19 )(56 (15 118 ))))(46 53 ))((37 (49 (47 (25 120 ))))(48 55 ))))))))*
(3 (57 (11 (26 (((16 (27 (54 (31 (18 (7 (59 85 )))))))(13 41 ))((((((34 (35 (9 (((21 (24 (60 (23 44 ))))(32 61 ))(69 (82 83 ))))))(66 (65 (125 (68 (64 67 ))))))(22 74 ))((10 19 )(56 (15 118 ))))(46 53 ))((47 (37 (49 (25 120 ))))(48 55 ))))))))*
(3 (57 (11 (26 (((16 (27 (54 (31 (18 (7 (59 85 )))))))(13 41 ))((((((34 (35 (9 (((21 (24 (60 (23 44 ))))(32 61 ))(69 (82 83 ))))))(66 (65 (125 (68 (64 67 ))))))(22 74 ))((10 19 )(56 (15 118 ))))(46 53 ))((37 (47 (49 (25 120 ))))(48 55 ))))))))*
(3 (57 (11 (26 (((16 (27 (54 (31 (18 (7 (59 85 )))))))(13 41 ))((((((34 (35 (9 (((21 (24 (60 (23 44 ))))(32 61 ))(69 (82 83 ))))))(66 (125 (68 (67 (64 65 ))))))(22 74 ))((10 19 )(56 (15 118 ))))(46 53 ))((37 (49 (47 (25 120 ))))(48 55 ))))))))*
(3 (57 (11 (26 (((16 (27 (54 (31 (18 (7 (59 85 )))))))(13 41 ))((((((34 (35 (9 (((21 (24 (60 (23 44 ))))(32 61 ))(69 (82 83 ))))))(66 (68 (65 (125 (64 67 ))))))(22 74 ))((10 19 )(56 (15 118 ))))(46 53 ))((37 (49 (47 (25 120 ))))(48 55 ))))))))*
(3 (57 (11 (26 (((16 (27 (54 (31 (18 (7 (59 85 )))))))(13 41 ))((((((34 (35 (9 (((21 (24 (60 (23 44 ))))(32 61 ))(69 (82 83 ))))))(66 (65 (125 (68 (64 67 ))))))(22 74 ))((10 19 )(56 (15 118 ))))(46 53 ))(37 (55 (48 (49 (47 (25 120 ))))))))))))*
(3 (57 (11 (26 (((16 (27 (54 (31 (18 (7 (59 85 )))))))(13 41 ))((((((34 (35 (9 (((21 (24 (60 (23 44 ))))(32 61 ))(69 (82 83 ))))))(66 (65 (125 (68 (64 67 ))))))(22 74 ))((10 19 )(56 (15 118 ))))(46 53 ))(37 (55 (48 (47 (49 (25 120 ))))))))))))*
(3 (57 (11 (26 (((16 (27 (54 (31 (18 (7 (59 85 )))))))(13 41 ))((((((34 (35 (9 (((21 (24 (60 (23 44 ))))(32 61 ))(69 (82 83 ))))))(66 (65 (125 (68 (64 67 ))))))(22 74 ))((10 19 )(56 (15 118 ))))(46 53 ))((37 ((25 120 )(47 49 )))(48 55 ))))))))*
(3 (57 (11 (26 (((16 (27 (54 (31 (18 (59 (7 85 )))))))(13 41 ))((((((34 (35 (9 (((21 (24 (60 (23 44 ))))(32 61 ))(69 (82 83 ))))))(66 (65 (125 (68 (64 67 ))))))(22 74 ))((10 19 )(56 (15 118 ))))(46 53 ))((37 (49 (47 (25 120 ))))(48 55 ))))))))*
(3 (57 (11 (26 (((16 (27 (54 (31 (7 (18 (59 85 )))))))(13 41 ))(((((((9 34 )(35 (((21 (24 (60 (23 44 ))))(32 61 ))(69 (82 83 )))))(66 (65 (125 (68 (64 67 ))))))(22 74 ))((10 19 )(56 (15 118 ))))(46 53 ))((37 (49 (47 (25 120 ))))(48 55 ))))))))*
(3 (57 (11 (26 (((16 (27 (54 (31 (7 (18 (59 85 )))))))(13 41 ))((((((34 (35 (9 (((21 (24 (60 (23 44 ))))(32 61 ))(69 (82 83 ))))))(66 (65 (125 (68 (64 67 ))))))(22 74 ))((10 19 )(56 (15 118 ))))(46 53 ))((47 (37 (49 (25 120 ))))(48 55 ))))))))*
(3 (57 (11 (26 (((16 (27 (54 (31 (7 (18 (59 85 )))))))(13 41 ))((((((34 (35 (9 (((21 (24 (60 (23 44 ))))(32 61 ))(69 (82 83 ))))))(66 (65 (125 (68 (64 67 ))))))(22 74 ))((10 19 )(56 (15 118 ))))(46 53 ))((37 (47 (49 (25 120 ))))(48 55 ))))))))*
(3 (57 (11 (26 (((16 (27 (54 (31 (7 (18 (59 85 )))))))(13 41 ))((((((34 (35 (9 (((21 (24 (60 (23 44 ))))(32 61 ))(69 (82 83 ))))))(66 (125 (68 (67 (64 65 ))))))(22 74 ))((10 19 )(56 (15 118 ))))(46 53 ))((37 (49 (47 (25 120 ))))(48 55 ))))))))*
(3 (57 (11 (26 (((16 (27 (54 (31 (7 (18 (59 85 )))))))(13 41 ))((((((34 (35 (9 (((21 (24 (60 (23 44 ))))(32 61 ))(69 (82 83 ))))))(66 (68 (65 (125 (64 67 ))))))(22 74 ))((10 19 )(56 (15 118 ))))(46 53 ))((37 (49 (47 (25 120 ))))(48 55 ))))))))*
(3 (57 (11 (26 (((16 (27 (54 (31 (7 (18 (59 85 )))))))(13 41 ))((((((34 (35 (9 (((21 (24 (60 (23 44 ))))(32 61 ))(69 (82 83 ))))))(66 (65 (125 (68 (64 67 ))))))(22 74 ))((10 19 )(56 (15 118 ))))(46 53 ))(37 (55 (48 (49 (47 (25 120 ))))))))))))*
(3 (57 (11 (26 (((16 (27 (54 (31 (7 (18 (59 85 )))))))(13 41 ))((((((34 (35 (9 (((21 (24 (60 (23 44 ))))(32 61 ))(69 (82 83 ))))))(66 (65 (125 (68 (64 67 ))))))(22 74 ))((10 19 )(56 (15 118 ))))(46 53 ))(37 (55 (48 (47 (49 (25 120 ))))))))))))*
(3 (57 (11 (26 (((16 (27 (54 (31 (7 (18 (59 85 )))))))(13 41 ))((((((34 (35 (9 (((21 (24 (60 (23 44 ))))(32 61 ))(69 (82 83 ))))))(66 (65 (125 (68 (64 67 ))))))(22 74 ))((10 19 )(56 (15 118 ))))(46 53 ))((37 ((25 120 )(47 49 )))(48 55 ))))))))*
(3 (57 (11 (26 (((16 (27 ((7 (18 (59 85 )))(31 54 ))))(13 41 ))((((((34 (35 (9 (((21 (24 (60 (23 44 ))))(32 61 ))(69 (82 83 ))))))(66 (65 (125 (68 (64 67 ))))))(22 74 ))((10 19 )(56 (15 118 ))))(46 53 ))(37 (55 (48 (49 (47 (25 120 ))))))))))))*
(3 (57 (11 (26 (((16 (27 ((18 (7 (59 85 )))(31 54 ))))(13 41 ))(((((((9 34 )(35 (((21 (24 (60 (23 44 ))))(32 61 ))(69 (82 83 )))))(66 (65 (125 (68 (64 67 ))))))(22 74 ))((10 19 )(56 (15 118 ))))(46 53 ))(37 (55 (48 (49 (47 (25 120 ))))))))))))*
(3 (57 (11 (26 (((16 (27 ((18 (7 (59 85 )))(31 54 ))))(13 41 ))((((((34 (35 (9 (((21 (24 (60 (23 44 ))))(32 61 ))(69 (82 83 ))))))(66 (125 (68 (67 (64 65 ))))))(22 74 ))((10 19 )(56 (15 118 ))))(46 53 ))(37 (55 (48 (49 (47 (25 120 ))))))))))))*
(3 (57 (11 (26 (((16 (27 ((18 (7 (59 85 )))(31 54 ))))(13 41 ))((((((34 (35 (9 (((21 (24 (60 (23 44 ))))(32 61 ))(69 (82 83 ))))))(66 (68 (65 (125 (64 67 ))))))(22 74 ))((10 19 )(56 (15 118 ))))(46 53 ))(37 (55 (48 (49 (47 (25 120 ))))))))))))*
(3 (57 (11 (26 (((16 (27 ((7 (18 (59 85 )))(31 54 ))))(13 41 ))((((((34 (35 (9 (((21 (24 (60 (23 44 ))))(32 61 ))(69 (82 83 ))))))(66 (65 (125 (68 (64 67 ))))))(22 74 ))((10 19 )(56 (15 118 ))))(46 53 ))(37 (55 (48 (47 (49 (25 120 ))))))))))))*
(3 (57 (11 (26 (((16 (27 ((18 (7 (59 85 )))(31 54 ))))(13 41 ))(((((((9 34 )(35 (((21 (24 (60 (23 44 ))))(32 61 ))(69 (82 83 )))))(66 (65 (125 (68 (64 67 ))))))(22 74 ))((10 19 )(56 (15 118 ))))(46 53 ))(37 (55 (48 (47 (49 (25 120 ))))))))))))*
(3 (57 (11 (26 (((16 (27 ((18 (7 (59 85 )))(31 54 ))))(13 41 ))((((((34 (35 (9 (((21 (24 (60 (23 44 ))))(32 61 ))(69 (82 83 ))))))(66 (65 (125 (68 (64 67 ))))))(22 74 ))((10 19 )(56 (15 118 ))))(46 53 ))(37 (55 (48 (49 (25 (47 120 ))))))))))))*
(3 (57 (11 (26 (((16 (27 ((18 (7 (59 85 )))(31 54 ))))(13 41 ))((((((34 (35 (9 (((21 (24 (60 (23 44 ))))(32 61 ))(69 (82 83 ))))))(66 (125 (68 (67 (64 65 ))))))(22 74 ))((10 19 )(56 (15 118 ))))(46 53 ))(37 (55 (48 (47 (49 (25 120 ))))))))))))*
(3 (57 (11 (26 (((16 (27 ((18 (7 (59 85 )))(31 54 ))))(13 41 ))((((((34 (35 (9 (((21 (24 (60 (23 44 ))))(32 61 ))(69 (82 83 ))))))(66 (68 (65 (125 (64 67 ))))))(22 74 ))((10 19 )(56 (15 118 ))))(46 53 ))(37 (55 (48 (47 (49 (25 120 ))))))))))))*
(3 (57 (11 (26 (((16 (27 ((18 (59 (7 85 )))(31 54 ))))(13 41 ))((((((34 (35 (9 (((21 (24 (60 (23 44 ))))(32 61 ))(69 (82 83 ))))))(66 (65 (125 (68 (64 67 ))))))(22 74 ))((10 19 )(56 (15 118 ))))(46 53 ))((37 (49 (47 (25 120 ))))(48 55 ))))))))*
(3 (57 (11 (26 (((16 (27 (((7 18 )(59 85 ))(31 54 ))))(13 41 ))(((((((9 34 )(35 (((21 (24 (60 (23 44 ))))(32 61 ))(69 (82 83 )))))(66 (65 (125 (68 (64 67 ))))))(22 74 ))((10 19 )(56 (15 118 ))))(46 53 ))((37 (49 (47 (25 120 ))))(48 55 ))))))))*
(3 (57 (11 (26 (((16 (27 (((7 18 )(59 85 ))(31 54 ))))(13 41 ))((((((34 (35 (9 (((21 (24 (60 (23 44 ))))(32 61 ))(69 (82 83 ))))))(66 (65 (125 (68 (64 67 ))))))(22 74 ))((10 19 )(56 (15 118 ))))(46 53 ))((47 (37 (49 (25 120 ))))(48 55 ))))))))*
(3 (57 (11 (26 (((16 (27 (((7 18 )(59 85 ))(31 54 ))))(13 41 ))((((((34 (35 (9 (((21 (24 (60 (23 44 ))))(32 61 ))(69 (82 83 ))))))(66 (65 (125 (68 (64 67 ))))))(22 74 ))((10 19 )(56 (15 118 ))))(46 53 ))((37 (47 (49 (25 120 ))))(48 55 ))))))))*
(3 (57 (11 (26 (((16 (27 (((7 18 )(59 85 ))(31 54 ))))(13 41 ))((((((34 (35 (9 (((21 (24 (60 (23 44 ))))(32 61 ))(69 (82 83 ))))))(66 (125 (68 (67 (64 65 ))))))(22 74 ))((10 19 )(56 (15 118 ))))(46 53 ))((37 (49 (47 (25 120 ))))(48 55 ))))))))*
(3 (57 (11 (26 (((16 (27 (((7 18 )(59 85 ))(31 54 ))))(13 41 ))((((((34 (35 (9 (((21 (24 (60 (23 44 ))))(32 61 ))(69 (82 83 ))))))(66 (68 (65 (125 (64 67 ))))))(22 74 ))((10 19 )(56 (15 118 ))))(46 53 ))((37 (49 (47 (25 120 ))))(48 55 ))))))))*
(3 (57 (11 (26 (((16 (27 (((7 18 )(59 85 ))(31 54 ))))(13 41 ))((((((34 (35 (9 (((21 (24 (60 (23 44 ))))(32 61 ))(69 (82 83 ))))))(66 (65 (125 (68 (64 67 ))))))(22 74 ))((10 19 )(56 (15 118 ))))(46 53 ))((37 ((25 120 )(47 49 )))(48 55 ))))))))*
(3 (57 (11 (26 (((16 (27 ((18 (7 (59 85 )))(31 54 ))))(13 41 ))(((((((9 34 )(35 (((21 (24 (60 (23 44 ))))(32 61 ))(69 (82 83 )))))(66 (65 (125 (68 (64 67 ))))))(22 74 ))((10 19 )(56 (15 118 ))))(46 53 ))((37 ((25 120 )(47 49 )))(48 55 ))))))))*
(3 (57 (11 (26 (((16 (27 ((18 (7 (59 85 )))(31 54 ))))(13 41 ))((((((34 (35 (9 (((21 (24 (60 (23 44 ))))(32 61 ))(69 (82 83 ))))))(66 (65 (125 (68 (64 67 ))))))(22 74 ))((10 19 )(56 (15 118 ))))(46 53 ))((37 (49 (25 (47 120 ))))(48 55 ))))))))*
(3 (57 (11 (26 (((16 (27 ((18 (7 (59 85 )))(31 54 ))))(13 41 ))((((((34 (35 (9 (((21 (24 (60 (23 44 ))))(32 61 ))(69 (82 83 ))))))(66 (125 (68 (67 (64 65 ))))))(22 74 ))((10 19 )(56 (15 118 ))))(46 53 ))((37 ((25 120 )(47 49 )))(48 55 ))))))))*
(3 (57 (11 (26 (((16 (27 ((18 (7 (59 85 )))(31 54 ))))(13 41 ))((((((34 (35 (9 (((21 (24 (60 (23 44 ))))(32 61 ))(69 (82 83 ))))))(66 (68 (65 (125 (64 67 ))))))(22 74 ))((10 19 )(56 (15 118 ))))(46 53 ))((37 ((25 120 )(47 49 )))(48 55 ))))))))*
(3 (57 (11 (26 (((16 (27 ((18 (7 (59 85 )))(31 54 ))))(13 41 ))(((((((9 34 )(35 (((21 (24 (60 (23 44 ))))(32 61 ))(69 (82 83 )))))(66 (65 (125 (68 (64 67 ))))))(22 74 ))((10 19 )(56 (15 118 ))))(46 53 ))((47 (37 (49 (25 120 ))))(48 55 ))))))))*
(3 (57 (11 (26 (((16 (27 ((18 (7 (59 85 )))(31 54 ))))(13 41 ))(((((((9 34 )(35 (((21 (24 (60 (23 44 ))))(32 61 ))(69 (82 83 )))))(66 (65 (125 (68 (64 67 ))))))(22 74 ))((10 19 )(56 (15 118 ))))(46 53 ))((37 (47 (49 (25 120 ))))(48 55 ))))))))*
(3 (57 (11 (26 (((16 (27 ((18 (7 (59 85 )))(31 54 ))))(13 41 ))(((((((9 34 )(35 (((21 (24 (60 (23 44 ))))(32 61 ))(69 (82 83 )))))(66 (125 (68 (67 (64 65 ))))))(22 74 ))((10 19 )(56 (15 118 ))))(46 53 ))((37 (49 (47 (25 120 ))))(48 55 ))))))))*
(3 (57 (11 (26 (((16 (27 ((18 (7 (59 85 )))(31 54 ))))(13 41 ))(((((((9 34 )(35 (((21 (24 (60 (23 44 ))))(32 61 ))(69 (82 83 )))))(66 (68 (65 (125 (64 67 ))))))(22 74 ))((10 19 )(56 (15 118 ))))(46 53 ))((37 (49 (47 (25 120 ))))(48 55 ))))))))*
(3 (57 (11 (26 (((16 (27 ((18 (7 (59 85 )))(31 54 ))))(13 41 ))((((((34 (35 (9 (((21 (24 (60 (23 44 ))))(32 61 ))(69 (82 83 ))))))(66 (125 (68 (67 (64 65 ))))))(22 74 ))((10 19 )(56 (15 118 ))))(46 53 ))((47 (37 (49 (25 120 ))))(48 55 ))))))))*
(3 (57 (11 (26 (((16 (27 ((18 (7 (59 85 )))(31 54 ))))(13 41 ))((((((34 (35 (9 (((21 (24 (60 (23 44 ))))(32 61 ))(69 (82 83 ))))))(66 (68 (65 (125 (64 67 ))))))(22 74 ))((10 19 )(56 (15 118 ))))(46 53 ))((47 (37 (49 (25 120 ))))(48 55 ))))))))*
(3 (57 (11 (26 (((16 (27 ((18 (7 (59 85 )))(31 54 ))))(13 41 ))((((((34 (35 (9 (((21 (24 (60 (23 44 ))))(32 61 ))(69 (82 83 ))))))(66 (125 (68 (67 (64 65 ))))))(22 74 ))((10 19 )(56 (15 118 ))))(46 53 ))((37 (47 (49 (25 120 ))))(48 55 ))))))))*
(3 (57 (11 (26 (((16 (27 ((18 (7 (59 85 )))(31 54 ))))(13 41 ))((((((34 (35 (9 (((21 (24 (60 (23 44 ))))(32 61 ))(69 (82 83 ))))))(66 (68 (65 (125 (64 67 ))))))(22 74 ))((10 19 )(56 (15 118 ))))(46 53 ))((37 (47 (49 (25 120 ))))(48 55 ))))))))*
(3 (57 (11 (26 (((16 (27 ((18 (7 (59 85 )))(31 54 ))))(13 41 ))((((((34 (35 (9 (((21 (24 (60 (23 44 ))))(32 61 ))(69 (82 83 ))))))(66 (68 (67 (125 (64 65 ))))))(22 74 ))((10 19 )(56 (15 118 ))))(46 53 ))((37 (49 (47 (25 120 ))))(48 55 ))))))))*
(3 (57 (11 (26 (((16 (27 ((18 (7 (59 85 )))(31 54 ))))(13 41 ))((((((34 (35 (9 (((21 (24 (60 (23 44 ))))(32 61 ))(69 (82 83 ))))))(66 (68 (67 (65 (64 125 ))))))(22 74 ))((10 19 )(56 (15 118 ))))(46 53 ))((37 (49 (47 (25 120 ))))(48 55 ))))))))*
(3 (57 (11 (26 (((16 (27 ((18 (59 (7 85 )))(31 54 ))))(13 41 ))((((((34 (35 (9 (((21 (24 (60 (23 44 ))))(32 61 ))(69 (82 83 ))))))(125 (66 (65 (68 (64 67 ))))))(22 74 ))((10 19 )(56 (15 118 ))))(46 53 ))((37 (49 (47 (25 120 ))))(48 55 ))))))))*
(3 (57 (11 (26 (((16 (27 ((7 (18 (59 85 )))(31 54 ))))(13 41 ))(((((((9 34 )(35 (((21 (24 (60 (23 44 ))))(32 61 ))(69 (82 83 )))))(125 (66 (65 (68 (64 67 ))))))(22 74 ))((10 19 )(56 (15 118 ))))(46 53 ))((37 (49 (47 (25 120 ))))(48 55 ))))))))*
(3 (57 (11 (26 (((16 (27 ((7 (18 (59 85 )))(31 54 ))))(13 41 ))((((((34 (35 (9 (((21 (24 (60 (23 44 ))))(32 61 ))(69 (82 83 ))))))(125 (66 (65 (68 (64 67 ))))))(22 74 ))((10 19 )(56 (15 118 ))))(46 53 ))((47 (37 (49 (25 120 ))))(48 55 ))))))))*
(3 (57 (11 (26 (((16 (27 ((7 (18 (59 85 )))(31 54 ))))(13 41 ))((((((34 (35 (9 (((21 (24 (60 (23 44 ))))(32 61 ))(69 (82 83 ))))))(125 (66 (65 (68 (64 67 ))))))(22 74 ))((10 19 )(56 (15 118 ))))(46 53 ))((37 (47 (49 (25 120 ))))(48 55 ))))))))*
(3 (57 (11 (26 (((16 (27 ((7 (18 (59 85 )))(31 54 ))))(13 41 ))((((((34 (35 (9 (((21 (24 (60 (23 44 ))))(32 61 ))(69 (82 83 ))))))(125 (66 (68 (67 (64 65 ))))))(22 74 ))((10 19 )(56 (15 118 ))))(46 53 ))((37 (49 (47 (25 120 ))))(48 55 ))))))))*
(3 (57 (11 (26 (((16 (27 ((7 (18 (59 85 )))(31 54 ))))(13 41 ))((((((34 (35 (9 (((21 (24 (60 (23 44 ))))(32 61 ))(69 (82 83 ))))))(125 (66 (65 (68 (64 67 ))))))(22 74 ))((10 19 )(56 (15 118 ))))(46 53 ))(37 (55 (48 (49 (47 (25 120 ))))))))))))*
(3 (57 (11 (26 (((16 (27 ((7 (18 (59 85 )))(31 54 ))))(13 41 ))((((((34 (35 (9 (((21 (24 (60 (23 44 ))))(32 61 ))(69 (82 83 ))))))(125 (66 (65 (68 (64 67 ))))))(22 74 ))((10 19 )(56 (15 118 ))))(46 53 ))(37 (55 (48 (47 (49 (25 120 ))))))))))))*
(3 (57 (11 (26 (((16 (27 ((7 (18 (59 85 )))(31 54 ))))(13 41 ))((((((34 (35 (9 (((21 (24 (60 (23 44 ))))(32 61 ))(69 (82 83 ))))))(125 (66 (65 (68 (64 67 ))))))(22 74 ))((10 19 )(56 (15 118 ))))(46 53 ))((37 ((25 120 )(47 49 )))(48 55 ))))))))*
(3 (57 (11 (26 (((16 (27 ((18 (7 (59 85 )))(31 54 ))))(13 41 ))(((((((9 34 )(35 (((21 (24 (60 (23 44 ))))(32 61 ))(69 (82 83 )))))(125 (66 (65 (68 (64 67 ))))))(22 74 ))((10 19 )(56 (15 118 ))))(46 53 ))((47 (37 (49 (25 120 ))))(48 55 ))))))))*
(3 (57 (11 (26 (((16 (27 (54 (31 (18 (7 (59 85 )))))))(13 41 ))(((((((37 (9 (34 35 )))(((21 (24 (44 (23 60 ))))(32 61 ))(83 (69 82 ))))(125 (66 (68 (67 (64 65 ))))))(22 74 ))((10 19 )(56 (15 118 ))))(46 53 ))(55 (48 (49 (120 (25 47 )))))))))))*
(3 (57 (11 (26 (((16 (27 (54 (31 ((7 18 )(59 85 ))))))(13 41 ))(((((((37 (9 (34 35 )))(((21 (24 (44 (23 60 ))))(32 61 ))(83 (69 82 ))))(125 (66 (68 (67 (64 65 ))))))(22 74 ))((10 19 )(56 (15 118 ))))(46 53 ))(55 (48 (49 (120 (25 47 )))))))))))*
(3 (57 (11 (26 (((16 (27 (54 (31 (18 (7 (59 85 )))))))(13 41 ))(((((((37 (9 (34 35 )))(((21 (24 (44 (23 60 ))))(32 61 ))(83 (69 82 ))))(125 (66 (68 (67 (64 65 ))))))(22 74 ))((10 19 )(56 (15 118 ))))(46 53 ))(55 (48 (47 (49 (25 120 )))))))))))*
(3 (57 (11 (26 (((16 (27 (54 (31 (18 (7 (59 85 )))))))(13 41 ))(((((((37 (9 (34 35 )))(((21 (24 (44 (23 60 ))))(32 61 ))(83 (69 82 ))))(125 (66 (68 (67 (64 65 ))))))(22 74 ))((10 19 )(56 (15 118 ))))(46 53 ))(55 (48 (49 (47 (25 120 )))))))))))*
(3 (57 (11 (26 (((16 (27 ((18 (7 (59 85 )))(31 54 ))))(13 41 ))(((((((37 (9 (34 35 )))(((21 (24 (44 (23 60 ))))(32 61 ))(83 (69 82 ))))(125 (66 (68 (67 (64 65 ))))))(22 74 ))((10 19 )(56 (15 118 ))))(46 53 ))(55 (48 (49 (120 (25 47 )))))))))))*
(3 (57 (11 (26 (((16 (27 (54 (31 (18 (7 (59 85 )))))))(13 41 ))(((((((37 (9 (34 35 )))(((21 (24 (44 (23 60 ))))(32 61 ))(83 (69 82 ))))(125 (66 (65 (68 (64 67 ))))))(22 74 ))((10 19 )(56 (15 118 ))))(46 53 ))(55 (48 (49 (120 (25 47 )))))))))))*
(3 (57 (11 (26 (((16 (27 (54 (31 (18 (7 (59 85 )))))))(13 41 ))(((((((37 (9 (34 35 )))(((21 (24 (44 (23 60 ))))(32 61 ))(83 (69 82 ))))(66 (125 (68 (67 (64 65 ))))))(22 74 ))((10 19 )(56 (15 118 ))))(46 53 ))(55 (48 (49 (120 (25 47 )))))))))))*
(3 (57 (11 (26 (((16 (27 (54 (31 (18 (7 (59 85 )))))))(13 41 ))(((((((37 (9 (34 35 )))(((21 (24 (44 (23 60 ))))(32 61 ))(83 (69 82 ))))(66 (68 (125 (67 (64 65 ))))))(22 74 ))((10 19 )(56 (15 118 ))))(46 53 ))(55 (48 (49 (120 (25 47 )))))))))))*
(3 (57 (11 (26 (((16 (27 (54 (31 (18 (7 (59 85 )))))))(13 41 ))(((((((37 (9 (34 35 )))(((21 (24 (44 (23 60 ))))(32 61 ))(83 (69 82 ))))(66 ((67 (64 65 ))(68 125 ))))(22 74 ))((10 19 )(56 (15 118 ))))(46 53 ))(55 (48 (49 (120 (25 47 )))))))))))*
(3 (57 (11 (26 (((16 (27 (54 (31 (18 (7 (59 85 )))))))(13 41 ))(((((((37 (9 (34 35 )))(((21 (24 (44 (23 60 ))))(32 61 ))(83 (69 82 ))))(66 (68 (67 (125 (64 65 ))))))(22 74 ))((10 19 )(56 (15 118 ))))(46 53 ))(55 (48 (49 (120 (25 47 )))))))))))*
(3 (57 (11 (26 (((16 (27 (54 (31 (18 (7 (59 85 )))))))(13 41 ))(((((((37 (9 (34 35 )))(((21 (24 (44 (23 60 ))))(32 61 ))(83 (69 82 ))))(66 (68 ((64 65 )(67 125 )))))(22 74 ))((10 19 )(56 (15 118 ))))(46 53 ))(55 (48 (49 (120 (25 47 )))))))))))*
(3 (57 (11 (26 (((16 (27 (54 (31 (18 (7 (59 85 )))))))(13 41 ))(((((((37 (9 (34 35 )))(((21 (24 (44 (23 60 ))))(32 61 ))(83 (69 82 ))))(66 (68 (67 (65 (64 125 ))))))(22 74 ))((10 19 )(56 (15 118 ))))(46 53 ))(55 (48 (49 (120 (25 47 )))))))))))*
(3 (57 (11 (26 (((16 (27 ((7 (18 (59 85 )))(31 54 ))))(13 41 ))(((((((37 (9 (34 35 )))(((21 (24 (44 (23 60 ))))(32 61 ))(83 (69 82 ))))(125 (66 (68 (67 (64 65 ))))))(22 74 ))((10 19 )(56 (15 118 ))))(46 53 ))(55 (48 (49 (120 (25 47 )))))))))))*
(3 (57 (11 (26 (((16 (27 (54 (31 (18 (59 (7 85 )))))))(13 41 ))(((((((37 (9 (34 35 )))(((21 (24 (44 (23 60 ))))(32 61 ))(83 (69 82 ))))(125 (66 (68 (67 (64 65 ))))))(22 74 ))((10 19 )(56 (15 118 ))))(46 53 ))(55 (48 (49 (120 (25 47 )))))))))))*
(3 (57 (11 (26 (((16 (27 (54 (31 ((7 18 )(59 85 ))))))(13 41 ))(((((((37 (9 (34 35 )))(((21 (24 (44 (23 60 ))))(32 61 ))(83 (69 82 ))))(125 (66 (68 (67 (64 65 ))))))(22 74 ))((10 19 )(56 (15 118 ))))(46 53 ))(55 (48 (47 (49 (25 120 )))))))))))*
(3 (57 (11 (26 (((16 (27 (54 (31 ((7 18 )(59 85 ))))))(13 41 ))(((((((37 (9 (34 35 )))(((21 (24 (44 (23 60 ))))(32 61 ))(83 (69 82 ))))(125 (66 (68 (67 (64 65 ))))))(22 74 ))((10 19 )(56 (15 118 ))))(46 53 ))(55 (48 (49 (47 (25 120 )))))))))))*
(3 (57 (11 (26 (((16 (27 (54 (31 ((7 18 )(59 85 ))))))(13 41 ))(((((((37 (9 (34 35 )))(((21 (24 (44 (23 60 ))))(32 61 ))(83 (69 82 ))))(125 (66 (65 (68 (64 67 ))))))(22 74 ))((10 19 )(56 (15 118 ))))(46 53 ))(55 (48 (49 (120 (25 47 )))))))))))*
(3 (57 (11 (26 (((16 (27 (54 (31 ((7 18 )(59 85 ))))))(13 41 ))(((((((37 (9 (34 35 )))(((21 (24 (44 (23 60 ))))(32 61 ))(83 (69 82 ))))(66 (125 (68 (67 (64 65 ))))))(22 74 ))((10 19 )(56 (15 118 ))))(46 53 ))(55 (48 (49 (120 (25 47 )))))))))))*
(3 (57 (11 (26 (((16 (27 (54 (31 ((7 18 )(59 85 ))))))(13 41 ))(((((((37 (9 (34 35 )))(((21 (24 (44 (23 60 ))))(32 61 ))(83 (69 82 ))))(66 (68 (125 (67 (64 65 ))))))(22 74 ))((10 19 )(56 (15 118 ))))(46 53 ))(55 (48 (49 (120 (25 47 )))))))))))*
(3 (57 (11 (26 (((16 (27 (54 (31 ((7 18 )(59 85 ))))))(13 41 ))(((((((37 (9 (34 35 )))(((21 (24 (44 (23 60 ))))(32 61 ))(83 (69 82 ))))(66 ((67 (64 65 ))(68 125 ))))(22 74 ))((10 19 )(56 (15 118 ))))(46 53 ))(55 (48 (49 (120 (25 47 )))))))))))*
(3 (57 (11 (26 (((16 (27 (54 (31 ((7 18 )(59 85 ))))))(13 41 ))(((((((37 (9 (34 35 )))(((21 (24 (44 (23 60 ))))(32 61 ))(83 (69 82 ))))(66 (68 (67 (125 (64 65 ))))))(22 74 ))((10 19 )(56 (15 118 ))))(46 53 ))(55 (48 (49 (120 (25 47 )))))))))))*
(3 (57 (11 (26 (((16 (27 (54 (31 ((7 18 )(59 85 ))))))(13 41 ))(((((((37 (9 (34 35 )))(((21 (24 (44 (23 60 ))))(32 61 ))(83 (69 82 ))))(66 (68 ((64 65 )(67 125 )))))(22 74 ))((10 19 )(56 (15 118 ))))(46 53 ))(55 (48 (49 (120 (25 47 )))))))))))*
(3 (57 (11 (26 (((16 (27 (54 (31 ((7 18 )(59 85 ))))))(13 41 ))(((((((37 (9 (34 35 )))(((21 (24 (44 (23 60 ))))(32 61 ))(83 (69 82 ))))(66 (68 (67 (65 (64 125 ))))))(22 74 ))((10 19 )(56 (15 118 ))))(46 53 ))(55 (48 (49 (120 (25 47 )))))))))))*
(3 (57 (11 (26 (((16 (27 ((18 (7 (59 85 )))(31 54 ))))(13 41 ))(((((((37 (9 (34 35 )))(((21 (24 (44 (23 60 ))))(32 61 ))(83 (69 82 ))))(125 (66 (68 (67 (64 65 ))))))(22 74 ))((10 19 )(56 (15 118 ))))(46 53 ))(55 (48 (47 (49 (25 120 )))))))))))*
(3 (57 (11 (26 (((16 (27 (54 (31 (18 (7 (59 85 )))))))(13 41 ))(((((((37 (9 (34 35 )))(((21 (24 (44 (23 60 ))))(32 61 ))(83 (69 82 ))))(125 (66 (65 (68 (64 67 ))))))(22 74 ))((10 19 )(56 (15 118 ))))(46 53 ))(55 (48 (47 (49 (25 120 )))))))))))*
(3 (57 (11 (26 (((16 (27 (54 (31 (18 (7 (59 85 )))))))(13 41 ))(((((((37 (9 (34 35 )))(((21 (24 (44 (23 60 ))))(32 61 ))(83 (69 82 ))))(66 (125 (68 (67 (64 65 ))))))(22 74 ))((10 19 )(56 (15 118 ))))(46 53 ))(55 (48 (47 (49 (25 120 )))))))))))*
(3 (57 (11 (26 (((16 (27 (54 (31 (18 (7 (59 85 )))))))(13 41 ))(((((((37 (9 (34 35 )))(((21 (24 (44 (23 60 ))))(32 61 ))(83 (69 82 ))))(66 (68 (125 (67 (64 65 ))))))(22 74 ))((10 19 )(56 (15 118 ))))(46 53 ))(55 (48 (47 (49 (25 120 )))))))))))*
(3 (57 (11 (26 (((16 (27 (54 (31 (18 (7 (59 85 )))))))(13 41 ))(((((((37 (9 (34 35 )))(((21 (24 (44 (23 60 ))))(32 61 ))(83 (69 82 ))))(66 ((67 (64 65 ))(68 125 ))))(22 74 ))((10 19 )(56 (15 118 ))))(46 53 ))(55 (48 (47 (49 (25 120 )))))))))))*
(3 (57 (11 (26 (((16 (27 (54 (31 (18 (7 (59 85 )))))))(13 41 ))(((((((37 (9 (34 35 )))(((21 (24 (44 (23 60 ))))(32 61 ))(83 (69 82 ))))(66 (68 (67 (125 (64 65 ))))))(22 74 ))((10 19 )(56 (15 118 ))))(46 53 ))(55 (48 (47 (49 (25 120 )))))))))))*
(3 (57 (11 (26 (((16 (27 (54 (31 (18 (7 (59 85 )))))))(13 41 ))(((((((37 (9 (34 35 )))(((21 (24 (44 (23 60 ))))(32 61 ))(83 (69 82 ))))(66 (68 ((64 65 )(67 125 )))))(22 74 ))((10 19 )(56 (15 118 ))))(46 53 ))(55 (48 (47 (49 (25 120 )))))))))))*
(3 (57 (11 (26 (((16 (27 (54 (31 (18 (7 (59 85 )))))))(13 41 ))(((((((37 (9 (34 35 )))(((21 (24 (44 (23 60 ))))(32 61 ))(83 (69 82 ))))(66 (68 (67 (65 (64 125 ))))))(22 74 ))((10 19 )(56 (15 118 ))))(46 53 ))(55 (48 (47 (49 (25 120 )))))))))))*
(3 (57 (11 (26 (((16 (27 ((7 (18 (59 85 )))(31 54 ))))(13 41 ))(((((((37 (9 (34 35 )))(((21 (24 (44 (23 60 ))))(32 61 ))(83 (69 82 ))))(125 (66 (68 (67 (64 65 ))))))(22 74 ))((10 19 )(56 (15 118 ))))(46 53 ))(55 (48 (47 (49 (25 120 )))))))))))*
(3 (57 (11 (26 (((16 (27 ((18 (7 (59 85 )))(31 54 ))))(13 41 ))(((((((37 (9 (34 35 )))(((21 (24 (44 (23 60 ))))(32 61 ))(83 (69 82 ))))(125 (66 (68 (67 (64 65 ))))))(22 74 ))((10 19 )(56 (15 118 ))))(46 53 ))(55 (48 (49 (47 (25 120 )))))))))))*
(3 (57 (11 (26 (((16 (27 (54 (31 (18 (7 (59 85 )))))))(13 41 ))(((((((37 (9 (34 35 )))(((21 (24 (44 (23 60 ))))(32 61 ))(83 (69 82 ))))(125 (66 (65 (68 (64 67 ))))))(22 74 ))((10 19 )(56 (15 118 ))))(46 53 ))(55 (48 (49 (47 (25 120 )))))))))))*
(3 (57 (11 (26 (((16 (27 (54 (31 (18 (7 (59 85 )))))))(13 41 ))(((((((37 (9 (34 35 )))(((21 (24 (44 (23 60 ))))(32 61 ))(83 (69 82 ))))(66 (125 (68 (67 (64 65 ))))))(22 74 ))((10 19 )(56 (15 118 ))))(46 53 ))(55 (48 (49 (47 (25 120 )))))))))))*
(3 (57 (11 (26 (((16 (27 (54 (31 (18 (7 (59 85 )))))))(13 41 ))(((((((37 (9 (34 35 )))(((21 (24 (44 (23 60 ))))(32 61 ))(83 (69 82 ))))(66 (68 (125 (67 (64 65 ))))))(22 74 ))((10 19 )(56 (15 118 ))))(46 53 ))(55 (48 (49 (47 (25 120 )))))))))))*
(3 (57 (11 (26 (((16 (27 (54 (31 (18 (7 (59 85 )))))))(13 41 ))(((((((37 (9 (34 35 )))(((21 (24 (44 (23 60 ))))(32 61 ))(83 (69 82 ))))(66 ((67 (64 65 ))(68 125 ))))(22 74 ))((10 19 )(56 (15 118 ))))(46 53 ))(55 (48 (49 (47 (25 120 )))))))))))*
(3 (57 (11 (26 (((16 (27 (54 (31 (18 (7 (59 85 )))))))(13 41 ))(((((((37 (9 (34 35 )))(((21 (24 (44 (23 60 ))))(32 61 ))(83 (69 82 ))))(66 (68 (67 (125 (64 65 ))))))(22 74 ))((10 19 )(56 (15 118 ))))(46 53 ))(55 (48 (49 (47 (25 120 )))))))))))*
(3 (57 (11 (26 (((16 (27 (54 (31 (18 (7 (59 85 )))))))(13 41 ))(((((((37 (9 (34 35 )))(((21 (24 (44 (23 60 ))))(32 61 ))(83 (69 82 ))))(66 (68 ((64 65 )(67 125 )))))(22 74 ))((10 19 )(56 (15 118 ))))(46 53 ))(55 (48 (49 (47 (25 120 )))))))))))*
(3 (57 (11 (26 (((16 (27 (54 (31 (18 (7 (59 85 )))))))(13 41 ))(((((((37 (9 (34 35 )))(((21 (24 (44 (23 60 ))))(32 61 ))(83 (69 82 ))))(66 (68 (67 (65 (64 125 ))))))(22 74 ))((10 19 )(56 (15 118 ))))(46 53 ))(55 (48 (49 (47 (25 120 )))))))))))*
(3 (57 (11 (26 (((16 (27 ((7 (18 (59 85 )))(31 54 ))))(13 41 ))(((((((37 (9 (34 35 )))(((21 (24 (44 (23 60 ))))(32 61 ))(83 (69 82 ))))(125 (66 (68 (67 (64 65 ))))))(22 74 ))((10 19 )(56 (15 118 ))))(46 53 ))(55 (48 (49 (47 (25 120 )))))))))))*
(3 (57 (11 (26 (((16 (27 ((18 (7 (59 85 )))(31 54 ))))(13 41 ))(((((((37 (9 (34 35 )))(((21 (24 (44 (23 60 ))))(32 61 ))(83 (69 82 ))))(125 (66 (65 (68 (64 67 ))))))(22 74 ))((10 19 )(56 (15 118 ))))(46 53 ))(55 (48 (49 (120 (25 47 )))))))))))*
(3 (57 (11 (26 (((16 (27 ((18 (7 (59 85 )))(31 54 ))))(13 41 ))(((((((37 (9 (34 35 )))(((21 (24 (44 (23 60 ))))(32 61 ))(83 (69 82 ))))(66 (125 (68 (67 (64 65 ))))))(22 74 ))((10 19 )(56 (15 118 ))))(46 53 ))(55 (48 (49 (120 (25 47 )))))))))))*
(3 (57 (11 (26 (((16 (27 ((18 (7 (59 85 )))(31 54 ))))(13 41 ))(((((((37 (9 (34 35 )))(((21 (24 (44 (23 60 ))))(32 61 ))(83 (69 82 ))))(66 (68 (125 (67 (64 65 ))))))(22 74 ))((10 19 )(56 (15 118 ))))(46 53 ))(55 (48 (49 (120 (25 47 )))))))))))*
(3 (57 (11 (26 (((16 (27 ((18 (7 (59 85 )))(31 54 ))))(13 41 ))(((((((37 (9 (34 35 )))(((21 (24 (44 (23 60 ))))(32 61 ))(83 (69 82 ))))(66 ((67 (64 65 ))(68 125 ))))(22 74 ))((10 19 )(56 (15 118 ))))(46 53 ))(55 (48 (49 (120 (25 47 )))))))))))*
(3 (57 (11 (26 (((16 (27 ((18 (7 (59 85 )))(31 54 ))))(13 41 ))(((((((37 (9 (34 35 )))(((21 (24 (44 (23 60 ))))(32 61 ))(83 (69 82 ))))(66 (68 (67 (125 (64 65 ))))))(22 74 ))((10 19 )(56 (15 118 ))))(46 53 ))(55 (48 (49 (120 (25 47 )))))))))))*
(3 (57 (11 (26 (((16 (27 ((18 (7 (59 85 )))(31 54 ))))(13 41 ))(((((((37 (9 (34 35 )))(((21 (24 (44 (23 60 ))))(32 61 ))(83 (69 82 ))))(66 (68 ((64 65 )(67 125 )))))(22 74 ))((10 19 )(56 (15 118 ))))(46 53 ))(55 (48 (49 (120 (25 47 )))))))))))*
(3 (57 (11 (26 (((16 (27 ((18 (7 (59 85 )))(31 54 ))))(13 41 ))(((((((37 (9 (34 35 )))(((21 (24 (44 (23 60 ))))(32 61 ))(83 (69 82 ))))(66 (68 (67 (65 (64 125 ))))))(22 74 ))((10 19 )(56 (15 118 ))))(46 53 ))(55 (48 (49 (120 (25 47 )))))))))))*
(3 (57 (11 (26 (((16 (27 (54 (31 (18 (7 (59 85 )))))))(13 41 ))(((((((37 (9 (34 35 )))(((21 (24 (44 (23 60 ))))(32 61 ))(83 (69 82 ))))(66 (125 (65 (68 (64 67 ))))))(22 74 ))((10 19 )(56 (15 118 ))))(46 53 ))(55 (48 (49 (120 (25 47 )))))))))))*
(3 (57 (11 (26 (((16 (27 (54 (31 (18 (7 (59 85 )))))))(13 41 ))(((((((37 (9 (34 35 )))(((21 (24 (44 (23 60 ))))(32 61 ))(83 (69 82 ))))(66 ((68 (64 67 ))(65 125 ))))(22 74 ))((10 19 )(56 (15 118 ))))(46 53 ))(55 (48 (49 (120 (25 47 )))))))))))*
(3 (57 (11 (26 (((16 (27 (54 (31 (18 (7 (59 85 )))))))(13 41 ))(((((((37 (9 (34 35 )))(((21 (24 (44 (23 60 ))))(32 61 ))(83 (69 82 ))))(66 (65 (68 (125 (64 67 ))))))(22 74 ))((10 19 )(56 (15 118 ))))(46 53 ))(55 (48 (49 (120 (25 47 )))))))))))*
(3 (57 (11 (26 (((16 (27 (54 (31 (18 (7 (59 85 )))))))(13 41 ))(((((((37 (9 (34 35 )))(((21 (24 (44 (23 60 ))))(32 61 ))(83 (69 82 ))))(66 (65 (68 (67 (64 125 ))))))(22 74 ))((10 19 )(56 (15 118 ))))(46 53 ))(55 (48 (49 (120 (25 47 )))))))))))*
(3 (57 (11 (26 (((16 (27 ((7 (18 (59 85 )))(31 54 ))))(13 41 ))(((((((37 (9 (34 35 )))(((21 (24 (44 (23 60 ))))(32 61 ))(83 (69 82 ))))(125 (66 (65 (68 (64 67 ))))))(22 74 ))((10 19 )(56 (15 118 ))))(46 53 ))(55 (48 (49 (120 (25 47 )))))))))))*
(3 (57 (11 (26 (((16 (27 ((7 (18 (59 85 )))(31 54 ))))(13 41 ))(((((((37 (9 (34 35 )))(((21 (24 (44 (23 60 ))))(32 61 ))(83 (69 82 ))))(66 (125 (68 (67 (64 65 ))))))(22 74 ))((10 19 )(56 (15 118 ))))(46 53 ))(55 (48 (49 (120 (25 47 )))))))))))*
(3 (57 (11 (26 (((16 (27 ((7 (18 (59 85 )))(31 54 ))))(13 41 ))(((((((37 (9 (34 35 )))(((21 (24 (44 (23 60 ))))(32 61 ))(83 (69 82 ))))(66 (68 (125 (67 (64 65 ))))))(22 74 ))((10 19 )(56 (15 118 ))))(46 53 ))(55 (48 (49 (120 (25 47 )))))))))))*
(3 (57 (11 (26 (((16 (27 ((7 (18 (59 85 )))(31 54 ))))(13 41 ))(((((((37 (9 (34 35 )))(((21 (24 (44 (23 60 ))))(32 61 ))(83 (69 82 ))))(66 ((67 (64 65 ))(68 125 ))))(22 74 ))((10 19 )(56 (15 118 ))))(46 53 ))(55 (48 (49 (120 (25 47 )))))))))))*
(3 (57 (11 (26 (((16 (27 ((7 (18 (59 85 )))(31 54 ))))(13 41 ))(((((((37 (9 (34 35 )))(((21 (24 (44 (23 60 ))))(32 61 ))(83 (69 82 ))))(66 (68 (67 (125 (64 65 ))))))(22 74 ))((10 19 )(56 (15 118 ))))(46 53 ))(55 (48 (49 (120 (25 47 )))))))))))*
(3 (57 (11 (26 (((16 (27 ((7 (18 (59 85 )))(31 54 ))))(13 41 ))(((((((37 (9 (34 35 )))(((21 (24 (44 (23 60 ))))(32 61 ))(83 (69 82 ))))(66 (68 ((64 65 )(67 125 )))))(22 74 ))((10 19 )(56 (15 118 ))))(46 53 ))(55 (48 (49 (120 (25 47 )))))))))))*
(3 (57 (11 (26 (((16 (27 ((7 (18 (59 85 )))(31 54 ))))(13 41 ))(((((((37 (9 (34 35 )))(((21 (24 (44 (23 60 ))))(32 61 ))(83 (69 82 ))))(66 (68 (67 (65 (64 125 ))))))(22 74 ))((10 19 )(56 (15 118 ))))(46 53 ))(55 (48 (49 (120 (25 47 )))))))))))*
(3 (57 (11 (26 (((16 (27 ((18 (59 (7 85 )))(31 54 ))))(13 41 ))(((((((37 (9 (34 35 )))(((21 (24 (44 (23 60 ))))(32 61 ))(83 (69 82 ))))(125 (66 (68 (67 (64 65 ))))))(22 74 ))((10 19 )(56 (15 118 ))))(46 53 ))(55 (48 (49 (120 (25 47 )))))))))))*
(3 (57 (11 (26 (((16 (27 (54 (31 (18 (59 (7 85 )))))))(13 41 ))(((((((37 (9 (34 35 )))(((21 (24 (44 (23 60 ))))(32 61 ))(83 (69 82 ))))(125 (66 (68 (67 (64 65 ))))))(22 74 ))((10 19 )(56 (15 118 ))))(46 53 ))(55 (48 (47 (49 (25 120 )))))))))))*
(3 (57 (11 (26 (((16 (27 (54 (31 (18 (59 (7 85 )))))))(13 41 ))(((((((37 (9 (34 35 )))(((21 (24 (44 (23 60 ))))(32 61 ))(83 (69 82 ))))(125 (66 (68 (67 (64 65 ))))))(22 74 ))((10 19 )(56 (15 118 ))))(46 53 ))(55 (48 (49 (47 (25 120 )))))))))))*
(3 (57 (11 (26 (((16 (27 (54 (31 (18 (59 (7 85 )))))))(13 41 ))(((((((37 (9 (34 35 )))(((21 (24 (44 (23 60 ))))(32 61 ))(83 (69 82 ))))(125 (66 (65 (68 (64 67 ))))))(22 74 ))((10 19 )(56 (15 118 ))))(46 53 ))(55 (48 (49 (120 (25 47 )))))))))))*
(3 (57 (11 (26 (((16 (27 (54 (31 (18 (59 (7 85 )))))))(13 41 ))(((((((37 (9 (34 35 )))(((21 (24 (44 (23 60 ))))(32 61 ))(83 (69 82 ))))(66 (125 (68 (67 (64 65 ))))))(22 74 ))((10 19 )(56 (15 118 ))))(46 53 ))(55 (48 (49 (120 (25 47 )))))))))))*
(3 (57 (11 (26 (((16 (27 (54 (31 (18 (59 (7 85 )))))))(13 41 ))(((((((37 (9 (34 35 )))(((21 (24 (44 (23 60 ))))(32 61 ))(83 (69 82 ))))(66 (68 (125 (67 (64 65 ))))))(22 74 ))((10 19 )(56 (15 118 ))))(46 53 ))(55 (48 (49 (120 (25 47 )))))))))))*
(3 (57 (11 (26 (((16 (27 (54 (31 (18 (59 (7 85 )))))))(13 41 ))(((((((37 (9 (34 35 )))(((21 (24 (44 (23 60 ))))(32 61 ))(83 (69 82 ))))(66 ((67 (64 65 ))(68 125 ))))(22 74 ))((10 19 )(56 (15 118 ))))(46 53 ))(55 (48 (49 (120 (25 47 )))))))))))*
(3 (57 (11 (26 (((16 (27 (54 (31 (18 (59 (7 85 )))))))(13 41 ))(((((((37 (9 (34 35 )))(((21 (24 (44 (23 60 ))))(32 61 ))(83 (69 82 ))))(66 (68 (67 (125 (64 65 ))))))(22 74 ))((10 19 )(56 (15 118 ))))(46 53 ))(55 (48 (49 (120 (25 47 )))))))))))*
(3 (57 (11 (26 (((16 (27 (54 (31 (18 (59 (7 85 )))))))(13 41 ))(((((((37 (9 (34 35 )))(((21 (24 (44 (23 60 ))))(32 61 ))(83 (69 82 ))))(66 (68 ((64 65 )(67 125 )))))(22 74 ))((10 19 )(56 (15 118 ))))(46 53 ))(55 (48 (49 (120 (25 47 )))))))))))*
(3 (57 (11 (26 (((16 (27 (54 (31 (18 (59 (7 85 )))))))(13 41 ))(((((((37 (9 (34 35 )))(((21 (24 (44 (23 60 ))))(32 61 ))(83 (69 82 ))))(66 (68 (67 (65 (64 125 ))))))(22 74 ))((10 19 )(56 (15 118 ))))(46 53 ))(55 (48 (49 (120 (25 47 )))))))))))*
(3 (57 (11 (26 (((16 (27 (54 (31 ((7 18 )(59 85 ))))))(13 41 ))(((((((37 (9 (34 35 )))(((21 (24 (44 (23 60 ))))(32 61 ))(83 (69 82 ))))(125 (66 (65 (68 (64 67 ))))))(22 74 ))((10 19 )(56 (15 118 ))))(46 53 ))(55 (48 (47 (49 (25 120 )))))))))))*
(3 (57 (11 (26 (((16 (27 (54 (31 ((7 18 )(59 85 ))))))(13 41 ))(((((((37 (9 (34 35 )))(((21 (24 (44 (23 60 ))))(32 61 ))(83 (69 82 ))))(66 (125 (68 (67 (64 65 ))))))(22 74 ))((10 19 )(56 (15 118 ))))(46 53 ))(55 (48 (47 (49 (25 120 )))))))))))*
(3 (57 (11 (26 (((16 (27 (54 (31 ((7 18 )(59 85 ))))))(13 41 ))(((((((37 (9 (34 35 )))(((21 (24 (44 (23 60 ))))(32 61 ))(83 (69 82 ))))(66 (68 (125 (67 (64 65 ))))))(22 74 ))((10 19 )(56 (15 118 ))))(46 53 ))(55 (48 (47 (49 (25 120 )))))))))))*
(3 (57 (11 (26 (((16 (27 (54 (31 ((7 18 )(59 85 ))))))(13 41 ))(((((((37 (9 (34 35 )))(((21 (24 (44 (23 60 ))))(32 61 ))(83 (69 82 ))))(66 ((67 (64 65 ))(68 125 ))))(22 74 ))((10 19 )(56 (15 118 ))))(46 53 ))(55 (48 (47 (49 (25 120 )))))))))))*
(3 (57 (11 (26 (((16 (27 (54 (31 ((7 18 )(59 85 ))))))(13 41 ))(((((((37 (9 (34 35 )))(((21 (24 (44 (23 60 ))))(32 61 ))(83 (69 82 ))))(66 (68 (67 (125 (64 65 ))))))(22 74 ))((10 19 )(56 (15 118 ))))(46 53 ))(55 (48 (47 (49 (25 120 )))))))))))*
(3 (57 (11 (26 (((16 (27 (54 (31 ((7 18 )(59 85 ))))))(13 41 ))(((((((37 (9 (34 35 )))(((21 (24 (44 (23 60 ))))(32 61 ))(83 (69 82 ))))(66 (68 ((64 65 )(67 125 )))))(22 74 ))((10 19 )(56 (15 118 ))))(46 53 ))(55 (48 (47 (49 (25 120 )))))))))))*
(3 (57 (11 (26 (((16 (27 (54 (31 ((7 18 )(59 85 ))))))(13 41 ))(((((((37 (9 (34 35 )))(((21 (24 (44 (23 60 ))))(32 61 ))(83 (69 82 ))))(66 (68 (67 (65 (64 125 ))))))(22 74 ))((10 19 )(56 (15 118 ))))(46 53 ))(55 (48 (47 (49 (25 120 )))))))))))*
(3 (57 (11 (26 (((16 (27 (54 (31 ((7 18 )(59 85 ))))))(13 41 ))(((((((37 (9 (34 35 )))(((21 (24 (44 (23 60 ))))(32 61 ))(83 (69 82 ))))(125 (66 (65 (68 (64 67 ))))))(22 74 ))((10 19 )(56 (15 118 ))))(46 53 ))(55 (48 (49 (47 (25 120 )))))))))))*
(3 (57 (11 (26 (((16 (27 (54 (31 ((7 18 )(59 85 ))))))(13 41 ))(((((((37 (9 (34 35 )))(((21 (24 (44 (23 60 ))))(32 61 ))(83 (69 82 ))))(66 (125 (68 (67 (64 65 ))))))(22 74 ))((10 19 )(56 (15 118 ))))(46 53 ))(55 (48 (49 (47 (25 120 )))))))))))*
(3 (57 (11 (26 (((16 (27 (54 (31 ((7 18 )(59 85 ))))))(13 41 ))(((((((37 (9 (34 35 )))(((21 (24 (44 (23 60 ))))(32 61 ))(83 (69 82 ))))(66 (68 (125 (67 (64 65 ))))))(22 74 ))((10 19 )(56 (15 118 ))))(46 53 ))(55 (48 (49 (47 (25 120 )))))))))))*
(3 (57 (11 (26 (((16 (27 (54 (31 ((7 18 )(59 85 ))))))(13 41 ))(((((((37 (9 (34 35 )))(((21 (24 (44 (23 60 ))))(32 61 ))(83 (69 82 ))))(66 ((67 (64 65 ))(68 125 ))))(22 74 ))((10 19 )(56 (15 118 ))))(46 53 ))(55 (48 (49 (47 (25 120 )))))))))))*
(3 (57 (11 (26 (((16 (27 (54 (31 ((7 18 )(59 85 ))))))(13 41 ))(((((((37 (9 (34 35 )))(((21 (24 (44 (23 60 ))))(32 61 ))(83 (69 82 ))))(66 (68 (67 (125 (64 65 ))))))(22 74 ))((10 19 )(56 (15 118 ))))(46 53 ))(55 (48 (49 (47 (25 120 )))))))))))*
(3 (57 (11 (26 (((16 (27 (54 (31 ((7 18 )(59 85 ))))))(13 41 ))(((((((37 (9 (34 35 )))(((21 (24 (44 (23 60 ))))(32 61 ))(83 (69 82 ))))(66 (68 ((64 65 )(67 125 )))))(22 74 ))((10 19 )(56 (15 118 ))))(46 53 ))(55 (48 (49 (47 (25 120 )))))))))))*
(3 (57 (11 (26 (((16 (27 (54 (31 ((7 18 )(59 85 ))))))(13 41 ))(((((((37 (9 (34 35 )))(((21 (24 (44 (23 60 ))))(32 61 ))(83 (69 82 ))))(66 (68 (67 (65 (64 125 ))))))(22 74 ))((10 19 )(56 (15 118 ))))(46 53 ))(55 (48 (49 (47 (25 120 )))))))))))*
(3 (57 (11 (26 (((16 (27 (54 (31 ((7 18 )(59 85 ))))))(13 41 ))(((((((37 (9 (34 35 )))(((21 (24 (44 (23 60 ))))(32 61 ))(83 (69 82 ))))(66 (125 (65 (68 (64 67 ))))))(22 74 ))((10 19 )(56 (15 118 ))))(46 53 ))(55 (48 (49 (120 (25 47 )))))))))))*
(3 (57 (11 (26 (((16 (27 (54 (31 ((7 18 )(59 85 ))))))(13 41 ))(((((((37 (9 (34 35 )))(((21 (24 (44 (23 60 ))))(32 61 ))(83 (69 82 ))))(66 ((68 (64 67 ))(65 125 ))))(22 74 ))((10 19 )(56 (15 118 ))))(46 53 ))(55 (48 (49 (120 (25 47 )))))))))))*
(3 (57 (11 (26 (((16 (27 (54 (31 ((7 18 )(59 85 ))))))(13 41 ))(((((((37 (9 (34 35 )))(((21 (24 (44 (23 60 ))))(32 61 ))(83 (69 82 ))))(66 (65 (68 (125 (64 67 ))))))(22 74 ))((10 19 )(56 (15 118 ))))(46 53 ))(55 (48 (49 (120 (25 47 )))))))))))*
(3 (57 (11 (26 (((16 (27 (54 (31 ((7 18 )(59 85 ))))))(13 41 ))(((((((37 (9 (34 35 )))(((21 (24 (44 (23 60 ))))(32 61 ))(83 (69 82 ))))(66 (65 (68 (67 (64 125 ))))))(22 74 ))((10 19 )(56 (15 118 ))))(46 53 ))(55 (48 (49 (120 (25 47 )))))))))))*
(3 (57 (11 (26 (((16 (27 ((18 (7 (59 85 )))(31 54 ))))(13 41 ))(((((((37 (9 (34 35 )))(((21 (24 (44 (23 60 ))))(32 61 ))(83 (69 82 ))))(125 (66 (65 (68 (64 67 ))))))(22 74 ))((10 19 )(56 (15 118 ))))(46 53 ))(55 (48 (47 (49 (25 120 )))))))))))*
(3 (57 (11 (26 (((16 (27 ((18 (7 (59 85 )))(31 54 ))))(13 41 ))(((((((37 (9 (34 35 )))(((21 (24 (44 (23 60 ))))(32 61 ))(83 (69 82 ))))(66 (125 (68 (67 (64 65 ))))))(22 74 ))((10 19 )(56 (15 118 ))))(46 53 ))(55 (48 (47 (49 (25 120 )))))))))))*
(3 (57 (11 (26 (((16 (27 ((18 (7 (59 85 )))(31 54 ))))(13 41 ))(((((((37 (9 (34 35 )))(((21 (24 (44 (23 60 ))))(32 61 ))(83 (69 82 ))))(66 (68 (125 (67 (64 65 ))))))(22 74 ))((10 19 )(56 (15 118 ))))(46 53 ))(55 (48 (47 (49 (25 120 )))))))))))*
(3 (57 (11 (26 (((16 (27 ((18 (7 (59 85 )))(31 54 ))))(13 41 ))(((((((37 (9 (34 35 )))(((21 (24 (44 (23 60 ))))(32 61 ))(83 (69 82 ))))(66 ((67 (64 65 ))(68 125 ))))(22 74 ))((10 19 )(56 (15 118 ))))(46 53 ))(55 (48 (47 (49 (25 120 )))))))))))*
(3 (57 (11 (26 (((16 (27 ((18 (7 (59 85 )))(31 54 ))))(13 41 ))(((((((37 (9 (34 35 )))(((21 (24 (44 (23 60 ))))(32 61 ))(83 (69 82 ))))(66 (68 (67 (125 (64 65 ))))))(22 74 ))((10 19 )(56 (15 118 ))))(46 53 ))(55 (48 (47 (49 (25 120 )))))))))))*
(3 (57 (11 (26 (((16 (27 ((18 (7 (59 85 )))(31 54 ))))(13 41 ))(((((((37 (9 (34 35 )))(((21 (24 (44 (23 60 ))))(32 61 ))(83 (69 82 ))))(66 (68 ((64 65 )(67 125 )))))(22 74 ))((10 19 )(56 (15 118 ))))(46 53 ))(55 (48 (47 (49 (25 120 )))))))))))*
(3 (57 (11 (26 (((16 (27 ((18 (7 (59 85 )))(31 54 ))))(13 41 ))(((((((37 (9 (34 35 )))(((21 (24 (44 (23 60 ))))(32 61 ))(83 (69 82 ))))(66 (68 (67 (65 (64 125 ))))))(22 74 ))((10 19 )(56 (15 118 ))))(46 53 ))(55 (48 (47 (49 (25 120 )))))))))))*
(3 (57 (11 (26 (((16 (27 (54 (31 (18 (7 (59 85 )))))))(13 41 ))(((((((37 (9 (34 35 )))(((21 (24 (44 (23 60 ))))(32 61 ))(83 (69 82 ))))(66 (125 (65 (68 (64 67 ))))))(22 74 ))((10 19 )(56 (15 118 ))))(46 53 ))(55 (48 (47 (49 (25 120 )))))))))))*
(3 (57 (11 (26 (((16 (27 (54 (31 (18 (7 (59 85 )))))))(13 41 ))(((((((37 (9 (34 35 )))(((21 (24 (44 (23 60 ))))(32 61 ))(83 (69 82 ))))(66 ((68 (64 67 ))(65 125 ))))(22 74 ))((10 19 )(56 (15 118 ))))(46 53 ))(55 (48 (47 (49 (25 120 )))))))))))*
(3 (57 (11 (26 (((16 (27 (54 (31 (18 (7 (59 85 )))))))(13 41 ))(((((((37 (9 (34 35 )))(((21 (24 (44 (23 60 ))))(32 61 ))(83 (69 82 ))))(66 (65 (68 (125 (64 67 ))))))(22 74 ))((10 19 )(56 (15 118 ))))(46 53 ))(55 (48 (47 (49 (25 120 )))))))))))*
(3 (57 (11 (26 (((16 (27 (54 (31 (18 (7 (59 85 )))))))(13 41 ))(((((((37 (9 (34 35 )))(((21 (24 (44 (23 60 ))))(32 61 ))(83 (69 82 ))))(66 (65 (68 (67 (64 125 ))))))(22 74 ))((10 19 )(56 (15 118 ))))(46 53 ))(55 (48 (47 (49 (25 120 )))))))))))*
(3 (57 (11 (26 (((16 (27 ((7 (18 (59 85 )))(31 54 ))))(13 41 ))(((((((37 (9 (34 35 )))(((21 (24 (44 (23 60 ))))(32 61 ))(83 (69 82 ))))(125 (66 (65 (68 (64 67 ))))))(22 74 ))((10 19 )(56 (15 118 ))))(46 53 ))(55 (48 (47 (49 (25 120 )))))))))))*
(3 (57 (11 (26 (((16 (27 ((7 (18 (59 85 )))(31 54 ))))(13 41 ))(((((((37 (9 (34 35 )))(((21 (24 (44 (23 60 ))))(32 61 ))(83 (69 82 ))))(66 (125 (68 (67 (64 65 ))))))(22 74 ))((10 19 )(56 (15 118 ))))(46 53 ))(55 (48 (47 (49 (25 120 )))))))))))*
(3 (57 (11 (26 (((16 (27 (54 (31 (7 (18 (59 85 )))))))(13 41 ))((((((37 (9 22 ))((15 23 )((((21 60 )(44 (32 (24 61 ))))(83 (69 82 )))(66 (65 (68 (125 (64 67 ))))))))(34 35 ))(74 (56 (10 19 ))))(118 (46 53 )))(55 (48 (47 (49 (25 120 )))))))))))*
(3 (57 (11 (26 (((16 (27 (54 (31 (7 (18 (59 85 )))))))(13 41 ))((((((37 (9 22 ))((15 23 )((((21 60 )(44 (32 (24 61 ))))(83 (69 82 )))(66 (65 (68 (125 (64 67 ))))))))(34 35 ))(74 (56 (10 19 ))))(118 (46 53 )))(55 (48 (49 (47 (25 120 )))))))))))*
(3 (57 (11 (26 (((16 (27 ((7 (18 (59 85 )))(31 54 ))))(13 41 ))((((((37 (9 22 ))((15 23 )((((21 60 )(44 (32 (24 61 ))))(83 (69 82 )))(66 (65 (68 (125 (64 67 ))))))))(34 35 ))(74 (56 (10 19 ))))(118 (46 53 )))(55 (48 (47 (49 (25 120 )))))))))))*
(3 (57 (11 (26 (((16 (27 (54 (31 (7 (18 (59 85 )))))))(13 41 ))((((((37 (9 22 ))((15 23 )((((21 60 )(61 (44 (24 32 ))))(83 (69 82 )))(66 (65 (68 (125 (64 67 ))))))))(34 35 ))(74 (56 (10 19 ))))(118 (46 53 )))(55 (48 (47 (49 (25 120 )))))))))))*
(3 (57 (11 (26 (((16 (27 (54 (31 (7 (18 (59 85 )))))))(13 41 ))((((((37 (9 22 ))((15 23 )((((21 60 )(44 (32 (24 61 ))))(83 (69 82 )))(66 (125 (65 (68 (64 67 ))))))))(34 35 ))(74 (56 (10 19 ))))(118 (46 53 )))(55 (48 (47 (49 (25 120 )))))))))))*
(3 (57 (11 (26 (((16 (27 ((18 (7 (59 85 )))(31 54 ))))(13 41 ))((((((37 (9 22 ))((15 23 )((((21 60 )(44 (32 (24 61 ))))(83 (69 82 )))(66 (65 (68 (125 (64 67 ))))))))(34 35 ))(74 (56 (10 19 ))))(118 (46 53 )))(55 (48 (47 (49 (25 120 )))))))))))*
(3 (57 (11 (26 (((16 (27 (54 (31 (7 (18 (59 85 )))))))(13 41 ))((((((37 (9 22 ))(((15 23 )(((21 60 )(44 (32 (24 61 ))))(83 (69 82 ))))(66 (65 (68 (125 (64 67 )))))))(34 35 ))(74 (56 (10 19 ))))(118 (46 53 )))(55 (48 (47 (49 (25 120 )))))))))))*
(3 (57 (11 (26 (((16 (27 (54 (31 (7 (18 (59 85 )))))))(13 41 ))((((((37 (9 22 ))((15 23 )((((21 60 )(44 (32 (24 61 ))))(83 (69 82 )))(66 ((64 67 )(65 (68 125 )))))))(34 35 ))(74 (56 (10 19 ))))(118 (46 53 )))(55 (48 (47 (49 (25 120 )))))))))))*
(3 (57 (11 (26 (((16 (27 (54 (31 (18 (7 (59 85 )))))))(13 41 ))((((((37 (9 22 ))((15 23 )((((21 60 )(44 (32 (24 61 ))))(83 (69 82 )))(66 (65 (68 (125 (64 67 ))))))))(34 35 ))(74 (56 (10 19 ))))(118 (46 53 )))(55 (48 (47 (49 (25 120 )))))))))))*
(3 (57 (11 (26 (((16 (27 (54 (31 (7 (18 (59 85 )))))))(13 41 ))((((((37 (9 22 ))((15 23 )((((21 60 )(32 (61 (24 44 ))))(83 (69 82 )))(66 (65 (68 (125 (64 67 ))))))))(34 35 ))(74 (56 (10 19 ))))(118 (46 53 )))(55 (48 (47 (49 (25 120 )))))))))))*
(3 (57 (11 (26 (((16 (27 (54 (31 (7 (18 (59 85 )))))))(13 41 ))((((((37 (9 22 ))((15 23 )((((21 60 )(44 (32 (24 61 ))))(83 (69 82 )))(66 (65 (68 (125 (64 67 ))))))))(34 35 ))(74 (56 (10 19 ))))(118 (46 53 )))(55 (48 (49 (25 (47 120 )))))))))))*
(3 (57 (11 (26 (((16 (27 (54 (31 (18 (59 (7 85 )))))))(13 41 ))((((((37 (9 22 ))((15 23 )((((21 60 )(44 (32 (24 61 ))))(83 (69 82 )))(66 (65 (68 (125 (64 67 ))))))))(34 35 ))(74 (56 (10 19 ))))(118 (46 53 )))(55 (48 (49 (47 (25 120 )))))))))))*
(3 (57 (11 (26 (((16 (27 (54 (31 (18 (7 (59 85 )))))))(13 41 ))((((((37 (9 22 ))((15 23 )((((21 60 )(44 (32 (24 61 ))))(83 (69 82 )))(66 (65 (68 (125 (64 67 ))))))))(34 35 ))(74 (56 (10 19 ))))(118 (46 53 )))(55 (48 (49 (47 (25 120 )))))))))))*
(3 (57 (11 (26 (((16 (27 (54 (31 (7 (18 (59 85 )))))))(13 41 ))((((((37 (9 22 ))((15 23 )((((21 60 )(32 (44 (24 61 ))))(83 (69 82 )))(66 (65 (68 (125 (64 67 ))))))))(34 35 ))(74 (56 (10 19 ))))(118 (46 53 )))(55 (48 (49 (47 (25 120 )))))))))))*
(3 (57 (11 (26 (((16 (27 (54 (31 (7 (18 (59 85 )))))))(13 41 ))((((((37 (9 22 ))((15 23 )((((21 60 )(44 (61 (24 32 ))))(83 (69 82 )))(66 (65 (68 (125 (64 67 ))))))))(34 35 ))(74 (56 (10 19 ))))(118 (46 53 )))(55 (48 (49 (47 (25 120 )))))))))))*
(3 (57 (11 (26 (((16 (27 (54 (31 (7 (18 (59 85 )))))))(13 41 ))((((((37 (9 22 ))((15 23 )((((21 60 )(32 (61 (24 44 ))))(83 (69 82 )))(66 (65 (68 (125 (64 67 ))))))))(34 35 ))(74 (56 (10 19 ))))(118 (46 53 )))(55 (48 (49 (47 (25 120 )))))))))))*
(3 (57 (11 (26 (((16 (27 (54 (31 (7 (18 (59 85 )))))))(13 41 ))((((((37 (9 22 ))((15 23 )((((21 60 )(44 (32 (24 61 ))))(83 (69 82 )))(66 (125 (65 (68 (64 67 ))))))))(34 35 ))(74 (56 (10 19 ))))(118 (46 53 )))(55 (48 (49 (47 (25 120 )))))))))))*
(3 (57 (11 (26 (((16 (27 ((18 (7 (59 85 )))(31 54 ))))(13 41 ))((((((37 (9 22 ))((15 23 )((((21 60 )(44 (32 (24 61 ))))(83 (69 82 )))(66 (65 (68 (125 (64 67 ))))))))(34 35 ))(74 (56 (10 19 ))))(118 (46 53 )))(55 (48 (49 (47 (25 120 )))))))))))*
(3 (57 (11 (26 (((16 (27 (54 (31 (7 (18 (59 85 )))))))(13 41 ))((((((37 (9 22 ))((15 23 )((((21 60 )(44 (32 (24 61 ))))(83 (69 82 )))(66 (65 (68 (125 (64 67 ))))))))(74 (56 (10 19 ))))(34 35 ))(118 (46 53 )))(55 (48 (49 (47 (25 120 )))))))))))*
(3 (57 (11 (26 (((16 (27 (54 (31 (7 (18 (59 85 )))))))(13 41 ))((((((37 (9 22 ))(((15 23 )(((21 60 )(44 (32 (24 61 ))))(83 (69 82 ))))(66 (65 (68 (125 (64 67 )))))))(34 35 ))(74 (56 (10 19 ))))(118 (46 53 )))(55 (48 (49 (47 (25 120 )))))))))))*
(3 (57 (11 (26 (((16 (27 (54 (31 (7 (18 (59 85 )))))))(13 41 ))((((((37 (9 22 ))((15 23 )((((21 60 )(44 (32 (24 61 ))))(83 (69 82 )))(66 ((64 (67 125 ))(65 68 ))))))(34 35 ))(74 (56 (10 19 ))))(118 (46 53 )))(55 (48 (49 (47 (25 120 )))))))))))*
(3 (57 (11 (26 (((16 (27 (54 (31 (7 (18 (59 85 )))))))(13 41 ))((((((37 (9 22 ))((15 23 )((((21 60 )(44 (32 (24 61 ))))(83 (69 82 )))(66 ((64 67 )(65 (68 125 )))))))(34 35 ))(74 (56 (10 19 ))))(118 (46 53 )))(55 (48 (49 (47 (25 120 )))))))))))*
(3 (57 (11 (26 (((16 (27 ((18 (59 (7 85 )))(31 54 ))))(13 41 ))((((((37 (9 22 ))((15 23 )((((21 60 )(44 (32 (24 61 ))))(83 (69 82 )))(66 (65 (68 (125 (64 67 ))))))))(34 35 ))(74 (56 (10 19 ))))(118 (46 53 )))(55 (48 (47 (49 (25 120 )))))))))))*
(3 (57 (11 (26 (((16 (27 ((7 (18 (59 85 )))(31 54 ))))(13 41 ))((((((37 (9 22 ))((15 23 )((((21 60 )(32 (44 (24 61 ))))(83 (69 82 )))(66 (65 (68 (125 (64 67 ))))))))(34 35 ))(74 (56 (10 19 ))))(118 (46 53 )))(55 (48 (47 (49 (25 120 )))))))))))*
(3 (57 (11 (26 (((16 (27 ((7 (18 (59 85 )))(31 54 ))))(13 41 ))((((((37 (9 22 ))((15 23 )((((21 60 )(44 (61 (24 32 ))))(83 (69 82 )))(66 (65 (68 (125 (64 67 ))))))))(34 35 ))(74 (56 (10 19 ))))(118 (46 53 )))(55 (48 (47 (49 (25 120 )))))))))))*
(3 (57 (11 (26 (((16 (27 ((7 (18 (59 85 )))(31 54 ))))(13 41 ))((((((37 (9 22 ))((15 23 )((((21 60 )(32 (61 (24 44 ))))(83 (69 82 )))(66 (65 (68 (125 (64 67 ))))))))(34 35 ))(74 (56 (10 19 ))))(118 (46 53 )))(55 (48 (47 (49 (25 120 )))))))))))*
(3 (57 (11 (26 (((16 (27 ((7 (18 (59 85 )))(31 54 ))))(13 41 ))((((((37 (9 22 ))((15 23 )((((21 60 )(44 (32 (24 61 ))))(83 (69 82 )))(66 (65 (68 (125 (64 67 ))))))))(34 35 ))(74 (56 (10 19 ))))(118 (46 53 )))(55 (48 (49 (25 (47 120 )))))))))))*
(3 (57 (11 (26 (((16 (27 ((7 (18 (59 85 )))(31 54 ))))(13 41 ))((((((37 (9 22 ))((15 23 )((((21 60 )(44 (32 (24 61 ))))(83 (69 82 )))(66 (125 (65 (68 (64 67 ))))))))(34 35 ))(74 (56 (10 19 ))))(118 (46 53 )))(55 (48 (47 (49 (25 120 )))))))))))*
(3 (57 (11 (26 (((16 (27 ((7 (18 (59 85 )))(31 54 ))))(13 41 ))((((((37 (9 22 ))((15 23 )((((21 60 )(44 (32 (24 61 ))))(83 (69 82 )))(66 (65 (68 (125 (64 67 ))))))))(74 (56 (10 19 ))))(34 35 ))(118 (46 53 )))(55 (48 (47 (49 (25 120 )))))))))))*
(3 (57 (11 (26 (((16 (27 ((7 (18 (59 85 )))(31 54 ))))(13 41 ))((((((37 (9 22 ))(((15 23 )(((21 60 )(44 (32 (24 61 ))))(83 (69 82 ))))(66 (65 (68 (125 (64 67 )))))))(34 35 ))(74 (56 (10 19 ))))(118 (46 53 )))(55 (48 (47 (49 (25 120 )))))))))))*
(3 (57 (11 (26 (((16 (27 ((7 (18 (59 85 )))(31 54 ))))(13 41 ))((((((37 (9 22 ))((15 23 )((((21 60 )(44 (32 (24 61 ))))(83 (69 82 )))(66 ((64 (67 125 ))(65 68 ))))))(34 35 ))(74 (56 (10 19 ))))(118 (46 53 )))(55 (48 (47 (49 (25 120 )))))))))))*
(3 (57 (11 (26 (((16 (27 ((7 (18 (59 85 )))(31 54 ))))(13 41 ))((((((37 (9 22 ))((15 23 )((((21 60 )(44 (32 (24 61 ))))(83 (69 82 )))(66 ((64 67 )(65 (68 125 )))))))(34 35 ))(74 (56 (10 19 ))))(118 (46 53 )))(55 (48 (47 (49 (25 120 )))))))))))*
(3 (57 (11 (26 (((16 (27 (54 (31 (18 (7 (59 85 )))))))(13 41 ))((((((37 (9 22 ))((15 23 )((((21 60 )(61 (44 (24 32 ))))(83 (69 82 )))(66 (65 (68 (125 (64 67 ))))))))(34 35 ))(74 (56 (10 19 ))))(118 (46 53 )))(55 (48 (47 (49 (25 120 )))))))))))*
(3 (57 (11 (26 (((16 (27 (54 (31 (7 (18 (59 85 )))))))(13 41 ))((((((37 (9 22 ))((15 23 )((((21 60 )(61 (44 (24 32 ))))(83 (69 82 )))(66 (65 (68 (125 (64 67 ))))))))(34 35 ))(74 (56 (10 19 ))))(118 (46 53 )))(55 (48 (49 (25 (47 120 )))))))))))*
(3 (57 (11 (26 (((16 (27 (54 (31 (7 (18 (59 85 )))))))(13 41 ))((((((37 (9 22 ))((15 23 )((((21 60 )(61 (44 (24 32 ))))(83 (69 82 )))(66 (125 (65 (68 (64 67 ))))))))(34 35 ))(74 (56 (10 19 ))))(118 (46 53 )))(55 (48 (47 (49 (25 120 )))))))))))*
(3 (57 (11 (26 (((16 (27 ((18 (7 (59 85 )))(31 54 ))))(13 41 ))((((((37 (9 22 ))((15 23 )((((21 60 )(61 (44 (24 32 ))))(83 (69 82 )))(66 (65 (68 (125 (64 67 ))))))))(34 35 ))(74 (56 (10 19 ))))(118 (46 53 )))(55 (48 (47 (49 (25 120 )))))))))))*
(3 (57 (11 (26 (((16 (27 (54 (31 (7 (18 (59 85 )))))))(13 41 ))((((((37 (9 22 ))(((15 23 )(((21 60 )(61 (44 (24 32 ))))(83 (69 82 ))))(66 (65 (68 (125 (64 67 )))))))(34 35 ))(74 (56 (10 19 ))))(118 (46 53 )))(55 (48 (47 (49 (25 120 )))))))))))*
(3 (57 (11 (26 (((16 (27 (54 (31 (7 (18 (59 85 )))))))(13 41 ))((((((37 (9 22 ))((15 23 )((((21 60 )(61 (44 (24 32 ))))(83 (69 82 )))(66 ((64 67 )(65 (68 125 )))))))(34 35 ))(74 (56 (10 19 ))))(118 (46 53 )))(55 (48 (47 (49 (25 120 )))))))))))*
(3 (57 (11 (26 (((16 (27 (54 (31 (18 (7 (59 85 )))))))(13 41 ))((((((37 (9 22 ))((15 23 )((((21 60 )(44 (32 (24 61 ))))(83 (69 82 )))(66 (125 (65 (68 (64 67 ))))))))(34 35 ))(74 (56 (10 19 ))))(118 (46 53 )))(55 (48 (47 (49 (25 120 )))))))))))*
(3 (57 (11 (26 (((16 (27 (54 (31 (7 (18 (59 85 )))))))(13 41 ))((((((37 (9 22 ))((15 23 )((((21 60 )(32 (61 (24 44 ))))(83 (69 82 )))(66 (125 (65 (68 (64 67 ))))))))(34 35 ))(74 (56 (10 19 ))))(118 (46 53 )))(55 (48 (47 (49 (25 120 )))))))))))*
(3 (57 (11 (26 (((16 (27 (54 (31 (7 (18 (59 85 )))))))(13 41 ))((((((37 (9 22 ))((15 23 )((((21 60 )(44 (32 (24 61 ))))(83 (69 82 )))(66 (125 (65 (68 (64 67 ))))))))(34 35 ))(74 (56 (10 19 ))))(118 (46 53 )))(55 (48 (49 (25 (47 120 )))))))))))*
(3 (57 (11 (26 (((16 (27 (54 (31 (7 (18 (59 85 )))))))(13 41 ))((((((37 (9 22 ))((15 23 )((((21 60 )(44 (32 (24 61 ))))(83 (69 82 )))(66 (125 (68 (67 (64 65 ))))))))(34 35 ))(74 (56 (10 19 ))))(118 (46 53 )))(55 (48 (47 (49 (25 120 )))))))))))*
(3 (57 (11 (26 (((16 (27 ((18 (7 (59 85 )))(31 54 ))))(13 41 ))((((((37 (9 22 ))((15 23 )((((21 60 )(44 (32 (24 61 ))))(83 (69 82 )))(66 (125 (65 (68 (64 67 ))))))))(34 35 ))(74 (56 (10 19 ))))(118 (46 53 )))(55 (48 (47 (49 (25 120 )))))))))))*
(3 (57 (11 (26 (((16 (27 (54 (31 (7 (18 (59 85 )))))))(13 41 ))((((((37 (9 22 ))((15 23 )((((21 60 )(44 (32 (24 61 ))))(83 (69 82 )))(66 (125 (65 (68 (64 67 ))))))))(74 (56 (10 19 ))))(34 35 ))(118 (46 53 )))(55 (48 (47 (49 (25 120 )))))))))))*
(3 (57 (11 (26 (((16 (27 (54 (31 (7 (18 (59 85 )))))))(13 41 ))((((((37 (9 22 ))(((15 23 )(((21 60 )(44 (32 (24 61 ))))(83 (69 82 ))))(66 (125 (65 (68 (64 67 )))))))(34 35 ))(74 (56 (10 19 ))))(118 (46 53 )))(55 (48 (47 (49 (25 120 )))))))))))*
(3 (57 (11 (26 (((16 (27 (54 (31 (7 (18 (59 85 )))))))(13 41 ))((((((37 (9 22 ))(((15 23 )(((21 60 )(44 (32 (24 61 ))))(83 (69 82 ))))((65 (68 (64 67 )))(66 125 ))))(34 35 ))(74 (56 (10 19 ))))(118 (46 53 )))(55 (48 (47 (49 (25 120 )))))))))))*
(3 (57 (11 (26 (((16 (27 ((18 (7 (59 85 )))(31 54 ))))(13 41 ))((((((37 (9 22 ))((15 23 )((((21 60 )(44 (61 (24 32 ))))(83 (69 82 )))(66 (65 (68 (125 (64 67 ))))))))(34 35 ))(74 (56 (10 19 ))))(118 (46 53 )))(55 (48 (47 (49 (25 120 )))))))))))*
(3 (57 (11 (26 (((16 (27 ((18 (7 (59 85 )))(31 54 ))))(13 41 ))((((((37 (9 22 ))((15 23 )((((21 60 )(32 (61 (24 44 ))))(83 (69 82 )))(66 (65 (68 (125 (64 67 ))))))))(34 35 ))(74 (56 (10 19 ))))(118 (46 53 )))(55 (48 (47 (49 (25 120 )))))))))))*
(3 (57 (11 (26 (((16 (27 ((18 (7 (59 85 )))(31 54 ))))(13 41 ))((((((37 (9 22 ))((15 23 )((((21 60 )(44 (32 (24 61 ))))(83 (69 82 )))(66 (65 (68 (125 (64 67 ))))))))(34 35 ))(74 (56 (10 19 ))))(118 (46 53 )))(55 (48 (49 (25 (47 120 )))))))))))*
(3 (57 (11 (26 (((16 (27 ((18 (7 (59 85 )))(31 54 ))))(13 41 ))((((((37 (9 22 ))((15 23 )((((21 60 )(44 (32 (24 61 ))))(83 (69 82 )))(125 (66 (65 (68 (64 67 ))))))))(34 35 ))(74 (56 (10 19 ))))(118 (46 53 )))(55 (48 (47 (49 (25 120 )))))))))))*
(3 (57 (11 (26 (((16 (27 ((18 (7 (59 85 )))(31 54 ))))(13 41 ))((((((37 (9 22 ))((15 23 )((((21 60 )(44 (32 (24 61 ))))(83 (69 82 )))(66 (65 (68 (125 (64 67 ))))))))(74 (56 (10 19 ))))(34 35 ))(118 (46 53 )))(55 (48 (47 (49 (25 120 )))))))))))*
(3 (57 (11 (26 (((16 (27 ((18 (7 (59 85 )))(31 54 ))))(13 41 ))((((((37 (9 22 ))(((15 23 )(((21 60 )(44 (32 (24 61 ))))(83 (69 82 ))))(66 (65 (68 (125 (64 67 )))))))(34 35 ))(74 (56 (10 19 ))))(118 (46 53 )))(55 (48 (47 (49 (25 120 )))))))))))*
(3 (57 (11 (26 (((16 (27 ((18 (7 (59 85 )))(31 54 ))))(13 41 ))((((((37 (9 22 ))((15 23 )((((21 60 )(44 (32 (24 61 ))))(83 (69 82 )))(66 ((64 (67 125 ))(65 68 ))))))(34 35 ))(74 (56 (10 19 ))))(118 (46 53 )))(55 (48 (47 (49 (25 120 )))))))))))*
(3 (57 (11 (26 (((16 (27 ((18 (7 (59 85 )))(31 54 ))))(13 41 ))((((((37 (9 22 ))((15 23 )((((21 60 )(44 (32 (24 61 ))))(83 (69 82 )))(66 ((64 67 )(65 (68 125 )))))))(34 35 ))(74 (56 (10 19 ))))(118 (46 53 )))(55 (48 (47 (49 (25 120 )))))))))))*
(3 (57 (11 (26 (((16 (27 (54 (31 (18 (59 (7 85 )))))))(13 41 ))((((((37 (9 22 ))(((15 23 )(((21 60 )(44 (32 (24 61 ))))(83 (69 82 ))))(66 (65 (68 (125 (64 67 )))))))(34 35 ))(74 (56 (10 19 ))))(118 (46 53 )))(55 (48 (47 (49 (25 120 )))))))))))*
(3 (57 (11 (26 (((16 (27 (54 (31 (18 (7 (59 85 )))))))(13 41 ))((((((37 (9 22 ))(((15 23 )(((21 60 )(44 (32 (24 61 ))))(83 (69 82 ))))(66 (65 (68 (125 (64 67 )))))))(34 35 ))(74 (56 (10 19 ))))(118 (46 53 )))(55 (48 (47 (49 (25 120 )))))))))))*
(3 (57 (11 (26 (((16 (27 (54 (31 (7 (18 (59 85 )))))))(13 41 ))((((((37 (9 22 ))(((15 23 )(((21 60 )(44 (61 (24 32 ))))(83 (69 82 ))))(66 (65 (68 (125 (64 67 )))))))(34 35 ))(74 (56 (10 19 ))))(118 (46 53 )))(55 (48 (47 (49 (25 120 )))))))))))*
(3 (57 (11 (26 (((16 (27 (54 (31 (7 (18 (59 85 )))))))(13 41 ))((((((37 (9 22 ))(((15 23 )(((21 60 )(32 (61 (24 44 ))))(83 (69 82 ))))(66 (65 (68 (125 (64 67 )))))))(34 35 ))(74 (56 (10 19 ))))(118 (46 53 )))(55 (48 (47 (49 (25 120 )))))))))))*
(3 (57 (11 (26 (((16 (27 (54 (31 (7 (18 (59 85 )))))))(13 41 ))((((((37 (9 22 ))(((15 23 )(((21 60 )(44 (32 (24 61 ))))(83 (69 82 ))))(66 (65 (68 (125 (64 67 )))))))(34 35 ))(74 (56 (10 19 ))))(118 (46 53 )))(55 (48 (49 (25 (47 120 )))))))))))*
(3 (57 (11 (26 (((16 (27 (54 (31 (7 (18 (59 85 )))))))(13 41 ))((((((37 (9 22 ))(((15 23 )(((21 60 )(44 (32 (24 61 ))))(83 (69 82 ))))(66 ((64 (67 125 ))(65 68 )))))(34 35 ))(74 (56 (10 19 ))))(118 (46 53 )))(55 (48 (47 (49 (25 120 )))))))))))*
(3 (57 (11 (26 (((16 (27 (54 (31 (7 (18 (59 85 )))))))(13 41 ))((((((37 (9 22 ))(((15 23 )(((21 60 )(44 (32 (24 61 ))))(83 (69 82 ))))(66 ((64 67 )(65 (68 125 ))))))(34 35 ))(74 (56 (10 19 ))))(118 (46 53 )))(55 (48 (47 (49 (25 120 )))))))))))*
(3 (57 (11 (26 (((16 (27 (54 (31 (18 (7 (59 85 )))))))(13 41 ))((((((37 (9 22 ))((15 23 )((((21 60 )(44 (32 (24 61 ))))(83 (69 82 )))(66 ((64 67 )(65 (68 125 )))))))(34 35 ))(74 (56 (10 19 ))))(118 (46 53 )))(55 (48 (47 (49 (25 120 )))))))))))*
(3 (57 (11 (26 (((16 (27 (54 (31 (7 (18 (59 85 )))))))(13 41 ))((((((37 (9 22 ))((15 23 )((((21 60 )(32 (61 (24 44 ))))(83 (69 82 )))(66 ((64 67 )(65 (68 125 )))))))(34 35 ))(74 (56 (10 19 ))))(118 (46 53 )))(55 (48 (47 (49 (25 120 )))))))))))*
(3 (57 (11 (26 (((16 (27 (54 (31 (7 (18 (59 85 )))))))(13 41 ))((((((37 (9 22 ))((15 23 )((((21 60 )(44 (32 (24 61 ))))(83 (69 82 )))(66 ((64 67 )(65 (68 125 )))))))(34 35 ))(74 (56 (10 19 ))))(118 (46 53 )))(55 (48 (49 (25 (47 120 )))))))))))*
(3 (57 (11 (26 (((16 (27 (54 (31 (7 (18 (59 85 )))))))(13 41 ))((((((37 (9 22 ))((15 23 )((((21 60 )(44 (32 (24 61 ))))(83 (69 82 )))(66 ((67 (64 65 ))(68 125 ))))))(34 35 ))(74 (56 (10 19 ))))(118 (46 53 )))(55 (48 (47 (49 (25 120 )))))))))))*
(3 (57 (11 (26 (((16 (27 (54 (31 (7 (18 (59 85 )))))))(13 41 ))((((((37 (9 22 ))((15 23 )((((21 60 )(44 (32 (24 61 ))))(83 (69 82 )))(66 ((64 67 )(65 (68 125 )))))))(74 (56 (10 19 ))))(34 35 ))(118 (46 53 )))(55 (48 (47 (49 (25 120 )))))))))))*
(3 (57 (11 (26 (((16 (27 (54 (31 (18 (7 (59 85 )))))))(13 41 ))((((((37 (9 22 ))((15 23 )((((21 60 )(32 (61 (24 44 ))))(83 (69 82 )))(66 (65 (68 (125 (64 67 ))))))))(34 35 ))(74 (56 (10 19 ))))(118 (46 53 )))(55 (48 (47 (49 (25 120 )))))))))))*
(3 (57 (11 (26 (((16 (27 (54 (31 (18 (7 (59 85 )))))))(13 41 ))((((((37 (9 22 ))((15 23 )((((21 60 )(44 (32 (24 61 ))))(83 (69 82 )))(66 (65 (68 (125 (64 67 ))))))))(34 35 ))(74 (56 (10 19 ))))(118 (46 53 )))(55 (48 (49 (25 (47 120 )))))))))))*
(3 (57 (11 (26 (((16 (27 (54 (31 (18 (7 (59 85 )))))))(13 41 ))((((((37 (9 22 ))((15 23 )((((21 60 )(44 (32 (24 61 ))))(83 (69 82 )))(66 (65 (68 (125 (64 67 ))))))))(74 (56 (10 19 ))))(34 35 ))(118 (46 53 )))(55 (48 (47 (49 (25 120 )))))))))))*
(3 (57 (11 (26 (((16 (27 (54 (31 (18 (7 (59 85 )))))))(13 41 ))((((((37 (9 22 ))((15 23 )((((21 60 )(44 (32 (24 61 ))))(83 (69 82 )))(66 ((64 (67 125 ))(65 68 ))))))(34 35 ))(74 (56 (10 19 ))))(118 (46 53 )))(55 (48 (47 (49 (25 120 )))))))))))*
(3 (57 (11 (26 (((16 (27 (54 (31 (18 (59 (7 85 )))))))(13 41 ))((((((37 (9 22 ))((15 23 )((((21 60 )(32 (61 (24 44 ))))(83 (69 82 )))(66 (65 (68 (125 (64 67 ))))))))(34 35 ))(74 (56 (10 19 ))))(118 (46 53 )))(55 (48 (47 (49 (25 120 )))))))))))*
(3 (57 (11 (26 (((16 (27 (54 (31 (7 (18 (59 85 )))))))(13 41 ))((((((37 (9 22 ))((15 23 )((((21 60 )(61 (32 (24 44 ))))(83 (69 82 )))(66 (65 (68 (125 (64 67 ))))))))(34 35 ))(74 (56 (10 19 ))))(118 (46 53 )))(55 (48 (47 (49 (25 120 )))))))))))*
(3 (57 (11 (26 (((16 (27 (54 (31 (7 (18 (59 85 )))))))(13 41 ))((((((37 (9 22 ))((15 23 )((((21 60 )(32 (61 (24 44 ))))(83 (69 82 )))(66 (65 (68 (125 (64 67 ))))))))(34 35 ))(74 (56 (10 19 ))))(118 (46 53 )))(55 (48 (49 (25 (47 120 )))))))))))*
(3 (57 (11 (26 (((16 (27 (54 (31 (7 (18 (59 85 )))))))(13 41 ))((((((37 (9 22 ))((15 23 )((((21 60 )(32 (61 (24 44 ))))(83 (69 82 )))(125 (66 (65 (68 (64 67 ))))))))(34 35 ))(74 (56 (10 19 ))))(118 (46 53 )))(55 (48 (47 (49 (25 120 )))))))))))*
(3 (57 (11 (26 (((16 (27 (54 (31 (7 (18 (59 85 )))))))(13 41 ))((((((37 (9 22 ))((15 23 )((((21 60 )(32 (61 (24 44 ))))(83 (69 82 )))(66 (65 (68 (125 (64 67 ))))))))(74 (56 (10 19 ))))(34 35 ))(118 (46 53 )))(55 (48 (47 (49 (25 120 )))))))))))*
(3 (57 (11 (26 (((16 (27 (54 (31 (7 (18 (59 85 )))))))(13 41 ))((((((37 (9 22 ))((15 23 )((((21 60 )(32 (61 (24 44 ))))(83 (69 82 )))(66 ((64 (67 125 ))(65 68 ))))))(34 35 ))(74 (56 (10 19 ))))(118 (46 53 )))(55 (48 (47 (49 (25 120 )))))))))))*
(3 (57 (11 (26 (((16 (27 (54 (31 (18 (59 (7 85 )))))))(13 41 ))((((((37 (9 22 ))((15 23 )((((21 60 )(44 (32 (24 61 ))))(83 (69 82 )))(66 (65 (68 (125 (64 67 ))))))))(34 35 ))(74 (56 (10 19 ))))(118 (46 53 )))(55 (48 (49 (25 (47 120 )))))))))))*
(3 (57 (11 (26 (((16 (27 (54 (31 (7 (18 (59 85 )))))))(13 41 ))((((((37 (9 22 ))((15 23 )((((21 60 )(44 (61 (24 32 ))))(83 (69 82 )))(66 (65 (68 (125 (64 67 ))))))))(34 35 ))(74 (56 (10 19 ))))(118 (46 53 )))(55 (48 (49 (25 (47 120 )))))))))))*
(3 (57 (11 (26 (((16 (27 (54 (31 (7 (18 (59 85 )))))))(13 41 ))((((((37 (9 22 ))((15 23 )((((21 60 )(44 (32 (24 61 ))))(83 (69 82 )))(125 (66 (65 (68 (64 67 ))))))))(34 35 ))(74 (56 (10 19 ))))(118 (46 53 )))(55 (48 (49 (25 (47 120 )))))))))))*
(3 (57 (11 (26 (((16 (27 (54 (31 (7 (18 (59 85 )))))))(13 41 ))((((((37 (9 22 ))((15 23 )((((21 60 )(44 (32 (24 61 ))))(83 (69 82 )))(66 (65 (68 (125 (64 67 ))))))))(74 (56 (10 19 ))))(34 35 ))(118 (46 53 )))(55 (48 (49 (25 (47 120 )))))))))))*
(3 (57 (11 (26 (((16 (27 (54 (31 (7 (18 (59 85 )))))))(13 41 ))((((((37 (9 22 ))((15 23 )((((21 60 )(44 (32 (24 61 ))))(83 (69 82 )))(66 ((64 (67 125 ))(65 68 ))))))(34 35 ))(74 (56 (10 19 ))))(118 (46 53 )))(55 (48 (49 (25 (47 120 )))))))))))*
(3 (57 (11 (26 (((16 (27 (54 (31 (18 (59 (7 85 )))))))(13 41 ))((((((37 (9 22 ))((15 23 )((((21 60 )(32 (44 (24 61 ))))(83 (69 82 )))(66 (65 (68 (125 (64 67 ))))))))(34 35 ))(74 (56 (10 19 ))))(118 (46 53 )))(55 (48 (49 (47 (25 120 )))))))))))*
(3 (57 (11 (26 (((16 (27 (54 (31 (18 (59 (7 85 )))))))(13 41 ))((((((37 (9 22 ))((15 23 )((((21 60 )(32 (61 (24 44 ))))(83 (69 82 )))(66 (65 (68 (125 (64 67 ))))))))(34 35 ))(74 (56 (10 19 ))))(118 (46 53 )))(55 (48 (49 (47 (25 120 )))))))))))*
(3 (57 (11 (26 (((16 (27 ((18 (59 (7 85 )))(31 54 ))))(13 41 ))((((((37 (9 22 ))((15 23 )((((21 60 )(44 (32 (24 61 ))))(83 (69 82 )))(66 (65 (68 (125 (64 67 ))))))))(34 35 ))(74 (56 (10 19 ))))(118 (46 53 )))(55 (48 (49 (47 (25 120 )))))))))))*
(3 (57 (11 (26 (((16 (27 (54 (31 (18 (59 (7 85 )))))))(13 41 ))((((((37 (9 22 ))((15 23 )((((21 60 )(44 (32 (24 61 ))))(83 (69 82 )))(66 (125 (65 (68 (64 67 ))))))))(34 35 ))(74 (56 (10 19 ))))(118 (46 53 )))(55 (48 (49 (47 (25 120 )))))))))))*
(3 (57 (11 (26 (((16 (27 (54 (31 (18 (59 (7 85 )))))))(13 41 ))((((((37 (9 22 ))((15 23 )((((21 60 )(44 (32 (24 61 ))))(83 (69 82 )))(66 (65 (68 (125 (64 67 ))))))))(74 (56 (10 19 ))))(34 35 ))(118 (46 53 )))(55 (48 (49 (47 (25 120 )))))))))))*
(3 (57 (11 (26 (((16 (27 (54 (31 (18 (59 (7 85 )))))))(13 41 ))((((((37 (9 22 ))(((15 23 )(((21 60 )(44 (32 (24 61 ))))(83 (69 82 ))))(66 (65 (68 (125 (64 67 )))))))(34 35 ))(74 (56 (10 19 ))))(118 (46 53 )))(55 (48 (49 (47 (25 120 )))))))))))*
(3 (57 (11 (26 (((16 (27 (54 (31 (18 (59 (7 85 )))))))(13 41 ))((((((37 (9 22 ))((15 23 )((((21 60 )(44 (32 (24 61 ))))(83 (69 82 )))(66 ((64 (67 125 ))(65 68 ))))))(34 35 ))(74 (56 (10 19 ))))(118 (46 53 )))(55 (48 (49 (47 (25 120 )))))))))))*
(3 (57 (11 (26 (((16 (27 (54 (31 (18 (59 (7 85 )))))))(13 41 ))((((((37 (9 22 ))((15 23 )((((21 60 )(44 (32 (24 61 ))))(83 (69 82 )))(66 ((64 67 )(65 (68 125 )))))))(34 35 ))(74 (56 (10 19 ))))(118 (46 53 )))(55 (48 (49 (47 (25 120 )))))))))))*
(3 (57 (11 (26 (((16 (27 (54 (31 (18 (7 (59 85 )))))))(13 41 ))((((((37 (9 22 ))((15 23 )((((21 60 )(32 (44 (24 61 ))))(83 (69 82 )))(66 (65 (68 (125 (64 67 ))))))))(34 35 ))(74 (56 (10 19 ))))(118 (46 53 )))(55 (48 (49 (47 (25 120 )))))))))))*
(3 (57 (11 (26 (((16 (27 (54 (31 (18 (7 (59 85 )))))))(13 41 ))((((((37 (9 22 ))((15 23 )((((21 60 )(44 (61 (24 32 ))))(83 (69 82 )))(66 (65 (68 (125 (64 67 ))))))))(34 35 ))(74 (56 (10 19 ))))(118 (46 53 )))(55 (48 (49 (47 (25 120 )))))))))))*
(3 (57 (11 (26 (((16 (27 (54 (31 (18 (7 (59 85 )))))))(13 41 ))((((((37 (9 22 ))((15 23 )((((21 60 )(32 (61 (24 44 ))))(83 (69 82 )))(66 (65 (68 (125 (64 67 ))))))))(34 35 ))(74 (56 (10 19 ))))(118 (46 53 )))(55 (48 (49 (47 (25 120 )))))))))))*
(3 (57 (11 (26 (((16 (27 (54 (31 (18 (7 (59 85 )))))))(13 41 ))((((((37 (9 22 ))((15 23 )((((21 60 )(44 (32 (24 61 ))))(83 (69 82 )))(66 (125 (65 (68 (64 67 ))))))))(34 35 ))(74 (56 (10 19 ))))(118 (46 53 )))(55 (48 (49 (47 (25 120 )))))))))))*
(3 (57 (11 (26 (((16 (27 (54 (31 (18 (7 (59 85 )))))))(13 41 ))((((((37 (9 22 ))((15 23 )((((21 60 )(44 (32 (24 61 ))))(83 (69 82 )))(66 (65 (68 (125 (64 67 ))))))))(74 (56 (10 19 ))))(34 35 ))(118 (46 53 )))(55 (48 (49 (47 (25 120 )))))))))))*
(3 (57 (11 (26 (((16 (27 (54 (31 (18 (7 (59 85 )))))))(13 41 ))((((((37 (9 22 ))(((15 23 )(((21 60 )(44 (32 (24 61 ))))(83 (69 82 ))))(66 (65 (68 (125 (64 67 )))))))(34 35 ))(74 (56 (10 19 ))))(118 (46 53 )))(55 (48 (49 (47 (25 120 )))))))))))*
(3 (57 (11 (26 (((16 (27 (54 (31 (18 (7 (59 85 )))))))(13 41 ))((((((37 (9 22 ))((15 23 )((((21 60 )(44 (32 (24 61 ))))(83 (69 82 )))(66 ((64 (67 125 ))(65 68 ))))))(34 35 ))(74 (56 (10 19 ))))(118 (46 53 )))(55 (48 (49 (47 (25 120 )))))))))))*
(3 (57 (11 (26 (((16 (27 (54 (31 (18 (7 (59 85 )))))))(13 41 ))((((((37 (9 22 ))((15 23 )((((21 60 )(44 (32 (24 61 ))))(83 (69 82 )))(66 ((64 67 )(65 (68 125 )))))))(34 35 ))(74 (56 (10 19 ))))(118 (46 53 )))(55 (48 (49 (47 (25 120 )))))))))))*
(3 (57 (11 (26 (((16 (27 ((7 (18 (59 85 )))(31 54 ))))(13 41 ))((((((37 (9 22 ))((15 23 )((((21 60 )(32 (44 (24 61 ))))(83 (69 82 )))(66 (65 (68 (125 (64 67 ))))))))(34 35 ))(74 (56 (10 19 ))))(118 (46 53 )))(55 (48 (49 (47 (25 120 )))))))))))*
(3 (57 (11 (26 (((16 (27 (54 (31 (7 (18 (59 85 )))))))(13 41 ))((((((37 (9 22 ))((15 23 )((((21 60 )(61 (32 (24 44 ))))(83 (69 82 )))(66 (65 (68 (125 (64 67 ))))))))(34 35 ))(74 (56 (10 19 ))))(118 (46 53 )))(55 (48 (49 (47 (25 120 )))))))))))*
(3 (57 (11 (26 (((16 (27 (54 (31 (7 (18 (59 85 )))))))(13 41 ))((((((37 (9 22 ))((15 23 )((((21 60 )(32 (44 (24 61 ))))(83 (69 82 )))(125 (66 (65 (68 (64 67 ))))))))(34 35 ))(74 (56 (10 19 ))))(118 (46 53 )))(55 (48 (49 (47 (25 120 )))))))))))*
(3 (57 (11 (26 (((16 (27 (54 (31 (18 (59 (7 85 )))))))(13 41 ))((((((37 (9 22 ))((15 23 )((((21 60 )(44 (32 (24 61 ))))(83 (69 82 )))(66 (68 (125 (67 (64 65 ))))))))(74 (56 (10 19 ))))(118 (46 53 )))(34 35 ))(55 (48 (49 (47 (25 120 )))))))))))*
(3 (57 (11 (26 (((16 (27 (54 (31 (18 (59 (7 85 )))))))(13 41 ))((((((37 (9 22 ))((15 23 )((((21 60 )(44 (32 (24 61 ))))(83 (69 82 )))(66 (68 (125 (67 (64 65 ))))))))(34 35 ))(74 (56 (10 19 ))))(118 (46 53 )))(55 (48 (49 (47 (25 120 )))))))))))*
(3 (57 (11 (26 (((16 (27 (54 (31 (18 (59 (7 85 )))))))(13 41 ))((((((37 (9 22 ))((15 23 )((((21 60 )(44 (32 (24 61 ))))(83 (69 82 )))(66 ((67 (64 65 ))(68 125 ))))))(74 (56 (10 19 ))))(118 (46 53 )))(34 35 ))(55 (48 (49 (47 (25 120 )))))))))))*
(3 (57 (11 (26 (((16 (27 (54 (31 (18 (59 (7 85 )))))))(13 41 ))((((((37 (9 22 ))((15 23 )((((21 60 )(44 (32 (24 61 ))))(83 (69 82 )))(66 ((65 (64 67 ))(68 125 ))))))(74 (56 (10 19 ))))(118 (46 53 )))(34 35 ))(55 (48 (49 (47 (25 120 )))))))))))*
(3 (57 (11 (26 (((16 (27 (54 (31 (18 (59 (7 85 )))))))(13 41 ))((((((37 (9 22 ))((15 23 )((((21 60 )(44 (32 (24 61 ))))(83 (69 82 )))(66 (68 (125 (67 (64 65 ))))))))(74 (56 (10 19 ))))(118 (46 53 )))(34 35 ))(55 (48 ((25 120 )(47 49 ))))))))))*
(3 (57 (11 (26 (((16 (27 (54 (31 (7 (18 (59 85 )))))))(13 41 ))((((((37 (9 22 ))((15 23 )((((21 60 )(44 (32 (24 61 ))))(83 (69 82 )))(66 (68 (125 (67 (64 65 ))))))))(74 (56 (10 19 ))))(118 (46 53 )))(34 35 ))(55 (48 (49 (47 (25 120 )))))))))))*
(3 (57 (11 (26 (((16 (27 (54 (31 (18 (7 (59 85 )))))))(13 41 ))((((((37 (9 22 ))((15 23 )((((21 60 )(44 (32 (24 61 ))))(83 (69 82 )))(66 (68 (125 (67 (64 65 ))))))))(74 (56 (10 19 ))))(118 (46 53 )))(34 35 ))(55 (48 (49 (47 (25 120 )))))))))))*
(3 (57 (11 (26 (((16 (27 (54 (31 (18 (59 (7 85 )))))))(13 41 ))((((((37 (9 22 ))((15 23 )((((21 60 )(32 (44 (24 61 ))))(83 (69 82 )))(66 (68 (125 (67 (64 65 ))))))))(74 (56 (10 19 ))))(118 (46 53 )))(34 35 ))(55 (48 (49 (47 (25 120 )))))))))))*
(3 (57 (11 (26 (((16 (27 (54 (31 (18 (59 (7 85 )))))))(13 41 ))((((((37 (9 22 ))((15 23 )((((21 60 )(44 (61 (24 32 ))))(83 (69 82 )))(66 (68 (125 (67 (64 65 ))))))))(74 (56 (10 19 ))))(118 (46 53 )))(34 35 ))(55 (48 (49 (47 (25 120 )))))))))))*
(3 (57 (11 (26 (((16 (27 (54 (31 (18 (59 (7 85 )))))))(13 41 ))((((((37 (9 22 ))((15 23 )((((21 60 )(32 (61 (24 44 ))))(83 (69 82 )))(66 (68 (125 (67 (64 65 ))))))))(74 (56 (10 19 ))))(118 (46 53 )))(34 35 ))(55 (48 (49 (47 (25 120 )))))))))))*
(3 (57 (11 (26 (((16 (27 ((18 (59 (7 85 )))(31 54 ))))(13 41 ))((((((37 (9 22 ))((15 23 )((((21 60 )(44 (32 (24 61 ))))(83 (69 82 )))(66 (68 (125 (67 (64 65 ))))))))(74 (56 (10 19 ))))(118 (46 53 )))(34 35 ))(55 (48 (49 (47 (25 120 )))))))))))*
(3 (57 (11 (26 (((16 (27 (54 (31 (18 (59 (7 85 )))))))(13 41 ))((((((37 (9 22 ))((15 23 )((((21 60 )(44 (32 (24 61 ))))(83 (69 82 )))(125 (66 (68 (67 (64 65 ))))))))(74 (56 (10 19 ))))(118 (46 53 )))(34 35 ))(55 (48 (49 (47 (25 120 )))))))))))*
(3 (57 (11 (26 (((16 (27 (54 (31 (18 (59 (7 85 )))))))(13 41 ))((((((37 (9 22 ))((15 23 )((((21 60 )(44 (32 (24 61 ))))(83 (69 82 )))(66 (125 (68 (67 (64 65 ))))))))(74 (56 (10 19 ))))(118 (46 53 )))(34 35 ))(55 (48 (49 (47 (25 120 )))))))))))*
(3 (57 (11 (26 (((16 (27 (54 (31 (18 (59 (7 85 )))))))(13 41 ))((((((37 (9 22 ))((15 23 )((((21 60 )(44 (32 (24 61 ))))(83 (69 82 )))(66 (68 (67 (65 (64 125 ))))))))(74 (56 (10 19 ))))(118 (46 53 )))(34 35 ))(55 (48 (49 (47 (25 120 )))))))))))*
(3 (57 (11 (26 (((16 (27 (54 (31 (18 (59 (7 85 )))))))(13 41 ))((((((37 (9 22 ))((15 23 )((((21 60 )(32 (44 (24 61 ))))(83 (69 82 )))(66 (68 (125 (67 (64 65 ))))))))(34 35 ))(74 (56 (10 19 ))))(118 (46 53 )))(55 (48 (49 (47 (25 120 )))))))))))*
(3 (57 (11 (26 (((16 (27 (54 (31 (18 (59 (7 85 )))))))(13 41 ))((((((37 (9 22 ))((15 23 )((((21 60 )(44 (61 (24 32 ))))(83 (69 82 )))(66 (68 (125 (67 (64 65 ))))))))(34 35 ))(74 (56 (10 19 ))))(118 (46 53 )))(55 (48 (49 (47 (25 120 )))))))))))*
(3 (57 (11 (26 (((16 (27 (54 (31 (18 (59 (7 85 )))))))(13 41 ))((((((37 (9 22 ))((15 23 )((((21 60 )(32 (61 (24 44 ))))(83 (69 82 )))(66 (68 (125 (67 (64 65 ))))))))(34 35 ))(74 (56 (10 19 ))))(118 (46 53 )))(55 (48 (49 (47 (25 120 )))))))))))*
(3 (57 (11 (26 (((16 (27 (54 (31 (18 (59 (7 85 )))))))(13 41 ))((((((37 (9 22 ))((15 23 )((((21 60 )(44 (32 (24 61 ))))(83 (69 82 )))(66 (68 (125 (67 (64 65 ))))))))(34 35 ))(74 (56 (10 19 ))))(118 (46 53 )))(55 (48 (47 (49 (25 120 )))))))))))*
(3 (57 (11 (26 (((16 (27 (54 (31 (18 (59 (7 85 )))))))(13 41 ))((((((37 (9 22 ))((15 23 )((((21 60 )(44 (32 (24 61 ))))(83 (69 82 )))(66 (125 (68 (67 (64 65 ))))))))(34 35 ))(74 (56 (10 19 ))))(118 (46 53 )))(55 (48 (49 (47 (25 120 )))))))))))*
(3 (57 (11 (26 (((16 (27 (54 (31 (18 (59 (7 85 )))))))(13 41 ))((((((37 (9 22 ))((15 23 )((((21 60 )(44 (32 (24 61 ))))(83 (69 82 )))(66 (68 (67 (65 (64 125 ))))))))(34 35 ))(74 (56 (10 19 ))))(118 (46 53 )))(55 (48 (49 (47 (25 120 )))))))))))*
(3 (57 (11 (26 (((16 (27 (54 (31 (18 (59 (7 85 )))))))(13 41 ))((((((37 (9 22 ))(((15 23 )(((21 60 )(44 (32 (24 61 ))))(83 (69 82 ))))(66 (68 (125 (67 (64 65 )))))))(34 35 ))(74 (56 (10 19 ))))(118 (46 53 )))(55 (48 (49 (47 (25 120 )))))))))))*
(3 (57 (11 (26 (((16 (27 (54 (31 (18 (59 (7 85 )))))))(13 41 ))((((((37 (9 22 ))((15 23 )((((21 60 )(44 (32 (24 61 ))))(83 (69 82 )))(66 ((67 (64 65 ))(68 125 ))))))(34 35 ))(74 (56 (10 19 ))))(118 (46 53 )))(55 (48 (49 (47 (25 120 )))))))))))*
(3 (57 (11 (26 (((16 (27 (54 (31 (7 (18 (59 85 )))))))(13 41 ))((((((37 (9 22 ))((15 23 )((((21 60 )(44 (32 (24 61 ))))(83 (69 82 )))(66 ((67 (64 65 ))(68 125 ))))))(74 (56 (10 19 ))))(118 (46 53 )))(34 35 ))(55 (48 (49 (47 (25 120 )))))))))))*
(3 (57 (11 (26 (((16 (27 (54 (31 (18 (7 (59 85 )))))))(13 41 ))((((((37 (9 22 ))((15 23 )((((21 60 )(44 (32 (24 61 ))))(83 (69 82 )))(66 ((67 (64 65 ))(68 125 ))))))(74 (56 (10 19 ))))(118 (46 53 )))(34 35 ))(55 (48 (49 (47 (25 120 )))))))))))*
(3 (57 (11 (26 (((16 (27 (54 (31 (18 (59 (7 85 )))))))(13 41 ))((((((37 (9 22 ))((15 23 )((((21 60 )(32 (44 (24 61 ))))(83 (69 82 )))(66 ((67 (64 65 ))(68 125 ))))))(74 (56 (10 19 ))))(118 (46 53 )))(34 35 ))(55 (48 (49 (47 (25 120 )))))))))))*
(3 (57 (11 (26 (((16 (27 (54 (31 (18 (59 (7 85 )))))))(13 41 ))((((((37 (9 22 ))((15 23 )((((21 60 )(44 (61 (24 32 ))))(83 (69 82 )))(66 ((67 (64 65 ))(68 125 ))))))(74 (56 (10 19 ))))(118 (46 53 )))(34 35 ))(55 (48 (49 (47 (25 120 )))))))))))*
(3 (57 (11 (26 (((16 (27 (54 (31 (18 (59 (7 85 )))))))(13 41 ))((((((37 (9 22 ))((15 23 )((((21 60 )(32 (61 (24 44 ))))(83 (69 82 )))(66 ((67 (64 65 ))(68 125 ))))))(74 (56 (10 19 ))))(118 (46 53 )))(34 35 ))(55 (48 (49 (47 (25 120 )))))))))))*
(3 (57 (11 (26 (((16 (27 (54 (31 (18 (59 (7 85 )))))))(13 41 ))((((((37 (9 22 ))((15 23 )((((21 60 )(44 (32 (24 61 ))))(83 (69 82 )))(66 ((67 (64 65 ))(68 125 ))))))(74 (56 (10 19 ))))(118 (46 53 )))(34 35 ))(55 (48 (47 (49 (25 120 )))))))))))*
(3 (57 (11 (26 (((16 (27 ((18 (59 (7 85 )))(31 54 ))))(13 41 ))((((((37 (9 22 ))((15 23 )((((21 60 )(44 (32 (24 61 ))))(83 (69 82 )))(66 ((67 (64 65 ))(68 125 ))))))(74 (56 (10 19 ))))(118 (46 53 )))(34 35 ))(55 (48 (49 (47 (25 120 )))))))))))*
(3 (57 (11 (26 (((16 (27 (54 (31 (18 (59 (7 85 )))))))(13 41 ))((((((37 (9 22 ))((15 23 )((((21 60 )(44 (32 (24 61 ))))(83 (69 82 )))(66 (68 (67 (125 (64 65 ))))))))(74 (56 (10 19 ))))(118 (46 53 )))(34 35 ))(55 (48 (49 (47 (25 120 )))))))))))*
(3 (57 (11 (26 (((16 (27 (54 (31 (18 (59 (7 85 )))))))(13 41 ))((((((37 (9 22 ))((15 23 )((((21 60 )(44 (32 (24 61 ))))(83 (69 82 )))(66 (68 ((64 65 )(67 125 )))))))(74 (56 (10 19 ))))(118 (46 53 )))(34 35 ))(55 (48 (49 (47 (25 120 )))))))))))*
(3 (57 (11 (26 (((16 (27 (54 (31 (18 (59 (7 85 )))))))(13 41 ))((((((37 (9 22 ))((15 23 )((((21 60 )(44 (32 (24 61 ))))(83 (69 82 )))(66 (125 (68 (65 (64 67 ))))))))(74 (56 (10 19 ))))(118 (46 53 )))(34 35 ))(55 (48 (49 (47 (25 120 )))))))))))*
(3 (57 (11 (26 (((16 (27 (54 (31 (7 (18 (59 85 )))))))(13 41 ))((((((37 (9 22 ))((15 23 )((((21 60 )(44 (32 (24 61 ))))(83 (69 82 )))(66 ((65 (64 67 ))(68 125 ))))))(74 (56 (10 19 ))))(118 (46 53 )))(34 35 ))(55 (48 (49 (47 (25 120 )))))))))))*
(3 (57 (11 (26 (((16 (27 (54 (31 (18 (7 (59 85 )))))))(13 41 ))((((((37 (9 22 ))((15 23 )((((21 60 )(44 (32 (24 61 ))))(83 (69 82 )))(66 ((65 (64 67 ))(68 125 ))))))(74 (56 (10 19 ))))(118 (46 53 )))(34 35 ))(55 (48 (49 (47 (25 120 )))))))))))*
(3 (57 (11 (26 (((16 (27 (54 (31 (18 (59 (7 85 )))))))(13 41 ))((((((37 (9 22 ))((15 23 )((((21 60 )(32 (44 (24 61 ))))(83 (69 82 )))(66 ((65 (64 67 ))(68 125 ))))))(74 (56 (10 19 ))))(118 (46 53 )))(34 35 ))(55 (48 (49 (47 (25 120 )))))))))))*
(3 (57 (11 (26 (((16 (27 (54 (31 (18 (59 (7 85 )))))))(13 41 ))((((((37 (9 22 ))((15 23 )((((21 60 )(44 (61 (24 32 ))))(83 (69 82 )))(66 ((65 (64 67 ))(68 125 ))))))(74 (56 (10 19 ))))(118 (46 53 )))(34 35 ))(55 (48 (49 (47 (25 120 )))))))))))*
(3 (57 (11 (26 (((16 (27 (54 (31 (18 (59 (7 85 )))))))(13 41 ))((((((37 (9 22 ))((15 23 )((((21 60 )(32 (61 (24 44 ))))(83 (69 82 )))(66 ((65 (64 67 ))(68 125 ))))))(74 (56 (10 19 ))))(118 (46 53 )))(34 35 ))(55 (48 (49 (47 (25 120 )))))))))))*
(3 (57 (11 (26 (((16 (27 (54 (31 (18 (59 (7 85 )))))))(13 41 ))((((((37 (9 22 ))((15 23 )((((21 60 )(44 (32 (24 61 ))))(83 (69 82 )))(66 ((65 (64 67 ))(68 125 ))))))(74 (56 (10 19 ))))(118 (46 53 )))(34 35 ))(55 (48 (47 (49 (25 120 )))))))))))*
(3 (57 (11 (26 (((16 (27 (54 (31 (18 (59 (7 85 )))))))(13 41 ))((((((37 (9 22 ))((15 23 )((((21 60 )(44 (32 (24 61 ))))(83 (69 82 )))(66 (68 (65 (67 (64 125 ))))))))(74 (56 (10 19 ))))(118 (46 53 )))(34 35 ))(55 (48 (49 (47 (25 120 )))))))))))*
(3 (57 (11 (26 (((16 (27 (54 (31 (7 (18 (59 85 )))))))(13 41 ))((((((37 (9 22 ))((15 23 )((((21 60 )(44 (32 (24 61 ))))(83 (69 82 )))(66 (68 (125 (67 (64 65 ))))))))(74 (56 (10 19 ))))(118 (46 53 )))(34 35 ))(55 (48 ((25 120 )(47 49 ))))))))))*
(3 (57 (11 (26 (((16 (27 (54 (31 (18 (7 (59 85 )))))))(13 41 ))((((((37 (9 22 ))((15 23 )((((21 60 )(44 (32 (24 61 ))))(83 (69 82 )))(66 (68 (125 (67 (64 65 ))))))))(74 (56 (10 19 ))))(118 (46 53 )))(34 35 ))(55 (48 ((25 120 )(47 49 ))))))))))*
(3 (57 (11 (26 (((16 (27 (54 (31 (18 (59 (7 85 )))))))(13 41 ))((((((37 (9 22 ))((15 23 )((((21 60 )(32 (44 (24 61 ))))(83 (69 82 )))(66 (68 (125 (67 (64 65 ))))))))(74 (56 (10 19 ))))(118 (46 53 )))(34 35 ))(55 (48 ((25 120 )(47 49 ))))))))))*
(3 (57 (11 (26 (((16 (27 (54 (31 (18 (59 (7 85 )))))))(13 41 ))((((((37 (9 22 ))((15 23 )((((21 60 )(44 (61 (24 32 ))))(83 (69 82 )))(66 (68 (125 (67 (64 65 ))))))))(74 (56 (10 19 ))))(118 (46 53 )))(34 35 ))(55 (48 ((25 120 )(47 49 ))))))))))*
(3 (57 (11 (26 (((16 (27 (54 (31 (18 (59 (7 85 )))))))(13 41 ))((((((37 (9 22 ))((15 23 )((((21 60 )(32 (61 (24 44 ))))(83 (69 82 )))(66 (68 (125 (67 (64 65 ))))))))(74 (56 (10 19 ))))(118 (46 53 )))(34 35 ))(55 (48 ((25 120 )(47 49 ))))))))))*
(3 (57 (11 (26 (((16 (27 (54 (31 (18 (59 (7 85 )))))))(13 41 ))((((((37 (9 22 ))((15 23 )((((21 60 )(44 (32 (24 61 ))))(83 (69 82 )))(66 (68 (125 (67 (64 65 ))))))))(74 (56 (10 19 ))))(118 (46 53 )))(34 35 ))(55 (48 (49 (25 (47 120 )))))))))))*
(3 (57 (11 (26 (((16 (27 ((18 (59 (7 85 )))(31 54 ))))(13 41 ))((((((37 (9 22 ))((15 23 )((((21 60 )(44 (32 (24 61 ))))(83 (69 82 )))(66 (68 (125 (67 (64 65 ))))))))(74 (56 (10 19 ))))(118 (46 53 )))(34 35 ))(55 (48 ((25 120 )(47 49 ))))))))))*
(3 (57 (11 (26 (((16 (27 (54 (31 (18 (59 (7 85 )))))))(13 41 ))((((((37 (9 22 ))((15 23 )((((21 60 )(44 (32 (24 61 ))))(83 (69 82 )))(66 (65 (68 (125 (64 67 ))))))))(74 (56 (10 19 ))))(118 (46 53 )))(34 35 ))(55 (48 ((25 120 )(47 49 ))))))))))*
(3 (57 (11 (26 (((16 (27 (54 (31 (18 (59 (7 85 )))))))(13 41 ))((((((37 (9 22 ))((15 23 )((((21 60 )(44 (32 (24 61 ))))(83 (69 82 )))(125 (66 (68 (67 (64 65 ))))))))(74 (56 (10 19 ))))(118 (46 53 )))(34 35 ))(55 (48 ((25 120 )(47 49 ))))))))))*
(3 (57 (11 (26 (((16 (27 (54 (31 (18 (59 (7 85 )))))))(13 41 ))((((((37 (9 22 ))((15 23 )((((21 60 )(44 (32 (24 61 ))))(83 (69 82 )))(66 (125 (68 (67 (64 65 ))))))))(74 (56 (10 19 ))))(118 (46 53 )))(34 35 ))(55 (48 ((25 120 )(47 49 ))))))))))*
(3 (57 (11 (26 (((16 (27 (54 (31 (18 (59 (7 85 )))))))(13 41 ))((((((37 (9 22 ))((15 23 )((((21 60 )(44 (32 (24 61 ))))(83 (69 82 )))(66 (68 (67 (65 (64 125 ))))))))(74 (56 (10 19 ))))(118 (46 53 )))(34 35 ))(55 (48 ((25 120 )(47 49 ))))))))))*
(3 (57 (11 (26 (((16 (27 (54 (31 (7 (18 (59 85 )))))))(13 41 ))((((((37 (9 22 ))((15 23 )((((21 60 )(32 (44 (24 61 ))))(83 (69 82 )))(66 (68 (125 (67 (64 65 ))))))))(74 (56 (10 19 ))))(118 (46 53 )))(34 35 ))(55 (48 (49 (47 (25 120 )))))))))))*
(3 (57 (11 (26 (((16 (27 (54 (31 (7 (18 (59 85 )))))))(13 41 ))((((((37 (9 22 ))((15 23 )((((21 60 )(44 (61 (24 32 ))))(83 (69 82 )))(66 (68 (125 (67 (64 65 ))))))))(74 (56 (10 19 ))))(118 (46 53 )))(34 35 ))(55 (48 (49 (47 (25 120 )))))))))))*
(3 (57 (11 (26 (((16 (27 (54 (31 (7 (18 (59 85 )))))))(13 41 ))((((((37 (9 22 ))((15 23 )((((21 60 )(32 (61 (24 44 ))))(83 (69 82 )))(66 (68 (125 (67 (64 65 ))))))))(74 (56 (10 19 ))))(118 (46 53 )))(34 35 ))(55 (48 (49 (47 (25 120 )))))))))))*
(3 (57 (11 (26 (((16 (27 (54 (31 (7 (18 (59 85 )))))))(13 41 ))((((((37 (9 22 ))((15 23 )((((21 60 )(44 (32 (24 61 ))))(83 (69 82 )))(66 (125 (68 (67 (64 65 ))))))))(74 (56 (10 19 ))))(118 (46 53 )))(34 35 ))(55 (48 (49 (47 (25 120 )))))))))))*
(3 (57 (11 (26 (((16 (27 (54 (31 (7 (18 (59 85 )))))))(13 41 ))((((((37 (9 22 ))((15 23 )((((21 60 )(44 (32 (24 61 ))))(83 (69 82 )))(66 (68 (67 (65 (64 125 ))))))))(74 (56 (10 19 ))))(118 (46 53 )))(34 35 ))(55 (48 (49 (47 (25 120 )))))))))))*
(3 (57 (11 (26 (((16 (27 ((18 (7 (59 85 )))(31 54 ))))(13 41 ))((((((37 (9 22 ))((15 23 )((((21 60 )(44 (32 (24 61 ))))(83 (69 82 )))(66 (68 (125 (67 (64 65 ))))))))(74 (56 (10 19 ))))(118 (46 53 )))(34 35 ))(55 (48 (49 (47 (25 120 )))))))))))*
(3 (57 (11 (26 (((16 (27 (54 (31 (18 (7 (59 85 )))))))(13 41 ))((((((37 (9 22 ))((15 23 )((((21 60 )(32 (44 (24 61 ))))(83 (69 82 )))(66 (68 (125 (67 (64 65 ))))))))(74 (56 (10 19 ))))(118 (46 53 )))(34 35 ))(55 (48 (49 (47 (25 120 )))))))))))*
(3 (57 (11 (26 (((16 (27 (54 (31 (18 (7 (59 85 )))))))(13 41 ))((((((37 (9 22 ))((15 23 )((((21 60 )(44 (61 (24 32 ))))(83 (69 82 )))(66 (68 (125 (67 (64 65 ))))))))(74 (56 (10 19 ))))(118 (46 53 )))(34 35 ))(55 (48 (49 (47 (25 120 )))))))))))*
(3 (57 (11 (26 (((16 (27 (54 (31 (18 (7 (59 85 )))))))(13 41 ))((((((37 (9 22 ))((15 23 )((((21 60 )(32 (61 (24 44 ))))(83 (69 82 )))(66 (68 (125 (67 (64 65 ))))))))(74 (56 (10 19 ))))(118 (46 53 )))(34 35 ))(55 (48 (49 (47 (25 120 )))))))))))*
(3 (57 (11 (26 (((16 (27 (54 (31 (18 (7 (59 85 )))))))(13 41 ))((((((37 (9 22 ))((15 23 )((((21 60 )(44 (32 (24 61 ))))(83 (69 82 )))(125 (66 (68 (67 (64 65 ))))))))(74 (56 (10 19 ))))(118 (46 53 )))(34 35 ))(55 (48 (49 (47 (25 120 )))))))))))*
(3 (57 (11 (26 (((16 (27 (54 (31 (18 (7 (59 85 )))))))(13 41 ))((((((37 (9 22 ))((15 23 )((((21 60 )(44 (32 (24 61 ))))(83 (69 82 )))(66 (125 (68 (67 (64 65 ))))))))(74 (56 (10 19 ))))(118 (46 53 )))(34 35 ))(55 (48 (49 (47 (25 120 )))))))))))*
(3 (57 (11 (26 (((16 (27 (54 (31 (18 (7 (59 85 )))))))(13 41 ))((((((37 (9 22 ))((15 23 )((((21 60 )(44 (32 (24 61 ))))(83 (69 82 )))(66 (68 (67 (65 (64 125 ))))))))(74 (56 (10 19 ))))(118 (46 53 )))(34 35 ))(55 (48 (49 (47 (25 120 )))))))))))*
(3 (57 (11 (26 (((16 (27 ((18 (59 (7 85 )))(31 54 ))))(13 41 ))((((((37 (9 22 ))((15 23 )((((21 60 )(32 (44 (24 61 ))))(83 (69 82 )))(66 (68 (125 (67 (64 65 ))))))))(74 (56 (10 19 ))))(118 (46 53 )))(34 35 ))(55 (48 (49 (47 (25 120 )))))))))))*
(3 (57 (11 (26 (((16 (27 (54 (31 (18 (59 (7 85 )))))))(13 41 ))((((((37 (9 22 ))((15 23 )((((21 60 )(61 (32 (24 44 ))))(83 (69 82 )))(66 (68 (125 (67 (64 65 ))))))))(74 (56 (10 19 ))))(118 (46 53 )))(34 35 ))(55 (48 (49 (47 (25 120 )))))))))))*
(3 (57 (11 (26 (((16 (27 (54 (31 (18 (59 (7 85 )))))))(13 41 ))((((((37 (9 22 ))((15 23 )((((21 60 )(32 (44 (24 61 ))))(83 (69 82 )))(66 (65 (68 (125 (64 67 ))))))))(74 (56 (10 19 ))))(118 (46 53 )))(34 35 ))(55 (48 (49 (47 (25 120 )))))))))))*
(3 (57 (11 (26 (((16 (27 (54 (31 (18 (59 (7 85 )))))))(13 41 ))((((((37 (9 22 ))((15 23 )((((21 60 )(32 (44 (24 61 ))))(83 (69 82 )))(125 (66 (68 (67 (64 65 ))))))))(74 (56 (10 19 ))))(118 (46 53 )))(34 35 ))(55 (48 (49 (47 (25 120 )))))))))))*
(3 (57 (11 (26 (((16 (27 (54 (31 (18 (59 (7 85 )))))))(13 41 ))((((((37 (9 22 ))((15 23 )((((21 60 )(32 (44 (24 61 ))))(83 (69 82 )))(66 (125 (68 (67 (64 65 ))))))))(74 (56 (10 19 ))))(118 (46 53 )))(34 35 ))(55 (48 (49 (47 (25 120 )))))))))))*
(3 (57 (11 (26 (((16 (27 (54 (31 (18 (59 (7 85 )))))))(13 41 ))((((((37 (9 22 ))((15 23 )((((21 60 )(32 (44 (24 61 ))))(83 (69 82 )))(66 (68 (67 (65 (64 125 ))))))))(74 (56 (10 19 ))))(118 (46 53 )))(34 35 ))(55 (48 (49 (47 (25 120 )))))))))))*
(3 (57 (11 (26 (((16 (27 ((18 (59 (7 85 )))(31 54 ))))(13 41 ))((((((37 (9 22 ))((15 23 )((((21 60 )(44 (61 (24 32 ))))(83 (69 82 )))(66 (68 (125 (67 (64 65 ))))))))(74 (56 (10 19 ))))(118 (46 53 )))(34 35 ))(55 (48 (49 (47 (25 120 )))))))))))*
(3 (57 (11 (26 (((16 (27 (54 (31 (18 (59 (7 85 )))))))(13 41 ))((((((37 (9 22 ))((15 23 )((((21 60 )(44 (61 (24 32 ))))(83 (69 82 )))(66 (65 (68 (125 (64 67 ))))))))(74 (56 (10 19 ))))(118 (46 53 )))(34 35 ))(55 (48 (49 (47 (25 120 )))))))))))*
(3 (57 (11 (26 (((16 (27 (54 (31 (18 (59 (7 85 )))))))(13 41 ))((((((37 (9 22 ))((15 23 )((((21 60 )(44 (61 (24 32 ))))(83 (69 82 )))(125 (66 (68 (67 (64 65 ))))))))(74 (56 (10 19 ))))(118 (46 53 )))(34 35 ))(55 (48 (49 (47 (25 120 )))))))))))*
(3 (57 (11 (26 (((16 (27 (54 (31 (18 (59 (7 85 )))))))(13 41 ))((((((37 (9 22 ))((15 23 )((((21 60 )(44 (61 (24 32 ))))(83 (69 82 )))(66 (125 (68 (67 (64 65 ))))))))(74 (56 (10 19 ))))(118 (46 53 )))(34 35 ))(55 (48 (49 (47 (25 120 )))))))))))*
(3 (57 (11 (26 (((16 (27 (54 (31 (18 (59 (7 85 )))))))(13 41 ))((((((37 (9 22 ))((15 23 )((((21 60 )(44 (61 (24 32 ))))(83 (69 82 )))(66 (68 (67 (65 (64 125 ))))))))(74 (56 (10 19 ))))(118 (46 53 )))(34 35 ))(55 (48 (49 (47 (25 120 )))))))))))*
(3 (57 (11 (26 (((16 (27 ((18 (59 (7 85 )))(31 54 ))))(13 41 ))((((((37 (9 22 ))((15 23 )((((21 60 )(32 (61 (24 44 ))))(83 (69 82 )))(66 (68 (125 (67 (64 65 ))))))))(74 (56 (10 19 ))))(118 (46 53 )))(34 35 ))(55 (48 (49 (47 (25 120 )))))))))))*
(3 (57 (11 (26 (((16 (27 (54 (31 (18 (59 (7 85 )))))))(13 41 ))((((((37 (9 22 ))((15 23 )((((21 60 )(32 (61 (24 44 ))))(83 (69 82 )))(66 (65 (68 (125 (64 67 ))))))))(74 (56 (10 19 ))))(118 (46 53 )))(34 35 ))(55 (48 (49 (47 (25 120 )))))))))))*
(3 (57 (11 (26 (((16 (27 (54 (31 (18 (59 (7 85 )))))))(13 41 ))((((((37 (9 22 ))((15 23 )((((21 60 )(32 (61 (24 44 ))))(83 (69 82 )))(125 (66 (68 (67 (64 65 ))))))))(74 (56 (10 19 ))))(118 (46 53 )))(34 35 ))(55 (48 (49 (47 (25 120 )))))))))))*
(3 (57 (11 (26 (((16 (27 (54 (31 (18 (59 (7 85 )))))))(13 41 ))((((((37 (9 22 ))((15 23 )((((21 60 )(32 (61 (24 44 ))))(83 (69 82 )))(66 (125 (68 (67 (64 65 ))))))))(74 (56 (10 19 ))))(118 (46 53 )))(34 35 ))(55 (48 (49 (47 (25 120 )))))))))))*
(3 (57 (11 (26 (((16 (27 (54 (31 (18 (59 (7 85 )))))))(13 41 ))((((((37 (9 22 ))((15 23 )((((21 60 )(32 (61 (24 44 ))))(83 (69 82 )))(66 (68 (67 (65 (64 125 ))))))))(74 (56 (10 19 ))))(118 (46 53 )))(34 35 ))(55 (48 (49 (47 (25 120 )))))))))))*
(3 (57 (11 (26 (((16 (27 ((18 (59 (7 85 )))(31 54 ))))(13 41 ))((((((37 (9 22 ))((15 23 )((((21 60 )(44 (32 (24 61 ))))(83 (69 82 )))(66 (125 (68 (67 (64 65 ))))))))(74 (56 (10 19 ))))(118 (46 53 )))(34 35 ))(55 (48 (49 (47 (25 120 )))))))))))*
(3 (57 (11 (26 (((16 (27 ((18 (59 (7 85 )))(31 54 ))))(13 41 ))((((((37 (9 22 ))((15 23 )((((21 60 )(44 (32 (24 61 ))))(83 (69 82 )))(66 (68 (67 (65 (64 125 ))))))))(74 (56 (10 19 ))))(118 (46 53 )))(34 35 ))(55 (48 (49 (47 (25 120 )))))))))))*
(3 (57 (11 (26 (((16 (27 (54 (31 (7 (18 (59 85 )))))))(13 41 ))((((((37 (9 22 ))((15 23 )((((21 60 )(32 (44 (24 61 ))))(83 (69 82 )))(66 (68 (125 (67 (64 65 ))))))))(34 35 ))(74 (56 (10 19 ))))(118 (46 53 )))(55 (48 (49 (47 (25 120 )))))))))))*
(3 (57 (11 (26 (((16 (27 (54 (31 (18 (7 (59 85 )))))))(13 41 ))((((((37 (9 22 ))((15 23 )((((21 60 )(32 (44 (24 61 ))))(83 (69 82 )))(66 (68 (125 (67 (64 65 ))))))))(34 35 ))(74 (56 (10 19 ))))(118 (46 53 )))(55 (48 (49 (47 (25 120 )))))))))))*
(3 (57 (11 (26 (((16 (27 (54 (31 (18 (59 (7 85 )))))))(13 41 ))((((((37 (9 22 ))((15 23 )((((21 60 )(32 (44 (24 61 ))))(83 (69 82 )))(66 (68 (125 (67 (64 65 ))))))))(34 35 ))(74 (56 (10 19 ))))(118 (46 53 )))(55 (48 (47 (49 (25 120 )))))))))))*
(3 (57 (11 (26 (((16 (27 ((18 (59 (7 85 )))(31 54 ))))(13 41 ))((((((37 (9 22 ))((15 23 )((((21 60 )(32 (44 (24 61 ))))(83 (69 82 )))(66 (68 (125 (67 (64 65 ))))))))(34 35 ))(74 (56 (10 19 ))))(118 (46 53 )))(55 (48 (49 (47 (25 120 )))))))))))*
(3 (57 (11 (26 (((16 (27 (54 (31 (18 (59 (7 85 )))))))(13 41 ))((((((37 (9 22 ))((15 23 )((((21 60 )(61 (32 (24 44 ))))(83 (69 82 )))(66 (68 (125 (67 (64 65 ))))))))(34 35 ))(74 (56 (10 19 ))))(118 (46 53 )))(55 (48 (49 (47 (25 120 )))))))))))*
(3 (57 (11 (26 (((16 (27 (54 (31 (18 (59 (7 85 )))))))(13 41 ))((((((37 (9 22 ))((15 23 )((((21 60 )(32 (44 (24 61 ))))(83 (69 82 )))(66 (68 (125 (65 (64 67 ))))))))(34 35 ))(74 (56 (10 19 ))))(118 (46 53 )))(55 (48 (49 (47 (25 120 )))))))))))*
(3 (57 (11 (26 (((16 (27 (54 (31 (18 (59 (7 85 )))))))(13 41 ))((((((37 (9 22 ))((15 23 )((((21 60 )(32 (44 (24 61 ))))(83 (69 82 )))(125 (66 (68 (67 (64 65 ))))))))(34 35 ))(74 (56 (10 19 ))))(118 (46 53 )))(55 (48 (49 (47 (25 120 )))))))))))*
(3 (57 (11 (26 (((16 (27 (54 (31 (18 (59 (7 85 )))))))(13 41 ))((((((37 (9 22 ))((15 23 )((((21 60 )(32 (44 (24 61 ))))(83 (69 82 )))(66 (125 (68 (67 (64 65 ))))))))(34 35 ))(74 (56 (10 19 ))))(118 (46 53 )))(55 (48 (49 (47 (25 120 )))))))))))*
(3 (57 (11 (26 (((16 (27 (54 (31 (18 (59 (7 85 )))))))(13 41 ))((((((37 (9 22 ))((15 23 )((((21 60 )(32 (44 (24 61 ))))(83 (69 82 )))(66 (68 (67 (65 (64 125 ))))))))(34 35 ))(74 (56 (10 19 ))))(118 (46 53 )))(55 (48 (49 (47 (25 120 )))))))))))*
(3 (57 (11 (26 (((16 (27 (54 (31 (18 (59 (7 85 )))))))(13 41 ))((((((37 (9 22 ))(((15 23 )(((21 60 )(32 (44 (24 61 ))))(83 (69 82 ))))(66 (68 (125 (67 (64 65 )))))))(34 35 ))(74 (56 (10 19 ))))(118 (46 53 )))(55 (48 (49 (47 (25 120 )))))))))))*
(3 (57 (11 (26 (((16 (27 (54 (31 (18 (59 (7 85 )))))))(13 41 ))((((((37 (9 22 ))((15 23 )((((21 60 )(32 (44 (24 61 ))))(83 (69 82 )))(66 ((67 (64 65 ))(68 125 ))))))(34 35 ))(74 (56 (10 19 ))))(118 (46 53 )))(55 (48 (49 (47 (25 120 )))))))))))*
(3 (57 (11 (26 (((16 (27 (54 (31 (7 (18 (59 85 )))))))(13 41 ))((((((37 (9 22 ))((15 23 )((((21 60 )(44 (61 (24 32 ))))(83 (69 82 )))(66 (68 (125 (67 (64 65 ))))))))(34 35 ))(74 (56 (10 19 ))))(118 (46 53 )))(55 (48 (49 (47 (25 120 )))))))))))*
(3 (57 (11 (26 (((16 (27 (54 (31 (18 (7 (59 85 )))))))(13 41 ))((((((37 (9 22 ))((15 23 )((((21 60 )(44 (61 (24 32 ))))(83 (69 82 )))(66 (68 (125 (67 (64 65 ))))))))(34 35 ))(74 (56 (10 19 ))))(118 (46 53 )))(55 (48 (49 (47 (25 120 )))))))))))*
(3 (57 (11 (26 (((16 (27 (54 (31 (18 (59 (7 85 )))))))(13 41 ))((((((37 (9 22 ))((15 23 )((((21 60 )(44 (61 (24 32 ))))(83 (69 82 )))(66 (68 (125 (67 (64 65 ))))))))(34 35 ))(74 (56 (10 19 ))))(118 (46 53 )))(55 (48 (47 (49 (25 120 )))))))))))*
(3 (57 (11 (26 (((16 (27 ((18 (59 (7 85 )))(31 54 ))))(13 41 ))((((((37 (9 22 ))((15 23 )((((21 60 )(44 (61 (24 32 ))))(83 (69 82 )))(66 (68 (125 (67 (64 65 ))))))))(34 35 ))(74 (56 (10 19 ))))(118 (46 53 )))(55 (48 (49 (47 (25 120 )))))))))))*
(3 (57 (11 (26 (((16 (27 (54 (31 (18 (59 (7 85 )))))))(13 41 ))((((((37 (9 22 ))((15 23 )((((21 60 )(44 (61 (24 32 ))))(83 (69 82 )))(66 (125 (68 (67 (64 65 ))))))))(34 35 ))(74 (56 (10 19 ))))(118 (46 53 )))(55 (48 (49 (47 (25 120 )))))))))))*
(3 (57 (11 (26 (((16 (27 (54 (31 (18 (59 (7 85 )))))))(13 41 ))((((((37 (9 22 ))((15 23 )((((21 60 )(44 (61 (24 32 ))))(83 (69 82 )))(66 (68 (67 (65 (64 125 ))))))))(34 35 ))(74 (56 (10 19 ))))(118 (46 53 )))(55 (48 (49 (47 (25 120 )))))))))))*
(3 (57 (11 (26 (((16 (27 (54 (31 (18 (59 (7 85 )))))))(13 41 ))((((((37 (9 22 ))(((15 23 )(((21 60 )(44 (61 (24 32 ))))(83 (69 82 ))))(66 (68 (125 (67 (64 65 )))))))(34 35 ))(74 (56 (10 19 ))))(118 (46 53 )))(55 (48 (49 (47 (25 120 )))))))))))*
(3 (57 (11 (26 (((16 (27 (54 (31 (18 (59 (7 85 )))))))(13 41 ))((((((37 (9 22 ))((15 23 )((((21 60 )(44 (61 (24 32 ))))(83 (69 82 )))(66 ((67 (64 65 ))(68 125 ))))))(34 35 ))(74 (56 (10 19 ))))(118 (46 53 )))(55 (48 (49 (47 (25 120 )))))))))))*
(3 (57 (11 (26 (((16 (27 (54 (31 (7 (18 (59 85 )))))))(13 41 ))((((((37 (9 22 ))((15 23 )((((21 60 )(32 (61 (24 44 ))))(83 (69 82 )))(66 (68 (125 (67 (64 65 ))))))))(34 35 ))(74 (56 (10 19 ))))(118 (46 53 )))(55 (48 (49 (47 (25 120 )))))))))))*
(3 (57 (11 (26 (((16 (27 (54 (31 ((7 18 )(59 85 ))))))(13 41 ))((((((37 (9 22 ))(((15 23 )(((21 60 )(61 (32 (24 44 ))))(83 (69 82 ))))(66 ((68 (64 67 ))(65 125 )))))(34 35 ))(74 (56 (10 19 ))))(118 (46 53 )))(55 (48 (47 (49 (25 120 )))))))))))*
(3 (57 (11 (26 (((16 (27 (54 (31 ((7 18 )(59 85 ))))))(13 41 ))((((((37 (9 22 ))((15 23 )((((21 60 )(61 (32 (24 44 ))))(83 (69 82 )))(66 ((68 (64 67 ))(65 125 ))))))(34 35 ))(74 (56 (10 19 ))))(118 (46 53 )))(55 (48 (47 (49 (25 120 )))))))))))*
(3 (57 (11 (26 (((16 (27 (54 (31 ((7 18 )(59 85 ))))))(13 41 ))((((((37 (9 22 ))(((15 23 )(((21 60 )(61 (32 (24 44 ))))(83 (69 82 ))))(66 (68 (67 (64 (65 125 )))))))(34 35 ))(74 (56 (10 19 ))))(118 (46 53 )))(55 (48 (47 (49 (25 120 )))))))))))*
(3 (57 (11 (26 (((16 (27 (54 (31 (18 (59 (7 85 )))))))(13 41 ))((((((37 (9 22 ))(((15 23 )(((21 60 )(61 (32 (24 44 ))))(83 (69 82 ))))(66 ((68 (64 67 ))(65 125 )))))(34 35 ))(74 (56 (10 19 ))))(118 (46 53 )))(55 (48 (47 (49 (25 120 )))))))))))*
(3 (57 (11 (26 (((16 (27 (54 (31 (18 (7 (59 85 )))))))(13 41 ))((((((37 (9 22 ))(((15 23 )(((21 60 )(61 (32 (24 44 ))))(83 (69 82 ))))(66 ((68 (64 67 ))(65 125 )))))(34 35 ))(74 (56 (10 19 ))))(118 (46 53 )))(55 (48 (47 (49 (25 120 )))))))))))*
(3 (57 (11 (26 (((16 (27 (54 (31 ((7 18 )(59 85 ))))))(13 41 ))((((((37 (9 22 ))(((15 23 )(((21 60 )(32 (61 (24 44 ))))(83 (69 82 ))))(66 ((68 (64 67 ))(65 125 )))))(34 35 ))(74 (56 (10 19 ))))(118 (46 53 )))(55 (48 (47 (49 (25 120 )))))))))))*
(3 (57 (11 (26 (((16 (27 (54 (31 ((7 18 )(59 85 ))))))(13 41 ))((((((37 (9 22 ))(((15 23 )(((21 60 )(44 (61 (24 32 ))))(83 (69 82 ))))(66 ((68 (64 67 ))(65 125 )))))(34 35 ))(74 (56 (10 19 ))))(118 (46 53 )))(55 (48 (47 (49 (25 120 )))))))))))*
(3 (57 (11 (26 (((16 (27 (54 (31 ((7 18 )(59 85 ))))))(13 41 ))((((((37 (9 22 ))(((15 23 )(((21 60 )(61 (44 (24 32 ))))(83 (69 82 ))))(66 ((68 (64 67 ))(65 125 )))))(34 35 ))(74 (56 (10 19 ))))(118 (46 53 )))(55 (48 (47 (49 (25 120 )))))))))))*
(3 (57 (11 (26 (((16 (27 (54 (31 ((7 18 )(59 85 ))))))(13 41 ))((((((37 (9 22 ))(((15 23 )(((21 60 )(61 (32 (24 44 ))))(83 (69 82 ))))(66 ((68 (64 67 ))(65 125 )))))(34 35 ))(74 (56 (10 19 ))))(118 (46 53 )))(55 (48 (49 (25 (47 120 )))))))))))*
(3 (57 (11 (26 (((16 (27 (54 (31 ((7 18 )(59 85 ))))))(13 41 ))((((((37 (9 22 ))(((15 23 )(((21 60 )(61 (32 (24 44 ))))(83 (69 82 ))))(66 ((68 (64 67 ))(65 125 )))))(34 35 ))(74 (56 (10 19 ))))(118 (46 53 )))(55 (48 (49 (47 (25 120 )))))))))))*
(3 (57 (11 (26 (((16 (27 (((7 18 )(59 85 ))(31 54 ))))(13 41 ))((((((37 (9 22 ))(((15 23 )(((21 60 )(61 (32 (24 44 ))))(83 (69 82 ))))(66 ((68 (64 67 ))(65 125 )))))(34 35 ))(74 (56 (10 19 ))))(118 (46 53 )))(55 (48 (47 (49 (25 120 )))))))))))*
(3 (57 (11 (26 (((16 (27 (54 (31 ((7 18 )(59 85 ))))))(13 41 ))((((((37 (9 22 ))(((15 23 )(((21 60 )(61 (32 (24 44 ))))(83 (69 82 ))))(66 (125 (68 (67 (64 65 )))))))(34 35 ))(74 (56 (10 19 ))))(118 (46 53 )))(55 (48 (47 (49 (25 120 )))))))))))*
(3 (57 (11 (26 (((16 (27 (54 (31 ((7 18 )(59 85 ))))))(13 41 ))((((((37 (9 22 ))(((15 23 )(((21 60 )(61 (32 (24 44 ))))(83 (69 82 ))))(125 (66 (65 (68 (64 67 )))))))(34 35 ))(74 (56 (10 19 ))))(118 (46 53 )))(55 (48 (47 (49 (25 120 )))))))))))*
(3 (57 (11 (26 (((16 (27 (54 (31 ((7 18 )(59 85 ))))))(13 41 ))((((((37 (9 22 ))(((15 23 )(((21 60 )(61 (32 (24 44 ))))(83 (69 82 ))))(66 (125 (65 (68 (64 67 )))))))(34 35 ))(74 (56 (10 19 ))))(118 (46 53 )))(55 (48 (47 (49 (25 120 )))))))))))*
(3 (57 (11 (26 (((16 (27 (54 (31 ((7 18 )(59 85 ))))))(13 41 ))((((((37 (9 22 ))(((15 23 )(((21 60 )(61 (32 (24 44 ))))(83 (69 82 ))))(66 (65 (68 (67 (64 125 )))))))(34 35 ))(74 (56 (10 19 ))))(118 (46 53 )))(55 (48 (47 (49 (25 120 )))))))))))*
(3 (57 (11 (26 (((16 (27 ((18 (7 (59 85 )))(31 54 ))))(13 41 ))((((((37 (9 22 ))(((15 23 )(((21 60 )(61 (32 (24 44 ))))(83 (69 82 ))))(66 ((68 (64 67 ))(65 125 )))))(34 35 ))(74 (56 (10 19 ))))(118 (46 53 )))(55 (48 (47 (49 (25 120 )))))))))))*
(3 (57 (11 (26 (((16 (27 (54 (31 (18 (7 (59 85 )))))))(13 41 ))((((((37 (9 22 ))((15 23 )((((21 60 )(61 (32 (24 44 ))))(83 (69 82 )))(66 ((68 (64 67 ))(65 125 ))))))(34 35 ))(74 (56 (10 19 ))))(118 (46 53 )))(55 (48 (47 (49 (25 120 )))))))))))*
(3 (57 (11 (26 (((16 (27 (54 (31 ((7 18 )(59 85 ))))))(13 41 ))((((((37 (9 22 ))((15 23 )((((21 60 )(61 (32 (24 44 ))))(83 (69 82 )))(66 ((68 (64 67 ))(65 125 ))))))(34 35 ))(74 (56 (10 19 ))))(118 (46 53 )))(55 (48 (49 (25 (47 120 )))))))))))*
(3 (57 (11 (26 (((16 (27 (54 (31 ((7 18 )(59 85 ))))))(13 41 ))((((((37 (9 22 ))((15 23 )((((21 60 )(61 (32 (24 44 ))))(83 (69 82 )))(66 ((68 (64 67 ))(65 125 ))))))(34 35 ))(74 (56 (10 19 ))))(118 (46 53 )))(55 (48 (49 (47 (25 120 )))))))))))*
(3 (57 (11 (26 (((16 (27 (((7 18 )(59 85 ))(31 54 ))))(13 41 ))((((((37 (9 22 ))((15 23 )((((21 60 )(61 (32 (24 44 ))))(83 (69 82 )))(66 ((68 (64 67 ))(65 125 ))))))(34 35 ))(74 (56 (10 19 ))))(118 (46 53 )))(55 (48 (47 (49 (25 120 )))))))))))*
(3 (57 (11 (26 (((16 (27 (54 (31 ((7 18 )(59 85 ))))))(13 41 ))((((((37 (9 22 ))((15 23 )((((21 60 )(61 (32 (24 44 ))))(83 (69 82 )))(66 (125 (68 (67 (64 65 ))))))))(34 35 ))(74 (56 (10 19 ))))(118 (46 53 )))(55 (48 (47 (49 (25 120 )))))))))))*
(3 (57 (11 (26 (((16 (27 (54 (31 ((7 18 )(59 85 ))))))(13 41 ))((((((37 (9 22 ))((15 23 )((((21 60 )(61 (32 (24 44 ))))(83 (69 82 )))(66 (125 (65 (68 (64 67 ))))))))(34 35 ))(74 (56 (10 19 ))))(118 (46 53 )))(55 (48 (47 (49 (25 120 )))))))))))*
(3 (57 (11 (26 (((16 (27 ((18 (7 (59 85 )))(31 54 ))))(13 41 ))((((((37 (9 22 ))((15 23 )((((21 60 )(61 (32 (24 44 ))))(83 (69 82 )))(66 ((68 (64 67 ))(65 125 ))))))(34 35 ))(74 (56 (10 19 ))))(118 (46 53 )))(55 (48 (47 (49 (25 120 )))))))))))*
(3 (57 (11 (26 (((16 (27 (54 (31 ((7 18 )(59 85 ))))))(13 41 ))((((((37 (9 22 ))((15 23 )((((21 60 )(61 (32 (24 44 ))))(83 (69 82 )))(66 (68 (67 (64 (65 125 ))))))))(34 35 ))(74 (56 (10 19 ))))(118 (46 53 )))(55 (48 (47 (49 (25 120 )))))))))))*
(3 (57 (11 (26 (((16 (27 (54 (31 (18 (59 (7 85 )))))))(13 41 ))((((((37 (9 22 ))(((15 23 )(((21 60 )(61 (32 (24 44 ))))(83 (69 82 ))))(66 (68 (67 (64 (65 125 )))))))(34 35 ))(74 (56 (10 19 ))))(118 (46 53 )))(55 (48 (47 (49 (25 120 )))))))))))*
(3 (57 (11 (26 (((16 (27 (54 (31 (18 (7 (59 85 )))))))(13 41 ))((((((37 (9 22 ))(((15 23 )(((21 60 )(61 (32 (24 44 ))))(83 (69 82 ))))(66 (68 (67 (64 (65 125 )))))))(34 35 ))(74 (56 (10 19 ))))(118 (46 53 )))(55 (48 (47 (49 (25 120 )))))))))))*
(3 (57 (11 (26 (((16 (27 (54 (31 ((7 18 )(59 85 ))))))(13 41 ))((((((37 (9 22 ))(((15 23 )(((21 60 )((24 61 )(32 44 )))(83 (69 82 ))))(66 (68 (67 (64 (65 125 )))))))(34 35 ))(74 (56 (10 19 ))))(118 (46 53 )))(55 (48 (47 (49 (25 120 )))))))))))*
(3 (57 (11 (26 (((16 (27 (54 (31 ((7 18 )(59 85 ))))))(13 41 ))((((((37 (9 22 ))(((15 23 )(((21 60 )(32 (61 (24 44 ))))(83 (69 82 ))))(66 (68 (67 (64 (65 125 )))))))(34 35 ))(74 (56 (10 19 ))))(118 (46 53 )))(55 (48 (47 (49 (25 120 )))))))))))*
(3 (57 (11 (26 (((16 (27 (54 (31 ((7 18 )(59 85 ))))))(13 41 ))((((((37 (9 22 ))(((15 23 )(((21 60 )(44 (61 (24 32 ))))(83 (69 82 ))))(66 (68 (67 (64 (65 125 )))))))(34 35 ))(74 (56 (10 19 ))))(118 (46 53 )))(55 (48 (47 (49 (25 120 )))))))))))*
(3 (57 (11 (26 (((16 (27 (54 (31 ((7 18 )(59 85 ))))))(13 41 ))((((((37 (9 22 ))(((15 23 )(((21 60 )(61 (44 (24 32 ))))(83 (69 82 ))))(66 (68 (67 (64 (65 125 )))))))(34 35 ))(74 (56 (10 19 ))))(118 (46 53 )))(55 (48 (47 (49 (25 120 )))))))))))*
(3 (57 (11 (26 (((16 (27 (54 (31 ((7 18 )(59 85 ))))))(13 41 ))((((((37 (9 22 ))(((15 23 )(((21 60 )(61 (32 (24 44 ))))(83 (69 82 ))))(66 (68 (67 (64 (65 125 )))))))(34 35 ))(74 (56 (10 19 ))))(118 (46 53 )))(55 (48 (49 (25 (47 120 )))))))))))*
(3 (57 (11 (26 (((16 (27 (54 (31 ((7 18 )(59 85 ))))))(13 41 ))((((((37 (9 22 ))(((15 23 )(((21 60 )(61 (32 (24 44 ))))(83 (69 82 ))))(66 (68 (67 (64 (65 125 )))))))(34 35 ))(74 (56 (10 19 ))))(118 (46 53 )))(55 (48 (49 (47 (25 120 )))))))))))*
(3 (57 (11 (26 (((16 (27 (((7 18 )(59 85 ))(31 54 ))))(13 41 ))((((((37 (9 22 ))(((15 23 )(((21 60 )(61 (32 (24 44 ))))(83 (69 82 ))))(66 (68 (67 (64 (65 125 )))))))(34 35 ))(74 (56 (10 19 ))))(118 (46 53 )))(55 (48 (47 (49 (25 120 )))))))))))*
(3 (57 (11 (26 (((16 (27 (54 (31 ((7 18 )(59 85 ))))))(13 41 ))((((((37 (9 22 ))(((15 23 )(((21 60 )(61 (32 (24 44 ))))(83 (69 82 ))))(125 (66 (68 (67 (64 65 )))))))(34 35 ))(74 (56 (10 19 ))))(118 (46 53 )))(55 (48 (47 (49 (25 120 )))))))))))*
(3 (57 (11 (26 (((16 (27 (54 (31 ((7 18 )(59 85 ))))))(13 41 ))((((((37 (9 22 ))(((15 23 )(((21 60 )(61 (32 (24 44 ))))(83 (69 82 ))))(66 (68 (125 (67 (64 65 )))))))(34 35 ))(74 (56 (10 19 ))))(118 (46 53 )))(55 (48 (47 (49 (25 120 )))))))))))*
(3 (57 (11 (26 (((16 (27 (54 (31 ((7 18 )(59 85 ))))))(13 41 ))((((((37 (9 22 ))(((15 23 )(((21 60 )(61 (32 (24 44 ))))(83 (69 82 ))))(66 ((67 (64 65 ))(68 125 )))))(34 35 ))(74 (56 (10 19 ))))(118 (46 53 )))(55 (48 (47 (49 (25 120 )))))))))))*
(3 (57 (11 (26 (((16 (27 (54 (31 ((7 18 )(59 85 ))))))(13 41 ))((((((37 (9 22 ))(((15 23 )(((21 60 )(61 (32 (24 44 ))))(83 (69 82 ))))(66 (68 (67 (125 (64 65 )))))))(34 35 ))(74 (56 (10 19 ))))(118 (46 53 )))(55 (48 (47 (49 (25 120 )))))))))))*
(3 (57 (11 (26 (((16 (27 (54 (31 ((7 18 )(59 85 ))))))(13 41 ))((((((37 (9 22 ))(((15 23 )(((21 60 )(61 (32 (24 44 ))))(83 (69 82 ))))(66 (68 ((64 65 )(67 125 ))))))(34 35 ))(74 (56 (10 19 ))))(118 (46 53 )))(55 (48 (47 (49 (25 120 )))))))))))*
(3 (57 (11 (26 (((16 (27 ((18 (7 (59 85 )))(31 54 ))))(13 41 ))((((((37 (9 22 ))(((15 23 )(((21 60 )(61 (32 (24 44 ))))(83 (69 82 ))))(66 (68 (67 (64 (65 125 )))))))(34 35 ))(74 (56 (10 19 ))))(118 (46 53 )))(55 (48 (47 (49 (25 120 )))))))))))*
(3 (57 (11 (26 (((16 (27 (54 (31 (18 (59 (7 85 )))))))(13 41 ))((((((37 (9 22 ))(((15 23 )(((21 60 )((24 61 )(32 44 )))(83 (69 82 ))))(66 ((68 (64 67 ))(65 125 )))))(34 35 ))(74 (56 (10 19 ))))(118 (46 53 )))(55 (48 (47 (49 (25 120 )))))))))))*
(3 (57 (11 (26 (((16 (27 (54 (31 (18 (59 (7 85 )))))))(13 41 ))((((((37 (9 22 ))(((15 23 )(((21 60 )(32 (61 (24 44 ))))(83 (69 82 ))))(66 ((68 (64 67 ))(65 125 )))))(34 35 ))(74 (56 (10 19 ))))(118 (46 53 )))(55 (48 (47 (49 (25 120 )))))))))))*
(3 (57 (11 (26 (((16 (27 (54 (31 (18 (59 (7 85 )))))))(13 41 ))((((((37 (9 22 ))(((15 23 )(((21 60 )(61 (44 (24 32 ))))(83 (69 82 ))))(66 ((68 (64 67 ))(65 125 )))))(34 35 ))(74 (56 (10 19 ))))(118 (46 53 )))(55 (48 (47 (49 (25 120 )))))))))))*
(3 (57 (11 (26 (((16 (27 (54 (31 (18 (59 (7 85 )))))))(13 41 ))((((((37 (9 22 ))(((15 23 )(((21 60 )(61 (32 (24 44 ))))(83 (69 82 ))))(66 ((68 (64 67 ))(65 125 )))))(34 35 ))(74 (56 (10 19 ))))(118 (46 53 )))(55 (48 (49 (25 (47 120 )))))))))))*
(3 (57 (11 (26 (((16 (27 (54 (31 (18 (59 (7 85 )))))))(13 41 ))((((((37 (9 22 ))(((15 23 )(((21 60 )(61 (32 (24 44 ))))(83 (69 82 ))))(66 ((68 (64 67 ))(65 125 )))))(34 35 ))(74 (56 (10 19 ))))(118 (46 53 )))(55 (48 (49 (47 (25 120 )))))))))))*
(3 (57 (11 (26 (((16 (27 ((18 (59 (7 85 )))(31 54 ))))(13 41 ))((((((37 (9 22 ))(((15 23 )(((21 60 )(61 (32 (24 44 ))))(83 (69 82 ))))(66 ((68 (64 67 ))(65 125 )))))(34 35 ))(74 (56 (10 19 ))))(118 (46 53 )))(55 (48 (47 (49 (25 120 )))))))))))*
(3 (57 (11 (26 (((16 (27 (54 (31 (18 (59 (7 85 )))))))(13 41 ))((((((37 (9 22 ))(((15 23 )(((21 60 )(61 (32 (24 44 ))))(83 (69 82 ))))(66 (125 (68 (67 (64 65 )))))))(34 35 ))(74 (56 (10 19 ))))(118 (46 53 )))(55 (48 (47 (49 (25 120 )))))))))))*
(3 (57 (11 (26 (((16 (27 (54 (31 (18 (59 (7 85 )))))))(13 41 ))((((((37 (9 22 ))(((15 23 )(((21 60 )(61 (32 (24 44 ))))(83 (69 82 ))))(66 (65 (68 (67 (64 125 )))))))(34 35 ))(74 (56 (10 19 ))))(118 (46 53 )))(55 (48 (47 (49 (25 120 )))))))))))*
(3 (57 (11 (26 (((16 (27 (54 (31 (18 (7 (59 85 )))))))(13 41 ))((((((37 (9 22 ))(((15 23 )(((21 60 )((24 61 )(32 44 )))(83 (69 82 ))))(66 ((68 (64 67 ))(65 125 )))))(34 35 ))(74 (56 (10 19 ))))(118 (46 53 )))(55 (48 (47 (49 (25 120 )))))))))))*
(3 (57 (11 (26 (((16 (27 (54 (31 (18 (7 (59 85 )))))))(13 41 ))((((((37 (9 22 ))(((15 23 )(((21 60 )(32 (61 (24 44 ))))(83 (69 82 ))))(66 ((68 (64 67 ))(65 125 )))))(34 35 ))(74 (56 (10 19 ))))(118 (46 53 )))(55 (48 (47 (49 (25 120 )))))))))))*
(3 (57 (11 (26 (((16 (27 (54 (31 (18 (7 (59 85 )))))))(13 41 ))((((((37 (9 22 ))(((15 23 )(((21 60 )(44 (61 (24 32 ))))(83 (69 82 ))))(66 ((68 (64 67 ))(65 125 )))))(34 35 ))(74 (56 (10 19 ))))(118 (46 53 )))(55 (48 (47 (49 (25 120 )))))))))))*
(3 (57 (11 (26 (((16 (27 (54 (31 (18 (7 (59 85 )))))))(13 41 ))((((((37 (9 22 ))(((15 23 )(((21 60 )(61 (44 (24 32 ))))(83 (69 82 ))))(66 ((68 (64 67 ))(65 125 )))))(34 35 ))(74 (56 (10 19 ))))(118 (46 53 )))(55 (48 (47 (49 (25 120 )))))))))))*
(3 (57 (11 (26 (((16 (27 (54 (31 (18 (7 (59 85 )))))))(13 41 ))((((((37 (9 22 ))(((15 23 )(((21 60 )(61 (32 (24 44 ))))(83 (69 82 ))))(66 ((68 (64 67 ))(65 125 )))))(34 35 ))(74 (56 (10 19 ))))(118 (46 53 )))(55 (48 (49 (25 (47 120 )))))))))))*
(3 (57 (11 (26 (((16 (27 (54 (31 (18 (7 (59 85 )))))))(13 41 ))((((((37 (9 22 ))(((15 23 )(((21 60 )(61 (32 (24 44 ))))(83 (69 82 ))))(66 ((68 (64 67 ))(65 125 )))))(34 35 ))(74 (56 (10 19 ))))(118 (46 53 )))(55 (48 (49 (47 (25 120 )))))))))))*
(3 (57 (11 (26 (((16 (27 (54 (31 (18 (7 (59 85 )))))))(13 41 ))((((((37 (9 22 ))(((15 23 )(((21 60 )(61 (32 (24 44 ))))(83 (69 82 ))))(66 (125 (68 (67 (64 65 )))))))(34 35 ))(74 (56 (10 19 ))))(118 (46 53 )))(55 (48 (47 (49 (25 120 )))))))))))*
(3 (57 (11 (26 (((16 (27 (54 (31 (18 (7 (59 85 )))))))(13 41 ))((((((37 (9 22 ))(((15 23 )(((21 60 )(61 (32 (24 44 ))))(83 (69 82 ))))(125 (66 (65 (68 (64 67 )))))))(34 35 ))(74 (56 (10 19 ))))(118 (46 53 )))(55 (48 (47 (49 (25 120 )))))))))))*
(3 (57 (11 (26 (((16 (27 (54 (31 (18 (7 (59 85 )))))))(13 41 ))((((((37 (9 22 ))(((15 23 )(((21 60 )(61 (32 (24 44 ))))(83 (69 82 ))))(66 (125 (65 (68 (64 67 )))))))(34 35 ))(74 (56 (10 19 ))))(118 (46 53 )))(55 (48 (47 (49 (25 120 )))))))))))*
(3 (57 (11 (26 (((16 (27 (54 (31 (18 (7 (59 85 )))))))(13 41 ))((((((37 (9 22 ))(((15 23 )(((21 60 )(61 (32 (24 44 ))))(83 (69 82 ))))(66 (65 (68 (67 (64 125 )))))))(34 35 ))(74 (56 (10 19 ))))(118 (46 53 )))(55 (48 (47 (49 (25 120 )))))))))))*
(3 (57 (11 (26 (((16 (27 (54 (31 ((7 18 )(59 85 ))))))(13 41 ))((((((37 (9 22 ))(((15 23 )(((21 60 )(32 (61 (24 44 ))))(83 (69 82 ))))(66 ((68 (64 67 ))(65 125 )))))(34 35 ))(74 (56 (10 19 ))))(118 (46 53 )))(55 (48 (49 (25 (47 120 )))))))))))*
(3 (57 (11 (26 (((16 (27 (54 (31 ((7 18 )(59 85 ))))))(13 41 ))((((((37 (9 22 ))(((15 23 )(((21 60 )(32 (61 (24 44 ))))(83 (69 82 ))))(66 ((68 (64 67 ))(65 125 )))))(34 35 ))(74 (56 (10 19 ))))(118 (46 53 )))(55 (48 (49 (47 (25 120 )))))))))))*
(3 (57 (11 (26 (((16 (27 (((7 18 )(59 85 ))(31 54 ))))(13 41 ))((((((37 (9 22 ))(((15 23 )(((21 60 )(32 (61 (24 44 ))))(83 (69 82 ))))(66 ((68 (64 67 ))(65 125 )))))(34 35 ))(74 (56 (10 19 ))))(118 (46 53 )))(55 (48 (47 (49 (25 120 )))))))))))*
(3 (57 (11 (26 (((16 (27 (54 (31 ((7 18 )(59 85 ))))))(13 41 ))((((((37 (9 22 ))(((15 23 )(((21 60 )(32 (61 (24 44 ))))(83 (69 82 ))))(66 (125 (68 (67 (64 65 )))))))(34 35 ))(74 (56 (10 19 ))))(118 (46 53 )))(55 (48 (47 (49 (25 120 )))))))))))*
(3 (57 (11 (26 (((16 (27 (54 (31 ((7 18 )(59 85 ))))))(13 41 ))((((((37 (9 22 ))(((15 23 )(((21 60 )(32 (61 (24 44 ))))(83 (69 82 ))))(125 (66 (65 (68 (64 67 )))))))(34 35 ))(74 (56 (10 19 ))))(118 (46 53 )))(55 (48 (47 (49 (25 120 )))))))))))*
(3 (57 (11 (26 (((16 (27 (54 (31 ((7 18 )(59 85 ))))))(13 41 ))((((((37 (9 22 ))(((15 23 )(((21 60 )(32 (61 (24 44 ))))(83 (69 82 ))))(66 (125 (65 (68 (64 67 )))))))(34 35 ))(74 (56 (10 19 ))))(118 (46 53 )))(55 (48 (47 (49 (25 120 )))))))))))*
(3 (57 (11 (26 (((16 (27 (54 (31 ((7 18 )(59 85 ))))))(13 41 ))((((((37 (9 22 ))(((15 23 )(((21 60 )(32 (61 (24 44 ))))(83 (69 82 ))))(66 (65 (68 (67 (64 125 )))))))(34 35 ))(74 (56 (10 19 ))))(118 (46 53 )))(55 (48 (47 (49 (25 120 )))))))))))*
(3 (57 (11 (26 (((16 (27 ((18 (7 (59 85 )))(31 54 ))))(13 41 ))((((((37 (9 22 ))(((15 23 )(((21 60 )(32 (61 (24 44 ))))(83 (69 82 ))))(66 ((68 (64 67 ))(65 125 )))))(34 35 ))(74 (56 (10 19 ))))(118 (46 53 )))(55 (48 (47 (49 (25 120 )))))))))))*
(3 (57 (11 (26 (((16 (27 (54 (31 ((7 18 )(59 85 ))))))(13 41 ))((((((37 (9 22 ))(((15 23 )(((21 60 )(44 (61 (24 32 ))))(83 (69 82 ))))(66 ((68 (64 67 ))(65 125 )))))(34 35 ))(74 (56 (10 19 ))))(118 (46 53 )))(55 (48 (49 (25 (47 120 )))))))))))*
(3 (57 (11 (26 (((16 (27 (54 (31 ((7 18 )(59 85 ))))))(13 41 ))((((((37 (9 22 ))(((15 23 )(((21 60 )(44 (61 (24 32 ))))(83 (69 82 ))))(66 ((68 (64 67 ))(65 125 )))))(34 35 ))(74 (56 (10 19 ))))(118 (46 53 )))(55 (48 (49 (47 (25 120 )))))))))))*
(3 (57 (11 (26 (((16 (27 (((7 18 )(59 85 ))(31 54 ))))(13 41 ))((((((37 (9 22 ))(((15 23 )(((21 60 )(44 (61 (24 32 ))))(83 (69 82 ))))(66 ((68 (64 67 ))(65 125 )))))(34 35 ))(74 (56 (10 19 ))))(118 (46 53 )))(55 (48 (47 (49 (25 120 )))))))))))*
(3 (57 (11 (26 (((16 (27 (54 (31 ((7 18 )(59 85 ))))))(13 41 ))((((((37 (9 22 ))(((15 23 )(((21 60 )(44 (61 (24 32 ))))(83 (69 82 ))))(66 (125 (68 (67 (64 65 )))))))(34 35 ))(74 (56 (10 19 ))))(118 (46 53 )))(55 (48 (47 (49 (25 120 )))))))))))*
(3 (57 (11 (26 (((16 (27 ((18 (7 (59 85 )))(31 54 ))))(13 41 ))((((((37 (9 22 ))(((15 23 )(((21 60 )(44 (61 (24 32 ))))(83 (69 82 ))))(66 ((68 (64 67 ))(65 125 )))))(34 35 ))(74 (56 (10 19 ))))(118 (46 53 )))(55 (48 (47 (49 (25 120 )))))))))))*
(3 (57 (11 (26 (((16 (27 (54 (31 ((7 18 )(59 85 ))))))(13 41 ))((((((37 (9 22 ))(((15 23 )(((21 60 )(61 (44 (24 32 ))))(83 (69 82 ))))(66 ((68 (64 67 ))(65 125 )))))(34 35 ))(74 (56 (10 19 ))))(118 (46 53 )))(55 (48 (49 (25 (47 120 )))))))))))*
(3 (57 (11 (26 (((16 (27 (54 (31 ((7 18 )(59 85 ))))))(13 41 ))((((((37 (9 22 ))(((15 23 )(((21 60 )(61 (44 (24 32 ))))(83 (69 82 ))))(66 ((68 (64 67 ))(65 125 )))))(34 35 ))(74 (56 (10 19 ))))(118 (46 53 )))(55 (48 (49 (47 (25 120 )))))))))))*
(3 (57 (11 (26 (((16 (27 (((7 18 )(59 85 ))(31 54 ))))(13 41 ))((((((37 (9 22 ))(((15 23 )(((21 60 )(61 (44 (24 32 ))))(83 (69 82 ))))(66 ((68 (64 67 ))(65 125 )))))(34 35 ))(74 (56 (10 19 ))))(118 (46 53 )))(55 (48 (47 (49 (25 120 )))))))))))*
(3 (57 (11 (26 (((16 (27 (54 (31 ((7 18 )(59 85 ))))))(13 41 ))((((((37 (9 22 ))(((15 23 )(((21 60 )(61 (44 (24 32 ))))(83 (69 82 ))))(66 (125 (68 (67 (64 65 )))))))(34 35 ))(74 (56 (10 19 ))))(118 (46 53 )))(55 (48 (47 (49 (25 120 )))))))))))*
(3 (57 (11 (26 (((16 (27 (54 (31 ((7 18 )(59 85 ))))))(13 41 ))((((((37 (9 22 ))(((15 23 )(((21 60 )(61 (44 (24 32 ))))(83 (69 82 ))))(125 (66 (65 (68 (64 67 )))))))(34 35 ))(74 (56 (10 19 ))))(118 (46 53 )))(55 (48 (47 (49 (25 120 )))))))))))*
(3 (57 (11 (26 (((16 (27 (54 (31 ((7 18 )(59 85 ))))))(13 41 ))((((((37 (9 22 ))(((15 23 )(((21 60 )(61 (44 (24 32 ))))(83 (69 82 ))))(66 (125 (65 (68 (64 67 )))))))(34 35 ))(74 (56 (10 19 ))))(118 (46 53 )))(55 (48 (47 (49 (25 120 )))))))))))*
(3 (57 (11 (26 (((16 (27 (54 (31 ((7 18 )(59 85 ))))))(13 41 ))((((((37 (9 22 ))(((15 23 )(((21 60 )(61 (44 (24 32 ))))(83 (69 82 ))))(66 (65 (68 (67 (64 125 )))))))(34 35 ))(74 (56 (10 19 ))))(118 (46 53 )))(55 (48 (47 (49 (25 120 )))))))))))*
(3 (57 (11 (26 (((16 (27 ((18 (7 (59 85 )))(31 54 ))))(13 41 ))((((((37 (9 22 ))(((15 23 )(((21 60 )(61 (44 (24 32 ))))(83 (69 82 ))))(66 ((68 (64 67 ))(65 125 )))))(34 35 ))(74 (56 (10 19 ))))(118 (46 53 )))(55 (48 (47 (49 (25 120 )))))))))))*
(3 (57 (11 (26 (((16 (27 (54 (31 ((7 18 )(59 85 ))))))(13 41 ))((((((37 (9 22 ))(((15 23 )(((21 60 )((24 61 )(32 44 )))(83 (69 82 ))))(66 ((68 (64 67 ))(65 125 )))))(34 35 ))(74 (56 (10 19 ))))(118 (46 53 )))(55 (48 (49 (25 (47 120 )))))))))))*
(3 (57 (11 (26 (((16 (27 (((7 18 )(59 85 ))(31 54 ))))(13 41 ))((((((37 (9 22 ))(((15 23 )(((21 60 )(61 (32 (24 44 ))))(83 (69 82 ))))(66 ((68 (64 67 ))(65 125 )))))(34 35 ))(74 (56 (10 19 ))))(118 (46 53 )))(55 (48 (49 (25 (47 120 )))))))))))*
(3 (57 (11 (26 (((16 (27 (54 (31 ((7 18 )(59 85 ))))))(13 41 ))((((((37 (9 22 ))(((15 23 )(((21 60 )(61 (32 (24 44 ))))(83 (69 82 ))))(66 (125 (68 (67 (64 65 )))))))(34 35 ))(74 (56 (10 19 ))))(118 (46 53 )))(55 (48 (49 (25 (47 120 )))))))))))*
(3 (57 (11 (26 (((16 (27 (54 (31 ((7 18 )(59 85 ))))))(13 41 ))((((((37 (9 22 ))(((15 23 )(((21 60 )(61 (32 (24 44 ))))(83 (69 82 ))))(125 (66 (65 (68 (64 67 )))))))(34 35 ))(74 (56 (10 19 ))))(118 (46 53 )))(55 (48 (49 (25 (47 120 )))))))))))*
(3 (57 (11 (26 (((16 (27 (54 (31 ((7 18 )(59 85 ))))))(13 41 ))((((((37 (9 22 ))(((15 23 )(((21 60 )(61 (32 (24 44 ))))(83 (69 82 ))))(66 (125 (65 (68 (64 67 )))))))(34 35 ))(74 (56 (10 19 ))))(118 (46 53 )))(55 (48 (49 (25 (47 120 )))))))))))*
(3 (57 (11 (26 (((16 (27 (54 (31 ((7 18 )(59 85 ))))))(13 41 ))((((((37 (9 22 ))(((15 23 )(((21 60 )(61 (32 (24 44 ))))(83 (69 82 ))))(66 (65 (68 (67 (64 125 )))))))(34 35 ))(74 (56 (10 19 ))))(118 (46 53 )))(55 (48 (49 (25 (47 120 )))))))))))*
(3 (57 (11 (26 (((16 (27 ((18 (7 (59 85 )))(31 54 ))))(13 41 ))((((((37 (9 22 ))(((15 23 )(((21 60 )(61 (32 (24 44 ))))(83 (69 82 ))))(66 ((68 (64 67 ))(65 125 )))))(34 35 ))(74 (56 (10 19 ))))(118 (46 53 )))(55 (48 (49 (25 (47 120 )))))))))))*
(3 (57 (11 (26 (((16 (27 (54 (31 ((7 18 )(59 85 ))))))(13 41 ))((((((37 (9 22 ))(((15 23 )(((21 60 )((24 61 )(32 44 )))(83 (69 82 ))))(66 ((68 (64 67 ))(65 125 )))))(34 35 ))(74 (56 (10 19 ))))(118 (46 53 )))(55 (48 (49 (47 (25 120 )))))))))))*
(3 (57 (11 (26 (((16 (27 (((7 18 )(59 85 ))(31 54 ))))(13 41 ))((((((37 (9 22 ))(((15 23 )(((21 60 )(61 (32 (24 44 ))))(83 (69 82 ))))(66 ((68 (64 67 ))(65 125 )))))(34 35 ))(74 (56 (10 19 ))))(118 (46 53 )))(55 (48 (49 (47 (25 120 )))))))))))*
(3 (57 (11 (26 (((16 (27 (54 (31 ((7 18 )(59 85 ))))))(13 41 ))((((((37 (9 22 ))(((15 23 )(((21 60 )(61 (32 (24 44 ))))(83 (69 82 ))))(66 (125 (68 (67 (64 65 )))))))(34 35 ))(74 (56 (10 19 ))))(118 (46 53 )))(55 (48 (49 (47 (25 120 )))))))))))*
(3 (57 (11 (26 (((16 (27 (54 (31 ((7 18 )(59 85 ))))))(13 41 ))((((((37 (9 22 ))(((15 23 )(((21 60 )(61 (32 (24 44 ))))(83 (69 82 ))))(125 (66 (65 (68 (64 67 )))))))(34 35 ))(74 (56 (10 19 ))))(118 (46 53 )))(55 (48 (49 (47 (25 120 )))))))))))*
(3 (57 (11 (26 (((16 (27 (54 (31 ((7 18 )(59 85 ))))))(13 41 ))((((((37 (9 22 ))(((15 23 )(((21 60 )(61 (32 (24 44 ))))(83 (69 82 ))))(66 (125 (65 (68 (64 67 )))))))(34 35 ))(74 (56 (10 19 ))))(118 (46 53 )))(55 (48 (49 (47 (25 120 )))))))))))*
(3 (57 (11 (26 (((16 (27 (54 (31 ((7 18 )(59 85 ))))))(13 41 ))((((((37 (9 22 ))(((15 23 )(((21 60 )(61 (32 (24 44 ))))(83 (69 82 ))))(66 (65 (68 (67 (64 125 )))))))(34 35 ))(74 (56 (10 19 ))))(118 (46 53 )))(55 (48 (49 (47 (25 120 )))))))))))*
(3 (57 (11 (26 (((16 (27 ((18 (7 (59 85 )))(31 54 ))))(13 41 ))((((((37 (9 22 ))(((15 23 )(((21 60 )(61 (32 (24 44 ))))(83 (69 82 ))))(66 ((68 (64 67 ))(65 125 )))))(34 35 ))(74 (56 (10 19 ))))(118 (46 53 )))(55 (48 (49 (47 (25 120 )))))))))))*
(3 (57 (11 (26 (((16 (27 (((7 18 )(59 85 ))(31 54 ))))(13 41 ))((((((37 (9 22 ))(((15 23 )(((21 60 )((24 61 )(32 44 )))(83 (69 82 ))))(66 ((68 (64 67 ))(65 125 )))))(34 35 ))(74 (56 (10 19 ))))(118 (46 53 )))(55 (48 (47 (49 (25 120 )))))))))))*
(3 (57 (11 (26 (((16 (27 (((7 18 )(59 85 ))(31 54 ))))(13 41 ))((((((37 (9 22 ))(((15 23 )(((21 60 )(61 (32 (24 44 ))))(83 (69 82 ))))(66 (125 (68 (67 (64 65 )))))))(34 35 ))(74 (56 (10 19 ))))(118 (46 53 )))(55 (48 (47 (49 (25 120 )))))))))))*
(3 (57 (11 (26 (((16 (27 (((7 18 )(59 85 ))(31 54 ))))(13 41 ))((((((37 (9 22 ))(((15 23 )(((21 60 )(61 (32 (24 44 ))))(83 (69 82 ))))(125 (66 (65 (68 (64 67 )))))))(34 35 ))(74 (56 (10 19 ))))(118 (46 53 )))(55 (48 (47 (49 (25 120 )))))))))))*
(3 (57 (11 (26 (((16 (27 (((7 18 )(59 85 ))(31 54 ))))(13 41 ))((((((37 (9 22 ))(((15 23 )(((21 60 )(61 (32 (24 44 ))))(83 (69 82 ))))(66 (125 (65 (68 (64 67 )))))))(34 35 ))(74 (56 (10 19 ))))(118 (46 53 )))(55 (48 (47 (49 (25 120 )))))))))))*
(3 (57 (11 (26 (((16 (27 (((7 18 )(59 85 ))(31 54 ))))(13 41 ))((((((37 (9 22 ))(((15 23 )(((21 60 )(61 (32 (24 44 ))))(83 (69 82 ))))(66 (65 (68 (67 (64 125 )))))))(34 35 ))(74 (56 (10 19 ))))(118 (46 53 )))(55 (48 (47 (49 (25 120 )))))))))))*
(3 (57 (11 (26 (((16 (27 (54 (31 ((7 18 )(59 85 ))))))(13 41 ))((((((37 (9 22 ))(((15 23 )(((21 60 )((24 61 )(32 44 )))(83 (69 82 ))))(66 (125 (68 (67 (64 65 )))))))(34 35 ))(74 (56 (10 19 ))))(118 (46 53 )))(55 (48 (47 (49 (25 120 )))))))))))*
(3 (57 (11 (26 (((16 (27 ((18 (7 (59 85 )))(31 54 ))))(13 41 ))((((((37 (9 22 ))(((15 23 )(((21 60 )(61 (32 (24 44 ))))(83 (69 82 ))))(66 (125 (68 (67 (64 65 )))))))(34 35 ))(74 (56 (10 19 ))))(118 (46 53 )))(55 (48 (47 (49 (25 120 )))))))))))*
(3 (57 (11 (26 (((16 (27 (54 (31 ((7 18 )(59 85 ))))))(13 41 ))((((((37 (9 22 ))((15 23 )((((21 60 )(61 (32 (24 44 ))))(83 (69 82 )))(125 (66 (68 (67 (64 65 ))))))))(34 35 ))(74 (56 (10 19 ))))(118 (46 53 )))(55 (48 (47 (49 (25 120 )))))))))))*
(3 (57 (11 (26 (((16 (27 ((7 (18 (59 85 )))(31 54 ))))(13 41 ))((((((34 (35 (9 (((21 (23 60 ))(44 (32 (24 61 ))))(83 (69 82 ))))))(66 (68 (67 (65 (64 125 ))))))(22 74 ))((10 19 )(56 (15 118 ))))(46 53 ))((37 (49 (47 (25 120 ))))(48 55 ))))))))*
(3 (57 (11 (26 (((16 (27 ((7 (18 (59 85 )))(31 54 ))))(13 41 ))((((((34 (35 (9 (((21 (23 60 ))(44 (32 (24 61 ))))(83 (69 82 ))))))(66 (68 (67 (65 (64 125 ))))))(22 74 ))((10 19 )(56 (15 118 ))))(46 53 ))((37 (47 (49 (25 120 ))))(48 55 ))))))))*
(3 (57 (11 (26 (((16 (27 ((7 (18 (59 85 )))(31 54 ))))(13 41 ))((((((34 (35 (9 (((21 (23 60 ))(44 (32 (24 61 ))))(83 (69 82 ))))))(66 (68 (67 (65 (64 125 ))))))(22 74 ))((10 19 )(56 (15 118 ))))(46 53 ))((37 ((25 120 )(47 49 )))(48 55 ))))))))*
(3 (57 (11 (26 (((16 (27 (54 (31 (7 (18 (59 85 )))))))(13 41 ))((((((34 (35 (9 (((21 (23 60 ))(44 (32 (24 61 ))))(83 (69 82 ))))))(66 (68 (67 (65 (64 125 ))))))(22 74 ))((10 19 )(56 (15 118 ))))(46 53 ))((37 (49 (47 (25 120 ))))(48 55 ))))))))*
(3 (57 (11 (26 (((16 (27 ((7 (18 (59 85 )))(31 54 ))))(13 41 ))((((((34 (35 (9 (((21 (23 60 ))(61 (44 (24 32 ))))(83 (69 82 ))))))(66 (68 (67 (65 (64 125 ))))))(22 74 ))((10 19 )(56 (15 118 ))))(46 53 ))((37 (49 (47 (25 120 ))))(48 55 ))))))))*
(3 (57 (11 (26 (((16 (27 ((7 (18 (59 85 )))(31 54 ))))(13 41 ))((((((34 (35 (9 (((21 (23 60 ))(44 (32 (24 61 ))))(83 (69 82 ))))))(66 (68 ((64 67 )(65 125 )))))(22 74 ))((10 19 )(56 (15 118 ))))(46 53 ))((37 (49 (47 (25 120 ))))(48 55 ))))))))*
(3 (57 (11 (26 (((16 (27 ((7 (18 (59 85 )))(31 54 ))))(13 41 ))((((((34 (35 (9 (((21 (23 60 ))(44 (32 (24 61 ))))(83 (69 82 ))))))(66 (65 (68 (67 (64 125 ))))))(22 74 ))((10 19 )(56 (15 118 ))))(46 53 ))((37 (49 (47 (25 120 ))))(48 55 ))))))))*
(3 (57 (11 (26 (((16 (27 ((7 (18 (59 85 )))(31 54 ))))(13 41 ))((((((34 (35 (9 (((21 (23 60 ))(44 (32 (24 61 ))))(83 (69 82 ))))))(66 (68 (65 (125 (64 67 ))))))(22 74 ))((10 19 )(56 (15 118 ))))(46 53 ))((37 (49 (47 (25 120 ))))(48 55 ))))))))*
(3 (57 (11 (26 (((16 (27 ((7 (18 (59 85 )))(31 54 ))))(13 41 ))((((((34 (35 (9 (((21 (23 60 ))(44 (32 (24 61 ))))(83 (69 82 ))))))(125 (66 (68 (67 (64 65 ))))))(22 74 ))((10 19 )(56 (15 118 ))))(46 53 ))((37 (49 (47 (25 120 ))))(48 55 ))))))))*
(3 (57 (11 (26 (((16 (27 ((7 (18 (59 85 )))(31 54 ))))(13 41 ))((((((34 (35 (9 (((21 (23 60 ))(44 (32 (24 61 ))))(83 (69 82 ))))))(66 (125 (68 (67 (64 65 ))))))(22 74 ))((10 19 )(56 (15 118 ))))(46 53 ))((37 (49 (47 (25 120 ))))(48 55 ))))))))*
(3 (57 (11 (26 (((16 (27 ((7 (18 (59 85 )))(31 54 ))))(13 41 ))((((((34 (35 (9 (((21 (23 60 ))(44 (32 (24 61 ))))(83 (69 82 ))))))(66 (68 (125 (67 (64 65 ))))))(22 74 ))((10 19 )(56 (15 118 ))))(46 53 ))((37 (49 (47 (25 120 ))))(48 55 ))))))))*
(3 (57 (11 (26 (((16 (27 ((7 (18 (59 85 )))(31 54 ))))(13 41 ))((((((34 (35 (9 (((21 (23 60 ))(44 (32 (24 61 ))))(83 (69 82 ))))))(66 ((67 (64 65 ))(68 125 ))))(22 74 ))((10 19 )(56 (15 118 ))))(46 53 ))((37 (49 (47 (25 120 ))))(48 55 ))))))))*
(3 (57 (11 (26 (((16 (27 ((7 (18 (59 85 )))(31 54 ))))(13 41 ))((((((34 (35 (9 (((21 (23 60 ))(44 (32 (24 61 ))))(83 (69 82 ))))))(66 (68 (67 (125 (64 65 ))))))(22 74 ))((10 19 )(56 (15 118 ))))(46 53 ))((37 (49 (47 (25 120 ))))(48 55 ))))))))*
(3 (57 (11 (26 (((16 (27 ((7 (18 (59 85 )))(31 54 ))))(13 41 ))((((((34 (35 (9 (((21 (23 60 ))(44 (32 (24 61 ))))(83 (69 82 ))))))(66 (68 ((64 65 )(67 125 )))))(22 74 ))((10 19 )(56 (15 118 ))))(46 53 ))((37 (49 (47 (25 120 ))))(48 55 ))))))))*
(3 (57 (11 (26 (((16 (27 (54 (31 (18 (7 (59 85 )))))))(13 41 ))((((((34 (35 (9 (((21 (23 60 ))(44 (32 (24 61 ))))(83 (69 82 ))))))(66 (68 (67 (65 (64 125 ))))))(22 74 ))((10 19 )(56 (15 118 ))))(46 53 ))((37 (49 (47 (25 120 ))))(48 55 ))))))))*
(3 (57 (11 (26 (((16 (27 ((7 (18 (59 85 )))(31 54 ))))(13 41 ))((((((34 (35 (9 (((21 (23 60 ))(44 (32 (24 61 ))))(83 (69 82 ))))))(66 (68 (67 (65 (64 125 ))))))(22 74 ))((10 19 )(56 (15 118 ))))(46 53 ))(37 (55 (48 (49 (47 (25 120 ))))))))))))*
(3 (57 (11 (26 (((16 (27 ((7 (18 (59 85 )))(31 54 ))))(13 41 ))((((((34 (35 (9 (((21 (23 60 ))(44 (32 (24 61 ))))(83 (69 82 ))))))(66 (68 (67 (65 (64 125 ))))))(22 74 ))((10 19 )(56 (15 118 ))))(46 53 ))(37 (55 (48 (47 (49 (25 120 ))))))))))))*
(3 (57 (11 (26 (((16 (27 ((18 (85 (7 59 )))(31 54 ))))(13 41 ))((((((34 (35 (9 (((21 (23 60 ))(44 (32 (24 61 ))))(83 (69 82 ))))))(66 (68 (67 (65 (64 125 ))))))(22 74 ))((10 19 )(56 (15 118 ))))(46 53 ))((37 (49 (47 (25 120 ))))(48 55 ))))))))*
(3 (57 (11 (26 (((16 (27 ((7 (18 (59 85 )))(31 54 ))))(13 41 ))(((((((9 34 )(35 (((21 (23 60 ))(44 (32 (24 61 ))))(83 (69 82 )))))(66 (68 (67 (65 (64 125 ))))))(22 74 ))((10 19 )(56 (15 118 ))))(46 53 ))((37 (49 (47 (25 120 ))))(48 55 ))))))))*
(3 (57 (11 (26 (((16 (27 ((18 (7 (59 85 )))(31 54 ))))(13 41 ))((((((34 (35 (9 (((21 (23 60 ))(44 (32 (24 61 ))))(83 (69 82 ))))))(66 (68 (67 (65 (64 125 ))))))(22 74 ))((10 19 )(56 (15 118 ))))(46 53 ))((37 (49 (47 (25 120 ))))(48 55 ))))))))*
(3 (57 (11 (26 (((16 (27 ((7 (18 (59 85 )))(31 54 ))))(13 41 ))((((((34 (35 (9 (((21 (23 60 ))(44 (61 (24 32 ))))(83 (69 82 ))))))(66 (68 (67 (65 (64 125 ))))))(22 74 ))((10 19 )(56 (15 118 ))))(46 53 ))((37 (49 (47 (25 120 ))))(48 55 ))))))))*
(3 (57 (11 (26 (((16 (27 ((7 (18 (59 85 )))(31 54 ))))(13 41 ))((((((34 (35 (9 (((21 (23 60 ))(32 (61 (24 44 ))))(83 (69 82 ))))))(66 (68 (67 (65 (64 125 ))))))(22 74 ))((10 19 )(56 (15 118 ))))(46 53 ))((37 (49 (47 (25 120 ))))(48 55 ))))))))*
(3 (57 (11 (26 (((16 (27 ((7 (18 (59 85 )))(31 54 ))))(13 41 ))((((((34 (35 (9 (((21 (23 60 ))(44 (32 (24 61 ))))(83 (69 82 ))))))(66 (68 (67 (65 (64 125 ))))))(22 74 ))((10 19 )(56 (15 118 ))))(46 53 ))((47 (37 (49 (25 120 ))))(48 55 ))))))))*
(3 (57 (11 (26 (((16 (27 ((18 (59 (7 85 )))(31 54 ))))(13 41 ))((((((34 (35 (9 (((21 (23 60 ))(44 (32 (24 61 ))))(83 (69 82 ))))))(66 (68 (67 (65 (64 125 ))))))(22 74 ))((10 19 )(56 (15 118 ))))(46 53 ))((37 (47 (49 (25 120 ))))(48 55 ))))))))*
(3 (57 (11 (26 (((16 (27 ((7 (18 (59 85 )))(31 54 ))))(13 41 ))(((((((9 34 )(35 (((21 (23 60 ))(44 (32 (24 61 ))))(83 (69 82 )))))(66 (68 (67 (65 (64 125 ))))))(22 74 ))((10 19 )(56 (15 118 ))))(46 53 ))((37 (47 (49 (25 120 ))))(48 55 ))))))))*
(3 (57 (11 (26 (((16 (27 ((18 (7 (59 85 )))(31 54 ))))(13 41 ))((((((34 (35 (9 (((21 (23 60 ))(44 (32 (24 61 ))))(83 (69 82 ))))))(66 (68 (67 (65 (64 125 ))))))(22 74 ))((10 19 )(56 (15 118 ))))(46 53 ))((37 (47 (49 (25 120 ))))(48 55 ))))))))*
(3 (57 (11 (26 (((16 (27 ((7 (18 (59 85 )))(31 54 ))))(13 41 ))((((((34 (35 (9 (((21 (23 60 ))(32 (44 (24 61 ))))(83 (69 82 ))))))(66 (68 (67 (65 (64 125 ))))))(22 74 ))((10 19 )(56 (15 118 ))))(46 53 ))((37 (47 (49 (25 120 ))))(48 55 ))))))))*
(3 (57 (11 (26 (((16 (27 ((7 (18 (59 85 )))(31 54 ))))(13 41 ))((((((34 (35 (9 (((21 (23 60 ))(44 (61 (24 32 ))))(83 (69 82 ))))))(66 (68 (67 (65 (64 125 ))))))(22 74 ))((10 19 )(56 (15 118 ))))(46 53 ))((37 (47 (49 (25 120 ))))(48 55 ))))))))*
(3 (57 (11 (26 (((16 (27 ((7 (18 (59 85 )))(31 54 ))))(13 41 ))((((((34 (35 (9 (((21 (23 60 ))(32 (61 (24 44 ))))(83 (69 82 ))))))(66 (68 (67 (65 (64 125 ))))))(22 74 ))((10 19 )(56 (15 118 ))))(46 53 ))((37 (47 (49 (25 120 ))))(48 55 ))))))))*
(3 (57 (11 (26 (((16 (27 ((7 (18 (59 85 )))(31 54 ))))(13 41 ))((((((34 (35 (9 (((21 (23 60 ))(44 (32 (24 61 ))))(83 (69 82 ))))))(66 (68 (67 (65 (64 125 ))))))(22 74 ))((10 19 )(56 (15 118 ))))(46 53 ))((37 (49 (25 (47 120 ))))(48 55 ))))))))*
(3 (57 (11 (26 (((16 (27 (54 (31 (7 (18 (59 85 )))))))(13 41 ))((((((34 (35 (9 (((21 (23 60 ))(44 (32 (24 61 ))))(83 (69 82 ))))))(66 (68 (67 (65 (64 125 ))))))(22 74 ))((10 19 )(56 (15 118 ))))(46 53 ))((37 (47 (49 (25 120 ))))(48 55 ))))))))*
(3 (57 (11 (26 (((16 (27 ((7 (18 (59 85 )))(31 54 ))))(13 41 ))((((((34 (35 (9 (((21 (23 60 ))(44 (32 (24 61 ))))(83 (69 82 ))))))(66 (68 ((64 67 )(65 125 )))))(22 74 ))((10 19 )(56 (15 118 ))))(46 53 ))((37 (47 (49 (25 120 ))))(48 55 ))))))))*
(3 (57 (11 (26 (((16 (27 ((7 (18 (59 85 )))(31 54 ))))(13 41 ))((((((34 (35 (9 (((21 (23 60 ))(44 (32 (24 61 ))))(83 (69 82 ))))))(66 (65 (68 (67 (64 125 ))))))(22 74 ))((10 19 )(56 (15 118 ))))(46 53 ))((37 (47 (49 (25 120 ))))(48 55 ))))))))*
(3 (57 (11 (26 (((16 (27 ((7 (18 (59 85 )))(31 54 ))))(13 41 ))((((((34 (35 (9 (((21 (23 60 ))(44 (32 (24 61 ))))(83 (69 82 ))))))(66 (68 (65 (125 (64 67 ))))))(22 74 ))((10 19 )(56 (15 118 ))))(46 53 ))((37 (47 (49 (25 120 ))))(48 55 ))))))))*
(3 (57 (11 (26 (((16 (27 ((7 (18 (59 85 )))(31 54 ))))(13 41 ))((((((34 (35 (9 (((21 (23 60 ))(44 (32 (24 61 ))))(83 (69 82 ))))))(125 (66 (68 (67 (64 65 ))))))(22 74 ))((10 19 )(56 (15 118 ))))(46 53 ))((37 (47 (49 (25 120 ))))(48 55 ))))))))*
(3 (57 (11 (26 (((16 (27 ((7 (18 (59 85 )))(31 54 ))))(13 41 ))((((((34 (35 (9 (((21 (23 60 ))(44 (32 (24 61 ))))(83 (69 82 ))))))(66 (125 (68 (67 (64 65 ))))))(22 74 ))((10 19 )(56 (15 118 ))))(46 53 ))((37 (47 (49 (25 120 ))))(48 55 ))))))))*
(3 (57 (11 (26 (((16 (27 ((7 (18 (59 85 )))(31 54 ))))(13 41 ))((((((34 (35 (9 (((21 (23 60 ))(44 (32 (24 61 ))))(83 (69 82 ))))))(66 (68 (125 (67 (64 65 ))))))(22 74 ))((10 19 )(56 (15 118 ))))(46 53 ))((37 (47 (49 (25 120 ))))(48 55 ))))))))*
(3 (57 (11 (26 (((16 (27 ((7 (18 (59 85 )))(31 54 ))))(13 41 ))((((((34 (35 (9 (((21 (23 60 ))(44 (32 (24 61 ))))(83 (69 82 ))))))(66 ((67 (64 65 ))(68 125 ))))(22 74 ))((10 19 )(56 (15 118 ))))(46 53 ))((37 (47 (49 (25 120 ))))(48 55 ))))))))*
(3 (57 (11 (26 (((16 (27 ((7 (18 (59 85 )))(31 54 ))))(13 41 ))((((((34 (35 (9 (((21 (23 60 ))(44 (32 (24 61 ))))(83 (69 82 ))))))(66 (68 (67 (125 (64 65 ))))))(22 74 ))((10 19 )(56 (15 118 ))))(46 53 ))((37 (47 (49 (25 120 ))))(48 55 ))))))))*
(3 (57 (11 (26 (((16 (27 ((7 (18 (59 85 )))(31 54 ))))(13 41 ))((((((34 (35 (9 (((21 (23 60 ))(44 (32 (24 61 ))))(83 (69 82 ))))))(66 (68 ((64 65 )(67 125 )))))(22 74 ))((10 19 )(56 (15 118 ))))(46 53 ))((37 (47 (49 (25 120 ))))(48 55 ))))))))*
(3 (57 (11 (26 (((16 (27 (54 (31 (18 (7 (59 85 )))))))(13 41 ))((((((34 (35 (9 (((21 (23 60 ))(44 (32 (24 61 ))))(83 (69 82 ))))))(66 (68 (67 (65 (64 125 ))))))(22 74 ))((10 19 )(56 (15 118 ))))(46 53 ))((37 (47 (49 (25 120 ))))(48 55 ))))))))*
(3 (57 (11 (26 (((16 (27 ((18 (59 (7 85 )))(31 54 ))))(13 41 ))((((((34 (35 (9 (((21 (23 60 ))(44 (32 (24 61 ))))(83 (69 82 ))))))(66 (68 (67 (65 (64 125 ))))))(22 74 ))((10 19 )(56 (15 118 ))))(46 53 ))((37 ((25 120 )(47 49 )))(48 55 ))))))))*
(3 (57 (11 (26 (((16 (27 ((7 (18 (59 85 )))(31 54 ))))(13 41 ))(((((((9 34 )(35 (((21 (23 60 ))(44 (32 (24 61 ))))(83 (69 82 )))))(66 (68 (67 (65 (64 125 ))))))(22 74 ))((10 19 )(56 (15 118 ))))(46 53 ))((37 ((25 120 )(47 49 )))(48 55 ))))))))*
(3 (57 (11 (26 (((16 (27 ((18 (7 (59 85 )))(31 54 ))))(13 41 ))((((((34 (35 (9 (((21 (23 60 ))(44 (32 (24 61 ))))(83 (69 82 ))))))(66 (68 (67 (65 (64 125 ))))))(22 74 ))((10 19 )(56 (15 118 ))))(46 53 ))((37 ((25 120 )(47 49 )))(48 55 ))))))))*
(3 (57 (11 (26 (((16 (27 ((7 (18 (59 85 )))(31 54 ))))(13 41 ))((((((34 (35 (9 (((21 (23 60 ))(32 (44 (24 61 ))))(83 (69 82 ))))))(66 (68 (67 (65 (64 125 ))))))(22 74 ))((10 19 )(56 (15 118 ))))(46 53 ))((37 ((25 120 )(47 49 )))(48 55 ))))))))*
(3 (57 (11 (26 (((16 (27 ((7 (18 (59 85 )))(31 54 ))))(13 41 ))((((((34 (35 (9 (((21 (23 60 ))(44 (61 (24 32 ))))(83 (69 82 ))))))(66 (68 (67 (65 (64 125 ))))))(22 74 ))((10 19 )(56 (15 118 ))))(46 53 ))((37 ((25 120 )(47 49 )))(48 55 ))))))))*
(3 (57 (11 (26 (((16 (27 ((7 (18 (59 85 )))(31 54 ))))(13 41 ))((((((34 (35 (9 (((21 (23 60 ))(32 (61 (24 44 ))))(83 (69 82 ))))))(66 (68 (67 (65 (64 125 ))))))(22 74 ))((10 19 )(56 (15 118 ))))(46 53 ))((37 ((25 120 )(47 49 )))(48 55 ))))))))*
(3 (57 (11 (26 (((16 (27 (54 (31 (7 (18 (59 85 )))))))(13 41 ))((((((34 (35 (9 (((21 (23 60 ))(44 (32 (24 61 ))))(83 (69 82 ))))))(66 (68 (67 (65 (64 125 ))))))(22 74 ))((10 19 )(56 (15 118 ))))(46 53 ))((37 ((25 120 )(47 49 )))(48 55 ))))))))*
(3 (57 (11 (26 (((16 (27 ((7 (18 (59 85 )))(31 54 ))))(13 41 ))((((((34 (35 (9 (((21 (23 60 ))(44 (32 (24 61 ))))(83 (69 82 ))))))(66 (68 ((64 67 )(65 125 )))))(22 74 ))((10 19 )(56 (15 118 ))))(46 53 ))((37 ((25 120 )(47 49 )))(48 55 ))))))))*
(3 (57 (11 (26 (((16 (27 ((7 (18 (59 85 )))(31 54 ))))(13 41 ))((((((34 (35 (9 (((21 (23 60 ))(44 (32 (24 61 ))))(83 (69 82 ))))))(66 (65 (68 (67 (64 125 ))))))(22 74 ))((10 19 )(56 (15 118 ))))(46 53 ))((37 ((25 120 )(47 49 )))(48 55 ))))))))*
(3 (57 (11 (26 (((16 (27 ((7 (18 (59 85 )))(31 54 ))))(13 41 ))((((((34 (35 (9 (((21 (23 60 ))(44 (32 (24 61 ))))(83 (69 82 ))))))(66 (68 (65 (125 (64 67 ))))))(22 74 ))((10 19 )(56 (15 118 ))))(46 53 ))((37 ((25 120 )(47 49 )))(48 55 ))))))))*
(3 (57 (11 (26 (((16 (27 ((7 (18 (59 85 )))(31 54 ))))(13 41 ))((((((34 (35 (9 (((21 (23 60 ))(44 (32 (24 61 ))))(83 (69 82 ))))))(125 (66 (68 (67 (64 65 ))))))(22 74 ))((10 19 )(56 (15 118 ))))(46 53 ))((37 ((25 120 )(47 49 )))(48 55 ))))))))*
(3 (57 (11 (26 (((16 (27 ((7 (18 (59 85 )))(31 54 ))))(13 41 ))((((((34 (35 (9 (((21 (23 60 ))(44 (32 (24 61 ))))(83 (69 82 ))))))(66 (125 (68 (67 (64 65 ))))))(22 74 ))((10 19 )(56 (15 118 ))))(46 53 ))((37 ((25 120 )(47 49 )))(48 55 ))))))))*
(3 (57 (11 (26 (((16 (27 ((7 (18 (59 85 )))(31 54 ))))(13 41 ))((((((34 (35 (9 (((21 (23 60 ))(44 (32 (24 61 ))))(83 (69 82 ))))))(66 (68 (125 (67 (64 65 ))))))(22 74 ))((10 19 )(56 (15 118 ))))(46 53 ))((37 ((25 120 )(47 49 )))(48 55 ))))))))*
(3 (57 (11 (26 (((16 (27 ((7 (18 (59 85 )))(31 54 ))))(13 41 ))((((((34 (35 (9 (((21 (23 60 ))(44 (32 (24 61 ))))(83 (69 82 ))))))(66 ((67 (64 65 ))(68 125 ))))(22 74 ))((10 19 )(56 (15 118 ))))(46 53 ))((37 ((25 120 )(47 49 )))(48 55 ))))))))*
(3 (57 (11 (26 (((16 (27 ((7 (18 (59 85 )))(31 54 ))))(13 41 ))((((((34 (35 (9 (((21 (23 60 ))(44 (32 (24 61 ))))(83 (69 82 ))))))(66 (68 (67 (125 (64 65 ))))))(22 74 ))((10 19 )(56 (15 118 ))))(46 53 ))((37 ((25 120 )(47 49 )))(48 55 ))))))))*
(3 (57 (11 (26 (((16 (27 ((7 (18 (59 85 )))(31 54 ))))(13 41 ))((((((34 (35 (9 (((21 (23 60 ))(44 (32 (24 61 ))))(83 (69 82 ))))))(66 (68 ((64 65 )(67 125 )))))(22 74 ))((10 19 )(56 (15 118 ))))(46 53 ))((37 ((25 120 )(47 49 )))(48 55 ))))))))*
(3 (57 (11 (26 (((16 (27 (54 (31 (18 (7 (59 85 )))))))(13 41 ))((((((34 (35 (9 (((21 (23 60 ))(44 (32 (24 61 ))))(83 (69 82 ))))))(66 (68 (67 (65 (64 125 ))))))(22 74 ))((10 19 )(56 (15 118 ))))(46 53 ))((37 ((25 120 )(47 49 )))(48 55 ))))))))*
(3 (57 (11 (26 (((16 (27 (54 (31 (18 (59 (7 85 )))))))(13 41 ))((((((34 (35 (9 (((21 (23 60 ))(44 (32 (24 61 ))))(83 (69 82 ))))))(66 (68 (67 (65 (64 125 ))))))(22 74 ))((10 19 )(56 (15 118 ))))(46 53 ))((37 (49 (47 (25 120 ))))(48 55 ))))))))*
(3 (57 (11 (26 (((16 (27 (54 (31 (7 (18 (59 85 )))))))(13 41 ))(((((((9 34 )(35 (((21 (23 60 ))(44 (32 (24 61 ))))(83 (69 82 )))))(66 (68 (67 (65 (64 125 ))))))(22 74 ))((10 19 )(56 (15 118 ))))(46 53 ))((37 (49 (47 (25 120 ))))(48 55 ))))))))*
(3 (57 (11 (26 (((16 (27 (54 (31 (7 (18 (59 85 )))))))(13 41 ))((((((34 (35 (9 (((21 (23 60 ))(32 (44 (24 61 ))))(83 (69 82 ))))))(66 (68 (67 (65 (64 125 ))))))(22 74 ))((10 19 )(56 (15 118 ))))(46 53 ))((37 (49 (47 (25 120 ))))(48 55 ))))))))*
(3 (57 (11 (26 (((16 (27 (54 (31 (7 (18 (59 85 )))))))(13 41 ))((((((34 (35 (9 (((21 (23 60 ))(44 (61 (24 32 ))))(83 (69 82 ))))))(66 (68 (67 (65 (64 125 ))))))(22 74 ))((10 19 )(56 (15 118 ))))(46 53 ))((37 (49 (47 (25 120 ))))(48 55 ))))))))*
(3 (57 (11 (26 (((16 (27 (54 (31 (7 (18 (59 85 )))))))(13 41 ))((((((34 (35 (9 (((21 (23 60 ))(32 (61 (24 44 ))))(83 (69 82 ))))))(66 (68 (67 (65 (64 125 ))))))(22 74 ))((10 19 )(56 (15 118 ))))(46 53 ))((37 (49 (47 (25 120 ))))(48 55 ))))))))*
(3 (57 (11 (26 (((16 (27 (54 (31 (7 (18 (59 85 )))))))(13 41 ))((((((34 (35 (9 (((21 (23 60 ))(44 (32 (24 61 ))))(83 (69 82 ))))))(66 (68 (67 (65 (64 125 ))))))(22 74 ))((10 19 )(56 (15 118 ))))(46 53 ))((47 (37 (49 (25 120 ))))(48 55 ))))))))*
(3 (57 (11 (26 (((16 (27 (54 (31 (7 (18 (59 85 )))))))(13 41 ))((((((34 (35 (9 (((21 (23 60 ))(44 (32 (24 61 ))))(83 (69 82 ))))))(66 (68 ((64 67 )(65 125 )))))(22 74 ))((10 19 )(56 (15 118 ))))(46 53 ))((37 (49 (47 (25 120 ))))(48 55 ))))))))*
(3 (57 (11 (26 (((16 (27 (54 (31 (7 (18 (59 85 )))))))(13 41 ))((((((34 (35 (9 (((21 (23 60 ))(44 (32 (24 61 ))))(83 (69 82 ))))))(66 (65 (68 (67 (64 125 ))))))(22 74 ))((10 19 )(56 (15 118 ))))(46 53 ))((37 (49 (47 (25 120 ))))(48 55 ))))))))*
(3 (57 (11 (26 (((16 (27 (54 (31 (7 (18 (59 85 )))))))(13 41 ))((((((34 (35 (9 (((21 (23 60 ))(44 (32 (24 61 ))))(83 (69 82 ))))))(66 (68 (65 (125 (64 67 ))))))(22 74 ))((10 19 )(56 (15 118 ))))(46 53 ))((37 (49 (47 (25 120 ))))(48 55 ))))))))*
(3 (57 (11 (26 (((16 (27 (54 (31 (7 (18 (59 85 )))))))(13 41 ))((((((34 (35 (9 (((21 (23 60 ))(44 (32 (24 61 ))))(83 (69 82 ))))))(125 (66 (68 (67 (64 65 ))))))(22 74 ))((10 19 )(56 (15 118 ))))(46 53 ))((37 (49 (47 (25 120 ))))(48 55 ))))))))*
(3 (57 (11 (26 (((16 (27 (54 (31 (7 (18 (59 85 )))))))(13 41 ))((((((34 (35 (9 (((21 (23 60 ))(44 (32 (24 61 ))))(83 (69 82 ))))))(66 (125 (68 (67 (64 65 ))))))(22 74 ))((10 19 )(56 (15 118 ))))(46 53 ))((37 (49 (47 (25 120 ))))(48 55 ))))))))*
(3 (57 (11 (26 (((16 (27 (54 (31 (7 (18 (59 85 )))))))(13 41 ))((((((34 (35 (9 (((21 (23 60 ))(44 (32 (24 61 ))))(83 (69 82 ))))))(66 (68 (125 (67 (64 65 ))))))(22 74 ))((10 19 )(56 (15 118 ))))(46 53 ))((37 (49 (47 (25 120 ))))(48 55 ))))))))*
(3 (57 (11 (26 (((16 (27 (54 (31 (7 (18 (59 85 )))))))(13 41 ))((((((34 (35 (9 (((21 (23 60 ))(44 (32 (24 61 ))))(83 (69 82 ))))))(66 ((67 (64 65 ))(68 125 ))))(22 74 ))((10 19 )(56 (15 118 ))))(46 53 ))((37 (49 (47 (25 120 ))))(48 55 ))))))))*
(3 (57 (11 (26 (((16 (27 (54 (31 (7 (18 (59 85 )))))))(13 41 ))((((((34 (35 (9 (((21 (23 60 ))(44 (32 (24 61 ))))(83 (69 82 ))))))(66 (68 (67 (125 (64 65 ))))))(22 74 ))((10 19 )(56 (15 118 ))))(46 53 ))((37 (49 (47 (25 120 ))))(48 55 ))))))))*
(3 (57 (11 (26 (((16 (27 (54 (31 (7 (18 (59 85 )))))))(13 41 ))((((((34 (35 (9 (((21 (23 60 ))(44 (32 (24 61 ))))(83 (69 82 ))))))(66 (68 ((64 65 )(67 125 )))))(22 74 ))((10 19 )(56 (15 118 ))))(46 53 ))((37 (49 (47 (25 120 ))))(48 55 ))))))))*
(3 (57 (11 (26 (((16 (27 (54 (31 (7 (18 (59 85 )))))))(13 41 ))((((((34 (35 (9 (((21 (23 60 ))(44 (32 (24 61 ))))(83 (69 82 ))))))(66 (68 (67 (65 (64 125 ))))))(22 74 ))((10 19 )(56 (15 118 ))))(46 53 ))(37 (55 (48 (49 (47 (25 120 ))))))))))))*
(3 (57 (11 (26 (((16 (27 (54 (31 (7 (18 (59 85 )))))))(13 41 ))((((((34 (35 (9 (((21 (23 60 ))(44 (32 (24 61 ))))(83 (69 82 ))))))(66 (68 (67 (65 (64 125 ))))))(22 74 ))((10 19 )(56 (15 118 ))))(46 53 ))(37 (55 (48 (47 (49 (25 120 ))))))))))))*
(3 (57 (11 (26 (((16 (27 ((18 (59 (7 85 )))(31 54 ))))(13 41 ))((((((34 (35 (9 (((21 (23 60 ))(61 (44 (24 32 ))))(83 (69 82 ))))))(66 (68 (67 (65 (64 125 ))))))(22 74 ))((10 19 )(56 (15 118 ))))(46 53 ))((37 (49 (47 (25 120 ))))(48 55 ))))))))*
(3 (57 (11 (26 (((16 (27 ((7 (18 (59 85 )))(31 54 ))))(13 41 ))(((((((9 34 )(35 (((21 (23 60 ))(61 (44 (24 32 ))))(83 (69 82 )))))(66 (68 (67 (65 (64 125 ))))))(22 74 ))((10 19 )(56 (15 118 ))))(46 53 ))((37 (49 (47 (25 120 ))))(48 55 ))))))))*
(3 (57 (11 (26 (((16 (27 ((18 (7 (59 85 )))(31 54 ))))(13 41 ))((((((34 (35 (9 (((21 (23 60 ))(61 (44 (24 32 ))))(83 (69 82 ))))))(66 (68 (67 (65 (64 125 ))))))(22 74 ))((10 19 )(56 (15 118 ))))(46 53 ))((37 (49 (47 (25 120 ))))(48 55 ))))))))*
(3 (57 (11 (26 (((16 (27 ((7 (18 (59 85 )))(31 54 ))))(13 41 ))((((((34 (35 (9 (((21 (23 60 ))(61 (44 (24 32 ))))(83 (69 82 ))))))(66 (68 (67 (65 (64 125 ))))))(22 74 ))((10 19 )(56 (15 118 ))))(46 53 ))((47 (37 (49 (25 120 ))))(48 55 ))))))))*
(3 (57 (11 (26 (((16 (27 ((7 (18 (59 85 )))(31 54 ))))(13 41 ))((((((34 (35 (9 (((21 (23 60 ))(61 (44 (24 32 ))))(83 (69 82 ))))))(66 (68 ((64 67 )(65 125 )))))(22 74 ))((10 19 )(56 (15 118 ))))(46 53 ))((37 (49 (47 (25 120 ))))(48 55 ))))))))*
(3 (57 (11 (26 (((16 (27 ((7 (18 (59 85 )))(31 54 ))))(13 41 ))((((((34 (35 (9 (((21 (23 60 ))(61 (44 (24 32 ))))(83 (69 82 ))))))(66 (65 (68 (67 (64 125 ))))))(22 74 ))((10 19 )(56 (15 118 ))))(46 53 ))((37 (49 (47 (25 120 ))))(48 55 ))))))))*
[truncated: 410,101 more chars]
