# Supplementary material for: A new giant sauropod, Australotitan cooperensis gen. et sp. nov., from the mid-Cretaceous of Australia
Source: PeerJ. 2021 Jun 7;9:e11317. doi: 10.7717/peerj.11317 (PMC8191491; doi:10.7717/peerj.11317)
Supplement: Supplemental Information 2 [file peerj-09-11317-s002.zip]

Archive with 25 entries (20 files):
- Supplementary Data File_2/Appendicular Only/
- Supplementary Data File_2/Appendicular Only/Hocknull et al 2021 in Royo-Torres et al 2021_Appendicular Only TBR_1000_100 EW Strict.svg
- Supplementary Data File_2/Appendicular Only/Hocknull et al 2021 in Royo-Torres et al 2021_Appendicular Only TBR_1000_100 EW.tnt
- Supplementary Data File_2/Appendicular Only/Hocknull et al 2021 in Royo-Torres et al 2021_Appendicular Only TBR_1000_100 IW=9.tnt
- Supplementary Data File_2/Appendicular Only/Hocknull et al 2021 in Royo-Torres et al 2021_Appendicular Only TBR_1000_100 IW=9_Strict_Consensus_All Taxa.svg
- Supplementary Data File_2/Full Assessment/
- Supplementary Data File_2/Full Assessment/Hocknull et al 2021 in Royo-Torres et al 2021_TBR_1000_100.tnt
- Supplementary Data File_2/Full Assessment/Hocknull et al 2021 in Royo-Torres et al 2021_TBR_1000_100_Strict_Consensus.svg
- Supplementary Data File_2/Full Assessment/Hocknull et al 2021 in Royo-Torres et al 2021_TNT_5.tnt
- Supplementary Data File_2/Full Assessment/Hocknull et al 2021 in Royo-Torres et al 2021_TNT_5_Implied Weight_9.tnt
- Supplementary Data File_2/Full Assessment/Hocknull et al 2021 in Royo-Torres et al 2021_TNT_5_Implied Weight_9_Strict.svg
- Supplementary Data File_2/Full Assessment/Hocknull et al 2021 in Royo-Torres et al 2021_TNT_5_Strict_Tree.svg
- Supplementary Data File_2/Macronaria_Only/
- Supplementary Data File_2/Macronaria_Only/Hocknull et al 2021 in Royo-Torres et al 2021_TBR_1000_100_Macronaria_only.tnt
- Supplementary Data File_2/Macronaria_Only/Hocknull et al 2021 in Royo-Torres et al 2021_TBR_1000_100_Macronaria_only_IW_9_Strict.svg
- Supplementary Data File_2/Macronaria_Only/Hocknull et al 2021 in Royo-Torres et al 2021_TBR_1000_100_Macronaria_only_IW=9.tnt
- Supplementary Data File_2/Macronaria_Only/Hocknull et al 2021 in Royo-Torres et al 2021_TBR_1000_100_Macronaria_only_Strict.svg
- Supplementary Data File_2/Mesquite_TNT Files/
- Supplementary Data File_2/Mesquite_TNT Files/Hocknull et al 2021 in Royo-Torres et al 2021 DATASET
- Supplementary Data File_2/Mesquite_TNT Files/Hocknull et al 2021 in Royo-Torres et al 2021_TNT
- Supplementary Data File_2/Turonian or Older Only/
- Supplementary Data File_2/Turonian or Older Only/Hocknull et al 2021 in Royo-Torres et al 2021_TBR_1000_100_Turonian or older IW=9.tnt
- Supplementary Data File_2/Turonian or Older Only/Hocknull et al 2021 in Royo-Torres et al 2021_TBR_1000_100_Turonian or older.tnt
- Supplementary Data File_2/Turonian or Older Only/Hocknull et al 2021 in Royo-Torres et al 2021_TBR_1000_100_Turonian or older_Strict_Consensus IW=9.svg
- Supplementary Data File_2/Turonian or Older Only/Hocknull et al 2021 in Royo-Torres et al 2021_TBR_1000_100_Turonian or older_Strict_Consensus.svg
