# Supplementary material for: A new giant sauropod, Australotitan cooperensis gen. et sp. nov., from the mid-Cretaceous of Australia
Source: PeerJ. 2021 Jun 7;9:e11317. doi: 10.7717/peerj.11317 (PMC8191491; doi:10.7717/peerj.11317)
Supplement: Supplemental Information 2 [file peerj-09-11317-s002.zip › Supplementary Data File_2/Mesquite_TNT Files/Hocknull et al 2021 in Royo-Torres et al 2021 DATASET]

#NEXUS
[written Sat Jan 23 14:53:11 AEST 2021 by Mesquite  version 3.61 (build 927) at HN-PC250/192.168.1.121]

BEGIN TAXA;
	TITLE Taxa;
	DIMENSIONS NTAX=122;
	TAXLABELS
		Shunosaurus Omeisaurus Mamenchisaurus Camarasaurus Nigersaurus Apatosaurus Diplodocus Abydosaurus Alamosaurus Andesaurus Angolatitan Aragosaurus Astrophocaudia Atlasaurus Australodocus Baotianmansaurus Brachiosaurus Brontomerus Cedarosaurus Chubutisaurus Cloverly_titanosauriform Daxiatitan Dongbeititan Dongyangosaurus Erketu Euhelopus Europasaurus Vouivria Fukuititan Fusuisaurus Galveosaurus Giraffatitan Gobititan Wamweracaudia Huanghetitan Huanghetitan_ruyangensis Janenschia Jiangshanosaurus Lapparentosaurus Ligabuesaurus Liubangosaurus Lusotitan Malarguesaurus Malawisaurus Mongolosaurus Opisthocoelicaudia Paluxysaurus Haestasaurus Phuwiangosaurus Qiaowanlong Rapetosaurus Ruyangosaurus Saltasaurus Sauroposeidon Sonorasaurus Tangvayosaurus Tastavinsaurus Tehuelchesaurus Tendaguria Venenosaurus Xianshanosaurus Epachthosaurus Nemegtosaurus Tapuiasaurus Diamantinasaurus AODF_836 Savannasaurus Wintonotitan Australotitan Futalognkosaurus Muyelensaurus Aeolosaurus Isisaurus Jobaria Padillasaurus Zby Mendozasaurus Notocolossus Pitekunsaurus Rinconsaurus Patagotitan Argentinosaurus Puertasaurus Soriatitan Bellusaurus Cetiosauriscus Chuanjiesaurus Haplocanthosaurus_priscus Haplocanthosaurus_delfsi Lourinhasaurus Moabosaurus Mierasaurus Dicraeosaurus Amargasaurus Brachytrachelopan Lingwulong Suuwassea Amazonsaurus Comahuesaurus Histriasaurus Limaysaurus Cathartesaura El_Chocon_rebbachisaurid Katepensaurus Nopcsaspondylus Rayososaurus Demandasaurus IOW_rebbachisaurid_caudal Rebbachisaurus Tataouinea Zapalasaurus Leinkupal Tornieria Dinheirosaurus Supersaurus Amphicoelias Amanzia Narindasaurus Losillasaurus_Holotype Losillasaurus_giganteus Losillasaurus_San_Lorenzo_ Turiasaurus 
	;

END;


BEGIN CHARACTERS;
	TITLE  'Matrix in file "Tendaguru main matrix"';
	DIMENSIONS  NCHAR=542;
	FORMAT DATATYPE = STANDARD RESPECTCASE GAP = - MISSING = ? SYMBOLS = "  0 1 2 3 4";
	MATRIX
	Shunosaurus                 00?000000010000000000000000000000000000000?0000000?00000??0000000?0?0000000000000000?000000000000000000000000000000000000000000?0000?00?0?0?000???000?00(0 1)000000000?0000??0000000?0?00000?000000000000?0000001?000000000000000000000000000000000000000000000000000000?0000000?000000000000????000???000000000000000000000000000000000000000?00000000000?0000?00?0000000000000000000???00000000000?0000000??000000000000?0000??00?000?00000100000000000000000000?00000?00?000000?0000?000?000000000?0000?00?0000000??0000?0000000000000?0000?00000000?0000000000
	Omeisaurus                  01011???01000220110100000000000000001102000000000000000000100010001??00110100000?00000000000??10?0000001000000000000?000?20000100000?0000?1?001000100(0 1)000000001000?0110??0?00000?0?00010?001000000010?00000021010000000100000000000000000000000100100000010000000?0000010000???100000000000?0000???010001?000000???0??000?????00?0000001000?0000010000?0000?00?000000?00010000000100?1000000000000000010??0000?0?0??00000100?000000?1000010000000000?000000000?00100?0??000000?00000000000010000000001?00?0000000??0000?0??00000010000000100000{0 1}00000000100010
	Mamenchisaurus              000100?00110021000110000013000000001000101?001000001?0000?100000?010?00??0101?0010?0?0?0001011100???0000?0000000102010000000011100010000?011201000200000001000100110000??0?0110010?0000(0 1)000010?000000?1000001?0100010101??000000000000001000?00100?0000000000000000000?000000??100??000000000000???01100001000000000000000??0?000000000100010001010000?000000000001000?01000000001?1010?00?100000100000000000001000101000000?100000????00100100000000000000000?0010000000000000010011000000100000?0001000?0000000??0000?00000?0100?000?000?00000000100?01000?0
	Camarasaurus                0000100100{0 1}1100100010110100000000101000100100011000100100000001000011001001001100100001000100110(0 1)00001000001000010100(0 1)011200011010011000?010101101200100001000001110110??0?01000?0?00010?000000000110?0100001?00000100001001000000000000000010010011000000000200011000001110100010001000000?11100000111100100000000000000100{0 1}0000100000110000010011000?0000?00?0001000001010010100010{0 1}00000100100000001000001011101100100{0 1}{0 1}0?000000010000000000000001000000000?00100000000100000000000000{0 1}010000000011000?0000000??0000?000001010000011100?0000000111010100000
	Nigersaurus                 00????0011200000100100?????0001000000???01100001001?1????????0??0?1111???001011???0???110?10???001100003(1 2)1111111101??100120101111100?0001?0?101100110000100000000110111000????0????0??00?11?100000?111010??????0???001001?????01000000000000??10???1?0?01?0??001001110001101??????????00000012210101?11?00?111???????111001?0?11??000000100?0001111011000????1??0??000010??0010101?1????????1?001?1000?01000?111??00100??000???000?????0020011??1120?000001000??010111?1001000?00000001100111011011100?1??01?0011011????100100?1111011?110???111?1?1111001????
	Apatosaurus                 010010001?21?11100011100101100101001100000101011110100101010000000011000000101101001101110001?0010101??321?11110101101101201011001011000?00?1011000101000010000010?01110010010000(0 1)111110?10010000000110100011?0100011100110010000000000000001001001100000001000000101000111001?1000010000000122101111101101110000?001?01110000?1100001001000010101001{0 1}00010?00?00010000010{0 1}00101000{0 1}000000010000000000100000111???{0 1}110101000?10{0 1}000010001210001001101010000110?1110?101000{0 1}000001{0 1}00000011010{0 1}00000010{0 1}01101000111001010000000010001001{0 1}010000001010000111101{0 1}
	Diplodocus                  01001010112111110001010010101?1011011??010100001000010000?100000001110100101011110001011100010001000110321111110101101111200011001111000?00?1011000201000010000010?011100000100001101110?10010000000110100011??10001010010001000000000000001100?00?1000000000000000001001100?00110??1000000??22101111101101110000100110111000001100000011001010001100100010?00?00010000010{0 1}001?10100?01???0110000?000010100010{0 1}10?{0 1}100101000?1?1000?10001210001001101010000110?0110010111000010011000000110101000000101011110101111010100110110100010??10110000000100000011011
	Abydosaurus                 11111????1111?11??????????0???????????????????????????1???????????????????101?1110??001001101??0?100?112111101101120?????2???0???????????????????????????????????????????????????10?0???????1????????????1??21??????0?????????0?????0?????????10????????????????0??????????????????1??0??????1100100101110?000????0????00?????1??01?00?????????????????????????????????????????????????????????????????????????1?0?????????????????????00??0?0??000?0???????????010000??00???????????????????????????????????????????????0????????????????????????????????????
	Alamosaurus                 ??????????????1?010????1013001110011101??00111101001011?0?110001??100??0?0??????????????????????????????1??111101?2?0111000011??0000??0?1?112010??20000100011010010101100111??11111111011?1?010111111?01100020?001101011011021(0 1)11111110?1101110001?1?11111111001102??1?1???????11110??1110?????????????????????????????????????1?100??1001???01010?11100?11?1?1110101001111?10??10?0101?11??01???01011?011101??????000??000???0?110?01???????????????????????????????0??0??000???????00?00010?000?0011?00?0000000??0000?0110000101000???00?0000010?1100?1?000?
	Andesaurus                  ?????????????????????00?0110101?001?????????????????1????1?10001????????????????????????????????????????????????????????????????????????????20101?220010????0?1?0??001101?1?0?0000?11110????001110011?0101002110000???????????1?1??1??????????10?????????1?110???1????????????????????0?????????????????????????????????????????????????????00??011110?00???00?001000???????1???0?????????1????0101?????????????????????001???????00?????????????????????????????????????????????????000?00?00?00?0001??0??0?0000??0000?01100??????0????00?0?00010?110????????
	Angolatitan                 ???????????????????????????????????1????100101001011001?????????????????????????????????????????????????????????????????????????????????????????????????????????????????????????????????????????????????????????????1010??????11101100000100??100??????????????????????????????????????1101?1????????????????????????????????????????????????????????????????????????001???0110?01000??0???????????????????????????????????0??0???????????????????????????????????????????????????????????????????????????????????????????????010??001????????????????????????
	Aragosaurus                 ????????????????????????100000010111???2?1000001000??????01000101??????????????????????????????????????????????????????????????????????????????????????????????????????????????0?0?00010????100000010?01????1??0010100001?????0?000000010010?01???????????000011001??????????????????00000100????????????????????????????????????????????????????????????????0?0??0000001??00?0?010????????????0000001??????????????????0100?0????0????????????????????????????????????????????????????????????0????????0??000000??0????0000010100?00???00??000110?1001???????
	Astrophocaudia              ??????????1???0?0???????1?00001?000?0???????????????????????????????????????????????????????????????????0??100011?2??111?20?0????????????????????????????????????????????1????00?0?001010101101110110?010??021?00???????0???????????????????????????????0?????????????????????????????0????????????????????????????????????????0??0??????????????????????????0?0???00????????????????????????????????????????????0???0???00???????0????????????????????????????????????00?????????????????????????????0?0???00000??0????00100?????????????????????????????????
	Atlasaurus                  ??01?0101?111????????000???????????????4???1???????00??????????????????01010?1???????11???0????01???0??????10??00????????1?0??100??0??????10??110?1?0?00?0000?0?0??0???????????????????????????????????????????0??????00????????????????????100?00?????????????????????????????1?????00????????0????1????????0?????0?00000????00??0?00???????0????100????????????????????????????????100001???????????????0?1?0100???0???????11????01??????????00?0??0??000000?00000?0????????????????0????????00?0??1????????????????????????????????????????????????????00??
	Australodocus               ??????????????1?0?????????????????????????????????????????????????????????????????????????????????????????????????2??111100001100??11?0???????????????????????????????????????????????????????????????????????????????????????????????????????????????????????????????????????????????????????????????????????????????????????????10??0???????????????????????????????????????????????????????????????????????????10?1??????????????????????????????????????????????????0?????????????????????????????????????????????????????????????????????????????????????
	Baotianmansaurus            ????????????????????0?0?000????????????????????????????????????????????????????????????????????????????????????????????????????????1?????0??2?1111211?00??0???10?1011111111?0????0?????????????????????????????????????????????????????????????????????????????????????????????????????????????????????????????????????????????????????????0???1?11010?10????0???????????????????????????????????????????????????????????????????????????????????????????????????????????????????????0000001??000000??0???????????????????????????????????????????????????????
	Brachiosaurus               ?????????????????????100100????101???0?411??????????????????????10??????????????????????????????????????????????????????????????????????????21110?220100?110011?0110110??11?10?0?0??00????0110???0000??????01????????????0?0??0000?000?????????????101?1??????10011???????????????????00????????????????????????????????????????????????????00??011100?0010?00?0?00?????1??0110101?????????10?0????010?????????????????10?????????0??????????????????????????????????????????????????00000010000000011?0??0000000??0010?0??????????001?0?????????????0????????
	Brontomerus                 ?????????????????????????????01?????1???????????????????1???????????????????????????????????????????????????????????????????????????????????2????????????????????????????1?????????????10??????11??????1???????????0??000???20?????????????????????101?10?????????????????????????????????????????????????????????????????????????????????????????????????????????????0???0????????????????1010???????????????????????????????????????????????????????????????????????????????????????????????????????0????????????????????????????????0??????????????????????
	Cedarosaurus                ?????????????????????1??11010??10011?004110100010?21?????00??1??0??????0?1??????????????????????????????????????????????????????????????????20111?22??00??0?????0??0??????1???00?1000000??01?0?100210?010??021?00???0?101???200110000001000???1?10???????11??0??0100????1??????1001??1000?1?0???????????????????????????????????????????????00???111?0?00????0?0??000000?0001??101001??0???????010?1??1???001????????????1?0??????0?0?0???????????????????????????????????????????????0?0?0????0??0???0?0?0000000??0????00000??????00??????0?00?10???0????010?
	Chubutisaurus               ????????????????????01??1001000???0?1??2100101010??1101???????010?11??????????????????????????????????????????????????????????????????????1?2011112?0?0?????????????0?11111????0?0??0000????1??11?????01???021?00???1?100?????1110100000???0??101???????????001000101?????????????10??00???????????????????????????????????????????????????0011101?1?????????0?00???0001???01101010?1??0?????????0?1000?????????????????0??0??00???0?????????????????????????????????????????????????0?0010???????0?????0???????????????000?01?100?001???????00?10?1?0?0??????
	Cloverly_titanosauriform    ??????????????????0?100????????????????????????1?11????????????????????????????????????????????????????????????????????????????????0???11???20111?220110000?0?1000?011111????????????????????????????????????????????????????0??????????0101??????????????0???????????????????????????0?00???????????????????????????????????????????????1?000100111?0?00?????????????????1????????0???????????01????????????????????????????????????????????????????????????????????????????????000000000010000000011????????????????????????????????????????????????????????
	Daxiatitan                  ??????????????1?1?1???????3?????1?0101??????????????????????????11???????????????????????????????????????????????????11100010?110?00??????11?01011210?0?0?1?001111?1?????11??????0??1???????1??????11???????1??1???0?1100001???????????????????????????????????0??0???????????????????0???????????????????????????????????????????????0????0?0??1?1??????????0????????001??????????????????????????100???????????????0??????????????????????????????????????????????????0??0?????1????0??????????????1????????000??0?????????101?00??????????????????0????????
	Dongbeititan                ?????????????2??????1?0?003?????0001?0???????????????????11000001111100001????????????????????????????????????????2????1??0?0???????????1???20100?220?00????0?100??001???11??????0?100??????10???001???????0???10???10?01001???????????????????????????????00010002010001100000010????0????????????????????????????????????????????????1???0001?0??1????????00?0?????00?1??????????????????????010110000000?1??????????????????0??0??????????????????????????????????????????????????0000?0?0?000?0?110????000000??0000?0????10?000?????00??00000001?0?11?0010
	Dongyangosaurus             ???????????????????????1?00????1?0????????????????????????00???????????????????????????????????????????????????????????????????????1????????20110121??00001?0?011??1?1???1???1???0????????1?11???101??????10???????????????????????????????????????111???10??0????????????????????????0????????????????????????????????????????????????????0??????1????1???1?0????1?????????????????????????????????????????????????????0????????????????????????????????????????????????????????????00?????0??0??00110???1??0000??00???0??????????????????0????????1?????????
	Erketu                      ??????????????201?????????????????????????????????????????????????10111???????????????????????????????????????????201100020101110011010???1?????????????????????????????????????????????????????????????????????????????????21?????????????????????????????????????011111101100???????0?????????????????????????????????????????1010000???0??????????????????????????????01????????????????????????????110??????????001???????????????????????????????????????????????0000000???1??????????????????????????????????????????????????????????????????????010????
	Euhelopus                   1???1?????11122010100011???????????100??010?????????????101010000111111?0?000010??????1??010?1???????1?000110001102?01110001011110110000?110201011210?101001000001000110011110?????????????????????????????????????011010?01??10000000????????????????0?1100001000001101111110001100?100?????10000001?1????000??0?????????????00?0110001100000?00111?00001?????????????01??0010?01?????????1?1001?10101000???????000001????????000??00?00???????00?01???????????0000?0?00000000000?110000?0100000?001100?????????????????????00100000??100?000001001100010000?
	Europasaurus                0110101010111?0100??0100110000110000?0???01?0????00???????0?111??011??????10011?1100001001101??011000100010100000010?101120000100010??000?10001101210100011001000110111000??10?0?0?00000?0???0?100010?010??020?0?1010100000000??00?000??0000??1??0?10101???000100110?0001????????????00000???110000000110010000000000000010010000?0100011000000101110000000?00?00?0?0000?0??1?0100?0???????1010??00?00?0?0??1001?01110??010????0000????0?0??000100001000000100?000000000001000?0??0000000{0 1}010000000001000??000000??0????00000?01000001?????0?00010?1?0011?????
	Vouivria                    ??????????1??????0??????100????????1???311???????001????????111??????00?1???????????????????????????????0??100000????10112000???0??0?????????0110?1???0?????????????????????1??0?0?1??????0110???0?????????????????00?101000??00100000??0000?01?101101??0??0?0100?00000011100????0????0000?????????????????????????????????????0??0????11???00???????????00??0??0????00?1??01?0111??01?0?????1???0011000?0???????01??1?11????011????0????????????????????????????????0?00??0?????1??????0????????????????00?????????????0????0010000010??????00010?1?0??0000??
	Fukuititan                  ??????????1??????????????????01???????????0?010?0??1????????????1???????????????????????????????????????1??100111?????????????11???????????????????????????????????????????????????????0?1?????1???????????????????????????????11001000?????????????????????0????????0?1???????????????0???????????????????????????????????????0????????????????????????????????????????????????000????????????????????0?????????0?????????????????????????????????????????????????????????????????????????????????????????????????????????????????00??????????????1?0????????
	Fusuisaurus                 ????????????????????????1?0????100????????????????????????0??????????????????????????????????????????????????????????????????????????????????????????????????????????????0????????????????01?????0?10??????021?????????????????????????????????????10101?1????????0????????????????????????????????????????????????????????????????????????????????????????????????????????????????????????1??001???00????????????????????????????????????????????????????????????????????????????????????????????????0???00?0000??0????0????????????????0?0??????????????????
	Galveosaurus                ??????????????1?????010011010??????1??0?100?????????????????0011??????????????????????????????????????????????????2??001?20?0???????????????101101?00000????0?0?01?0000??0?00??0?0?00010???????10??????????020??0????0001????001100000??????????????????????00????????????????????????00??????????????????????????????????????????00??????0000?0?1?1?0??000??0???????00??100100?01????????????????0????????????????????????????????????????????????????????????????????00?????????????00?0???0?00?001?000????????????????0000??????00????????00010?1??????????
	Giraffatitan                100110101011111100?1010011010001001100041111001100110011110011111011011???1011111100001011101010110001120101000001200011120001100000?1000?11211101220100110001(0 1)10110110??11??000?10100010000100100011?0101002110010101(0 1)0100020011001000001011010100101110110011001100010111110100001?001001111100100001111100000000000000100{0 1}010001100011?000010011100?001??000010000000101011010100111?00010100001010?010001111101111111110??110000???00100001000001000000100?0010000?0000000?001???0000101000000001100000000000??0010?00000101000001100100000010011001100100
	Gobititan                   ???????????????????????????1010???1?????????????????????????????0011101001????????????????????????????????????????????????????????????????????????????????????????????????????0????1??0111????1(0 1)1?????01???????0110?????????????????????????????????????????????0?001111111110010100110??????????????????????????????????????????????????????????????????????10????00??????????????????????????0????10?110001????????????00?????????001??????????????????????????????????????????????????????????????????????????????????0000??????????????????????????0100010
	Wamweracaudia               ????????????????????????0130001001????????????????????????????????????????????????????????????????????????????????????????????????????????????????????????????????????????????0000?10010??01100000000?100??00??10?????????????????????????????????????????????????????????????????????0?????????????????????????????????????????????????????????????????????00?000100????????????????????????????????????????????????????00???????0?????????????????????????????????????????????????????????????????????0?1000000??0000?00000?????????????????????????????????
	Huanghetitan                ???????????????????????0110?????00?100??????????????????????????????????????????????????????????????????????????????????????????????????????????????????????????????????????01?0?0??10???????0?1?0010???????20?0???01010?001??????????????????????????????????????????????????????????0??????????????????????????????????????????????????????????????????100???0????????????????????????????????????????????????????????????????????????????????????????????????????????????????????????????????????????0???????????????010?0101?00???????????????????????????
	Huanghetitan_ruyangensis    ???????????????????????1110????1001??????????????????????????0???????????????????????????????????????????????????????????????????????????????????????????????????????????01?01?0?0?010????1?10???0010???000020?01???????????????????????????????????????????00????????????????????????0??????????????????????????????????????????????????????????????????10001?0000000?0????????????????????????????????????????????????0?????????0???????????????????????????????????????????????????????????????????00??0000000??0000?0????????????????????00??0????????????
	Janenschia                  ????????????????????????????????????????00100110111????0??0000010011100100????????????????????????????????????????????????????????????????????????????????????????????????????????????????????????????????????????????????????00000000001100?0???0????????00?0100010000011100??01000100000101??????????????????????????????????????????????????????????????????????????????001010001???????????0001100?000001??????????????0?1?1????100????????????????????????????????????????????????????????????????????????????????????????????001??010?0000?0?10010100010
	Jiangshanosaurus            ?????????????????????00?00?00??100?110?????????????????????????1?????????????????????????????????????????????????????????????????????????????0100?22??0???????0?0????????1???????0????00???????1??011???????????????1001?11???????????????????????????????1??0???????????????????????????????????????????????????????????????????????????????0????1??????????0??????????1???????????????????????1?????????????????????????????????????????????????????????????????????????????????????0????????????????????0??000??0??0?0??00?01??0???????????????????????????
	Lapparentosaurus            ??????????0???010????1??01000???00?100??111?0001100?0???000?00110011?00????????????????????????????????????000001????10001000????????????????0(0 1)0000?0100??????0?00?0010??0?00????0?100?0?0011??0??110??????????????000001??0??01000000000000??0010?1000001010110001100??101?001100????0000000??????????????????????????????????0??00???????0000?0??0?0??0????0??0??0?00?0??010000101???0???00100?00000???????????0??????0??0??00??0??????????????????????????????????0??0????????????0000?0100000?000??0???000000??0?????0000001000001??0100000000?11010?0000?
	Ligabuesaurus               ??????????1?????010?11?????????????111?2111?????????????????????1?10???000??????????????????????????????0??1001?002????111000???0000??011???2?100?220?1?001???1000?0??1????????????????????????????????????????????0111010?0??11100100????????1??0????????????1?00110010111?1??11?10??00????????????????????????????????????????????????01??001001??????0?????????????011??0110101???1??????????????00?00000?????000??????????0000??00??????????????????????????????00??0????0????0000000?0??????????????????????????????????10100000????????????????0?010????
	Liubangosaurus              ?????????????????????01??????????????????????????????????????????????????????????????????????????????????????????????????????????????????????0110?210110??0?0?1?110101????????????????????????????????????????????????????????????????????????????????????????????????????????????????0?????????????????????????????????????????????????????00???11100?00????????????????????????????????????????????????????????????????????????????????????????????????????????????????????????????00000010?00??0011????????????????????????????????????????????????????????
	Lusotitan                   ?????????????????????1??11010???0?1???????0?00000????????????1????11?00??????????????????????????????????????????????????????????????????????011??1??????????????1?????????01??0?0?10000??01?0?100??0???0??020?(0 1)0?????????????0?00????0000???????????????10000?????000??11110?????????000?100???????????????????????????????????????????????00???????????????0?0??000??????0110?0?01???????????0001?????????????????????0110???0??0?????????????????????????????????????????????????????????????0?0?????0?000??00??0????00000????????????????000100????1?0????
	Malarguesaurus              ????????????????????????1?01001100???????????????????????????????????????????????????????????????????????????????????????????????????????????????????????????????????????????????0??00010?1?001110110??1???020??????????????????????????????????????????????????01????????????????????0??????????????????????????????????????????????????????????????????????00??????????????????????????????????????????????????????????1??????????????????????????????????????????????????????????????????????????????????00000??0????00000?????????????????????????????????
	Malawisaurus                0??0?1011?2?1?21011?110110301111001??01?11??0011101?????????0001??01?????1100?????????????10???100?00?0011?1(0 1)111102??101100001100000?0?11?102?1011221?101001??1100?1?110011??1011??11100??01111111110?010??02010011??????0?121111011001?1101??????????????01101100?1?1?1?????????????111101?0110????0?????????01???00?1001??1?01??100110010??01110111100010100100?000???11?010010100????????????1010????11???????00000100000????000????0???????00????0??000100?001000???0??000?00????00??0010?000?00?1000?0000000??0000?01100??????001???????00010?110??0?????
	Mongolosaurus               ??????11??2????1????????????????????????????????????????????????????????????????????????????????01010???1?11(0 1)1111??1110000???01?0??1?????????????????????????????????????????????????????????????????????????????????????????????????????????????????????????????????????????????????????????????????????????????????0???1?????110010????????????????????????????????????????????????????????????????????????????0???????????????????????????????????????01100???????00?000???????????????????????????????????????????????????????????????????????????????????
	Opisthocoelicaudia          ??????????????????0?11111001010?10101011000110101111011?01110000110001111??????????????????????????????????????????????????????????1????10???11?11221?010010011111011?10011?011??0??1100?10?0?011101??011??020?0?11011??11112110111111?11100111001?11101??0110010000?111111111?0??0?1?0110010??????????????????????????????????????????????11{0 1}101110110??11?1??010???010001110?11010001?01?001111?1101000???1????????????000???0??0?001???????????????????????????????????????0??00?000000010?00000011000??000000??0000?01100001010000???0?00001?0?1100?1?0?00
	Paluxysaurus                ??????????1???21??0?010010010011100111?2111?00100??1?0??1011001010111???????????????????????????????????0??100001?2?????121001100000?1111?1?2011112(1 2)011000000?1000?01110111?1?00?0?00?00????00?110010?010??020?00???10110000201?000100010?01??1?0??10?0??100001101001111??????????????00001?1??????????????????????????????????0??000001?1?000?0011?00?0010?00?00?0?000?????1?0?0100?0?0???????010?1001000???????011?0??0000???0??0??????????????????????????????????0?00??00?????000000000100000000110???0000000??0????00?0010??00001??00?00000100110?01?0???
	Haestasaurus                ????????????????????????????????????????00100101110???????????????????????????????????????????????????????????????????????????????????????????????????????????????????????????????????????????????????????????????????????????10000000001100???????????????????????????????????????????000111??????????????????????????????????????????????????????????????????????????????0010?0001???????????????????????????????????????0???????????????????????????????????????????????????????????????????????????????????????????????????????000????????????????????????
	Phuwiangosaurus             ?????0101?2???110?1?111110010??10011???1?1??00111????????101000110?00?????????????1?????0?10???001010???11?101111????1011200011100110000?110?{0 1}111121010000011?010100010??11?1000?0??0100?10?10?1?0111????11020?0?11111011???2010000?00?0000???1????10110??1??01?01010101?????????????000??1?????????????011??0?????0000001?010????0?0001100000??011100?00?0?01?010010?0??0101?0?010????????0110??010101010????1??01?001?1000??????0????????000?????1?0??00110000?????0?000000?001???0000000100000?001100?00000000??0000?00100001?0?00???0??000?010???0??1?????
	Qiaowanlong                 ??????????????110?????????????????????????????????????????110100?????????????????????????????????????????????????????10110000?110011000???1????????????????????????????????????????????????????????????????????????????????????????????????????????10100?00000????????????????????????0???????????????????????????????????????????01??01???????????????????????????????????????????????????011001???????????????????00??????????????????????????????????????????????????00?00??????????????????????????????????????????????????????????00??000001001??????????
	Rapetosaurus                0?10?100102?1221011111011?311??100101011101001001011100???01000100??1??1?001?011?11011?00?111??10001010011?111101020?00000000???0000?0001?11201101211?10001111110101011001?11???10??11011?1?001110111?010??0???00111110000002110101110110001??1001?10101?100100100200111???????11000?010101111?0?000000?11011?1111110?11111111110?101110000?0011101111011?????100???00010010101101?1110111011110101111?001001??10?0000????00??0000??00???10000000?101000000100100000?000001000?0?000000?00010?000?0011000?00?0000??0????01100101010001?100?0000010?1100?1?0000
	Ruyangosaurus               ?????????????????????1????????????????????????????????????????????11????????????????????????????????????????????????????????????????????????201?0?210010?01?0??????01?????????????????????????????????????????????????????????????????????????????????????????11?1?11?????????????????0?????????????????????????????????????????????????????00???01110?00??????????????????????????????????????????0?????????????????????????????????????????????????????????????????????????????????0??000???0??00???0???????????????????????????????????????????????????????
	Saltasaurus                 ?????001??????0101???101113111101?001???000?1000111?0???0?0??1??11001????????????1100??????????101100?????????????2?01010200100?0000??011???201011221?1010011?1101010110011101?110?11101111?010110001?01000020?00?00100001112110011111011101??1?1??111111111100110211111???????110????1111100???????????110???11???11011101111???10{0 1}101001??00001011110111110?00101010110?1110110010?0?1???0?101101111?00111?11???0100?00000??00000???????00?1?00????000001100?????????0000000????0??00?110?0?000?0011?00?0100001000100?01100001010011?100?0000010?111011?00??
	Sauroposeidon               ??????????????2?0?????????????????????????????????????????????????????????????????????????????????????????????????2??111121001100000?11???11??????????????????????????????????????????????????????????????????????????????????????????????????????????????????????????????????????????????????????????????????????????????????????0???0???0?????????????????????????????????????????????????????????????????????????001????????????????????????????????????????????????00??0???0??????????????????????????????????????????????????????????????????????????????
	Sonorasaurus                ?????????????????????1??1?010????????????1110011?0?10???1???????????0??010??????????????????????????????????????????????????????????????????2?110?2?0110?????????????????????????0??000????????1???1????????21??????????1??????1000100010??1??10???10???0????????????010???????00011???0001?1????????????????????????????????????????????????????????????????0??????????????????010?1??0???????????????00000?????????????110????????????????????????????????????????????????????????????0???????????????????????????????00000???????0???????????????????1?000?
	Tangvayosaurus              ????????????????????000?100??111101???????????????????????0100011?1?101?0?????????????????????????????????????????????????????????????????????1(0 1)11210??0??????0????011????1???00?0??01011101000110110?010??021?0?10???????????????1000????????1??????????1100010011001?0111?1???0???110?????????????????????????????????????????????????????00????110??0?????1?01?010??????????????????????????0?0?0100000???????????????00????0??0?????????????????????????????????????????????????????????????0000????0?0000000??0????00100???????0???00?000001001?0??100???
	Tastavinsaurus              ?????????????????????10010010001011?????????00000???????100{0 1}{0 1}001011001{0 1}010??????????????????????????????????????????????????????????????????20110?200?00??000?1?00?0010??1?11100?{0 1}0000010?1?101110(1 2)10?0101002110000???????????????????01???????????101010110000000010111111110100010110???1?1???????????????????????????????????????????????00???11100?00?0000?000000?????????????0????????111000011000010101???????????1000???0??0?00???????????????????????????????????????????????000000100000?001100000000000??0000?00000??????????000?0000010011011100010
	Tehuelchesaurus             ????????????????????00?????????????110?100101110101???????00000000??????????????????????????????????????????????????????????????????????0???101101200?100?100?1?0??001???01?1??????????????????????????????????????001001001??10000000000010?????????????00?00100?1?1?????????????????0000001??????????????????????????????????????????????00010011110?00????????????0001??0000101?1???????????0000100?????????????????????0?????????????????????????????????????????????????????1???100000{0 1}00000?0011?0?????????????????????000000001??00?000001011001???????
	Tendaguria                  ??????????????????1?1?????????????????????????????????????????????????????????????????????????????????????????????1????????????????0????00????1100??????00????00?????????????????????????????????????????????????????????????????????????????????????????????????????????????????????????????????????????????????????????????????????????0?0??000?????????????????????????????????????????????????????????????????????????????????????????????????????????????????????????????????11110???????????????????????????????????????????????????????????????????????
	Venenosaurus                ????????????????????????11010011001?0???????000100211?????001010?????01??????????????????????????????????????????????????????????????????????????????????????????????????1?????0?1000000??0110?100(1 2)10?01?1?020?00??110001?????????????000100??1?1????????10000??????????111?1??01011??0?00100???????????????????????????????????????????????????????????????00?0?000000???????????0011?0000????0?01????????????????????????0??1???00??????????????????????????????????????????????????????????????????0?0?0000000??00?0?00000??100???????????00010?10????0010?
	Xianshanosaurus             ????????????????????????103????1100??0???????????????????????????????????????????????????????????????????????????????????????????????????????????????????????????????????1?????1111111????1?11???0000???0??00??1?????????0?1??????????????????????????????????01000????????????????????????????????????????????????????????????????????????????????????????????00?1?????1??????????????????????????00???????????????????0?????????0???????????????????????????????????????????????????????????????????????1000000??0000?0????????????????????????????0????????
	Epachthosaurus              ?????????????????????10111310011001????2100100101111111?????????0?10101010??????????????????????????????????????????????????????????????????2011{0 1}?220110??{0 1}?0?1?010101100?1?110010?110011?01110111{0 1}{0 1}1?01000020?0011????????12110101100111100111001?1110?110?10110?0111111101???00101110101111???????????????????????????????????????????????00??1011110111010?1001111???1?111111000011110011???1101110101?011??????????00000??00??00010??????????????????????????????????????????????00?010100000?0011?00?0000000??0000?00000?????0001??00?0000??0?11000000000
	Nemegtosaurus               0110101010211???????????1???????????????????????????????????????11?0??1???0110111100111001111??10001?102(0 1)111(0 1)11110?????????????????????????????????????????????????????????????????????????????????????????????????????????????????????????????????????????????1?00?????1??11????????????????1111111010?111101111?101?1111?11111???????????????????????????????????????????????????????????????????10???01????1100?????????????????????11100000000111000001100100000?0???????????????????????????????????????????????????????????????????????????????0????????
	Tapuiasaurus                01101111?1211?2??????10??????????????0??????0?0????1????????????1?????????01001111?0?010011110{0 1}0?001?002(0 1)11111111020?????2?????????0??????112?11??2?1????01???0??0??0110111????????????????????????????????????????????????12??????????11???????????????????????01????????????????????0???1??1101111000111110111?1101?1?111???11?????????????0??1011?1??????????????????11????????????????????????????????????110??????????????????????112?0?0??0011100000110010000010???????????????00?000???000?0011????????????????????????????????????????????????????????
	Diamantinasaurus            ?????????????????????1??????????????1??1000110101101001111{0 1}101001101011???????????????????????????????????????????2?????????????????????????21110?221?00??1???1??10?0?10?1110???????????????????????????????????????0?101?????10000100011100??0100?11101111110111020111011011?????????0011110?????????????????????????????????????????????1?11???110?0?00????????????11?1??1100100001001000101101010000010?????????????????00?00???0?????????????????????????????????????????????????0000?01??000?00?1??????????????????????????11?001??00?0?00010?110?010????
	AODF_836                    ?????000??????010????1?????????????????????????????????????101????????????????????1???????11???10100??????????????20010102000{0 1}0?0000????????201111211?00?000???????1?1110111????????????????????????????????????????0?10????????????????????????????????1??110????????????????????????0?????????????????1?0????????01???101111??011?0?????1?11???110??100????????????1?????????????????????????0101??????????01?????00??????????????????????????0????0?0001100????????0000???????????0000001??000???11??????????????????????????????????00???00010?1??????????
	Savannasaurus               ????????????????0???110?1001????10???1????0?10000??1001???010101?????11???????????????????????????????????????????2??10002?00?????????????112011112(1 2)1?00001000010111?1110111???0?101??????1????1??010??????020???????????0?100?0?0?1??11??????1?10???????11110??????????111???????????0???0???????????????????????????????????????1?????????10?01111001001???1??????????100?1?????0?0000???????0101?????????????????????0??0??0???0????????????????????????????????????0?????????0???00000010?000?00110????0??000??0????0??00??????0????00?0000010?11????0????
	Wintonotitan                ????????????????????????110??01???001???{0 1}?0???101???????1???01?0????????????????????????????????????????????????????????????????????????????2?110??????????????101????1??111???0?0?00010?11????1???????????020?00??0?0101??????0?0?1??011??0??1?0???????0??1?0????????????????????????0?1?100????????????????????????????????????????????????????????????????{0 1}?0???0001?????1?????0?10?0000???????1????????????????????????0??0???00??????????????????????????????????????????????????0???????????????0?0??00??00???????00000??11100?????????00010?11?????????
	Australotitan               ???????????????????????????????????01??1000??????02??????101010011?????????????????????????????????????????????????????????????????????????????????????????????????????????????????????????????????????????????????0?0??0?????00000110??1100?????????????1111011112???????????????????0011???????????????????????????????????????????????????????????????????????????00????010?100?1???????????01?1000??????????????????????0??????????????????????????????????????????????????????????????????????????????????????????????????1010001??00?0000010?1101???????
	Futalognkosaurus            ?????????????12?01011??1103????110?????11??1?????1?1??????11000???????????????????????????????????????????????????2?110100000?0?00?0?00?1???211??12?1?10001????10?????1?????0??010????????1?11???1011????00020????????????????????????????????1????111???10??0???????????????????????????????????????????????????????????????????0000010?1?000???????????10?0??0101????????0????????1????????1?1101???????????????0000??0???????111???????????????????????????????????0?000000???1????0????????????????0??1000000??0000?0???????????????00?000001001??????????
	Muyelensaurus               ?????001??2???????1??10?013?1???00?1????111?0010111?0?????0000111?10?01??0??0?????????????10????00110??????111111?2??1010000010?0000??001???2011112?1?001011??11010011100??????010??00011?1??1?11?011?01????20?????010100???2111001100?11100??100????????101101100211101111?1??100???11?01101??????????????????????1??1??1?????1??00??1???0?0??1111111001?????00??1??010?01011011100???1??1??100101110?0??1?10??????001??000??000001?????????????????0????1100???????0??0??00?????00000000010?00000011??????00000??0????000?00010000????0????00010?1000?10001?
	Aeolosaurus                 ????????????????????????113???????0?1???1001100?1??1?00?????0000?????11?????????????????????????????????????????????????????????????????????????????????????????????????????????11??1?????1?????????????????20?00????1000??????11?1??0?1?10???1???????????10?0?????????111??1??????????1??1???????????????????????????????????????????????????????????????????11???10?1?????1???1?0?1?0?????????10?????0???????????????????0???????????????????????????????????????????????????????????????????????????????00?000??00?0?0??????????00????????00010?1???010????
	Isisaurus                   ??1??0????????01010??101??310?00101010??11???????11?????1??10001???????????????????0???????????????????????????????????0??010???0000????1?????1???2?1??0?0111?0?0??001100?1?0???10??11?11?1????10?011?0?????1??00???10000110??101?1110??100????????1110????110??????????????????????????1?????????????????????11???01???1???1?????00?00????????01?1?0?0??11???00???0?001????1??100?1???????0?1?110????????????1???000010?0???????00??????????????????0????????????????????1000????????0?000???000?0?11????0000000??0000?0110000??1000???0??000?110?1??????????
	Jobaria                     0001?000??0100001001000001000110000100?1101?000000000000001000011?10100???100100?10000?000?0???010?0??0000?00011{0 1}0101100120001110010?0000?10101{0 1}001201101000000000?0010??0000000?0?01100?01?000010010?01000020?10000001010012000100000000000000100100000?10000100110100?100?00????00?0010000?000???01???1?100000???00??00?????00?000001110000001011000?00?0?00?00000?0000?100?0?0101?10?0?0?0100000100?0?????0???001000?0000?1110000???00000?0?00000?0??0?00?0??000000?0000000?00?010100000100000?0000??0?0000100??0000?00000001?01001?001000000001100?0?00???
	Padillasaurus               ?????????????????????1??000?????????????????????????????????????????????????????????????????????????????????????????????????????????????????20111?2????????????????????????11??0?10?00??????10???00????????020??????????????????????????????????????????????????????????????????????????????????????????????????????????????????????????????00?????1????????00?0000?????????????????????????????????????????????????????0?????????0???????????????????????????????????????????????????????????????????????0????00??0????0?????????????????????????????????????
	Zby                         ??????????0????????????????????????1?0??1000001110100001????????????????????????????????????????????????0??000011?????????????11???????????????????????????????????????????????????????????????????????????????10??0100?1001??0001?000010000??01001????????????????????????????????????010000??????????????????????????????????0????????????????????????????????????0?001??010011100???0?????????????????????????1?????????1??0??????????????????????????????????????0????????????????????????????????????????????????????????010??0000???????????????????????
	Mendozasaurus               ????????????????010?1????0311??010111???110?0110????0???????????10??0????1????????????????????????????????????????2??10{0 1}000{0 1}000?0000??001?????1011??????00?????1???????????????010?100011?1?11?111011?01???020?00??01?101???2?11100100?1??00??100????????1????110021011111?????000001111?11?1?????????????????????????????????????00?????1?0??111?????????????101?110000?11011011100?1?1???????????00??001011?????0000???0?0??001101??1?????????????????????????????????0??000????0?0?0?????????????????0?1000000??0000?00000001000011???????????????0010?0000
	Notocolossus                ????????????????????1???113????1101?????010??????????????0???????????010?1????????????????????????????????????????2????????????????0???01?????11?1??????00?????0?????????????????0?100????1???????110???????21?00?????????????11101100???????????????????1??????????????111?1??1?0101??1???????????????????????????????????????????????????0??1?0?????????????10??110??????0111111????????????????????????0?1???????????0???????????111???????????????????????????????????????????0?0?0?????????????????????00000??0????0??????????01????0???????????????00?00
	Pitekunsaurus               ?????1011?2???210???11??1?3??01????01????????????00?????????????1?????????????????0?????????????00100???1??111111?2??10{0 1}00000?100000????1???2011{0 1}1221?0?001????100?1011001??????10?100?11?1?????1??11???????20?0???01?100??????????????1?000??????????????????1100??????????????????????01?????????????????????????0101011?101?1?00100?????000101???1?0?????????0??0001????????????1???????????????0?????????0????0000???00??????????????????0???????0?0001100???????0??00?0??????0000000001??000?00??0?????00000??0????00000001000??????????????????0????????
	Rinconsaurus                ??????????2???0?01???10?1?30111????1??????0?????????????0???00011????????????????1?????????????????????????1(0 1)1111?2??0010200?00??00?????1???201?1?211??0??1{0 1}??1?010{0 1}0110?1??1??00???0001111????11???1?01?0002010???01???0??12??100?10?????????1?0??1011??10?1011?01????????????????0???????????????????????????????????????????1??00??11????0????1??1??00?????00?0?????00?????011????????????1?010111????????????????0???00?????0????????????????????????????????????0?00??000???????0000001??000?0011?????000000??0?00?000000?100?0?1??00?0000010?1000???????
	Patagotitan                 ??????????(1 2)???2?0?01110?10300??0101010??11??011?0?????????01????1??????????????????????????????????????????11?????2???0100010?0?00?0???01???2011?121{0 1}11?001?010001100110011????010??00?11?1??1?1??011????10020?0???0111?1?112?11??1100??0???????????????????1?0?0?2???????????????????01??????????????????????????????????????????000?1??1??0???{0 1}1111?0?????0??0?01????10?1011?100?????????????????100??????????????00????????????1?????????????????????????????????????0?000?????000000000100000?0011????0000001000000?0??00101?100???????????0?0?1?0????????
	Argentinosaurus             ?????????????????????10??????????????0????????????????????????????????????????????????????????????????????????????2????????????????0???01???201{0 1}1121??10001??101?110?110?111?????????????????????????????????????????????0?1???????????????????????1???????????????????0?????????????????????????????????????????????????????????????????1??0???0111??0??1??????????????0????????????????????1???????????????????????????????????????????????????????????????????????????????????????000000???000?0?1?????????????????????????????????????????????????????????
	Puertasaurus                ?????????????????10?1?????????????????????????????????????????????????????????????????????????????????????????????2??0?100?100??00?0???01?????1?????????00????00???????????????????????1????????????????????????????????????????????????????????????????????????????????????????????????????????????????????????????????????????????0?1??1?????10?????????????????????????????????????????????????????????????????0?00?????????????????????????????????????????????????????0??????1?0?0???????????????????????????????????????????????????????????????????????
	Soriatitan                  ??????????1??????????1??11010???001?????110?0???????????1???101110?????????????????????????????????????????100101???????????????????????????20111?2?????????????????????????1??0?1001000??011??100{0 1}10?01????21?00?????????????01100000?????????????10?1?0??000??010????????????????????1???????????????????????????????????????0???????????000???????????????0?0??000??????0100101???????????10??01?00???????????0???????1????????0??????????????????????????????????0??????????????????????????????????0??0?0000??0????00000??????001???????0001001?0????????
	Bellusaurus                 ???0????0?11??010?0?00?01021001000?111??001?1000110?0???0?0?00001011110??01???0???00??????101???10?00???0??000001?1?0001{0 1}20001100000??000?101011011000100000??010100010??00?10?000?01000??01100000000?11???0???10??0010?1001??00000000000000??010??10000?100000000001100110?1??1000??00000001??0????1????010??000?0??00??0?????0?100000?000000?101?010?0000?00?00??000001??001010001?0?0???10000000000?000001????010000??000??00000??????????0??0???1??0?00100?0???000?0000000??0????100000100000?0011000?0000000??0?00?00000101000000?00100000010?1000?10001?
	Cetiosauriscus              ?????????????????????0??0?001010000????000100001001?????0???????0?11???0?0???????????????????????????????????????????????????????????????????0100?00000??????????????????0?01????0?00010???????00?010?{0 1}1????1??100000000??????00000000000000???????0000?0?????00001?????10100??1?00???000??0????????????????????????????????????????????????00???????????????0?????000001??0010?0000?????????00????000????001????????????000??????0?00?????????????????????????????????????????????????00???????????????????00100??0????0000000000?101???????????????01???0?11
	Chuanjiesaurus              ??????????????1???????0010200??0000110?100010000001?0?0???1?00?1?010?1????????????????????????????????????????????2?000100000011?00??0????10201000200?00??100?0????00???????????10?00000?????00000000?10000020?1000101?11001??000?00000?1000??010??00000???000000000???0???0??????????000?101????????????????????????????????????00?00010???00????1000??0???00?000000?00???00??00101???0000???0????10010???????????0000?0000??0?000????????????????????????????????????00??000??1?????0?0?0100?00????1??0??000000??0000?0?{0 1}00101000000??00?000?00?00?000??????
	Haplocanthosaurus_priscus   ??????????????010000000010000??0000000??????????????????0010101101????????????????????????????????????????????????1??10{0 1}120001110000??001?0?1011011{0 1}0100000000000100010??00010?0?100110???01100010010?01000020?0010000001001???????????????????????1000001000010011???????????????????0???????????????????????????????????????????00001000010000011000?0000?00?0000000000??????????????????00000010100????????????110010000?????000????????????????????????????????????00?1000?0?1000100000100000?0010000?0000000??0000?00000001001????000?000000011100???????
	Haplocanthosaurus_delfsi    ???????????????0?????100000????100??0???????????????????00000000?1????????????????????????????????????????????????10010102???011???0????????10110?100100?000000?010011???0???0?0?0?011????0010???0000???000020?0????????1???10?????????????????????10000?1000000012???????????????????0?????????????????????????????????????????110?00????0?00??011000??00??00?0000???????1????????????????101000?0110????????????????1?0?????????0????????????????????????????????????0001??????1????0?00010000000000?00?00?0000??0000?0??????????????000?000001011000???????
	Lourinhasaurus              ??????????????0?????11?0100?????01?100?20110000110??????001000100?101?????????????????????????????????????????????1??101?20?????1???????????10110?2?????????????1?????0??0??1??0?0?000????0?????????0??????01??0???000101??1??01000000000000?0?????100000?10021000200000?11???????????00000???????????????????????????????????????0????????0{0 1}0????????????0??0?????0?0?01??001010101???????000?00000001000?????????????????0?0????0??????????????????????????????????????????????0????????????????????00??0000000??0000?000?0101000001?000?0000010?110101?????
	Moabosaurus                 ??1??000??0???0{0 1}001?1{0 1}101030000100??????101??????00???????????????????????????????0?0?1???10???0000{0 1}0???00?000011?1{0 1}100{0 1}1(1 2)00011100010000001010110021010000{0 1}00000010001{0 1}0?0?000?010?011010000?0?100010?010?00(1 2)0?0000?????????0001000000??1100??????????????????100?????????????????????0010????????????????1??000???01?00010010?00101000110001100010000?{0 1}11??0000?0000????000100101???????????????????????????01??{0 1}0010?0????????000????0???1?0000????0?0000101?0?????00000000001??111100000110000?0011????0000000??0??0?00000??????011???????????????0????????
	Mierasaurus                 000??0001?0?1?00001?10101031000?00101???????1000?0?1?111??01000??011?01111?0???00?0?00????10???001010?0000?{0 1}00011?11?00111000111000000000010001100110100000000000110010??000???010?011110?00???1000?0?01???0???(0 1)0??001001?????????????00???0??0??0?00000010010000?211000100????0000?100?1?00????????????1000??00???01?0??10010000?00000110000000010000?11????0?00??0000?????????????011????1??000?000010??0011???{0 1}0000??1000????000?000??0???0?00????0?0000101001100000?000000?00?000100010110000?00110?000000000??0????00000101010????000??000010???0???000?0
	Dicraeosaurus               0?00?0101?2100000001000011111010110110?00{0 1}1?000?000?????0010000000?11110?0010111?101101?????0??100000?0321?1111010011110120000100{0 1}011000?00?01{0 1}0000101001000000010?0011000?001?000?11110?10010?00000100000011?010001000010?0??010000000?0001???????100000000000000101000110?1??10?????0000?0?2210101????200110000?001111100?0?00100001100000000001100100010000?0001000001??0010?0001???????1100001010010000??01?0?{0 1}1101?1000???0000????11?0100210??1?110110010?0111110?00101101000000000010000010?0010?0000000011100110?00000000000001?10110100010100000110???
	Amargasaurus                ??00?0001????000000100001101?01????010?000010000000?????0???????0011????0????????101001????????101100?????????????010110{0 1}200001000010000?00?00{0 1}0000101001000000010?00?100000?0???0?111?0????1??0???????????11??10???00011101??01000000000000???????1000?0?????100011??00111????0??????0000101???????????20111000???01111100000??1110011000000000011001000???00?0???00000???000010001????????100????1001000???01???0010?????0???0000?1?????01?0210??1?111110000?0??????10{0 1}1?0101?00000000000010010?0010000?000???????01100??00000000011?1?????????????0110100??
	Brachytrachelopan           ??????????????0?0000100???????????????????????????????????????????????????????????????????????????????????????????0??100020000100?010000?00?00{0 1}0000{0 1}01001000000010?0011000000??????????????????????????????????????????????????????????????????????100000?????????????????????????????????????????????????????????????????????????00??1000000000111001000??????????????????????????????????1?????????0????????????01101?????????00?????????????????????????????????????00??1101?00000100010000010?0010?0???????????????????????????????1??????????????0???????
	Lingwulong                  ??00?010??1?1?0???0?0?00100?0??0100010??101?000??0????????0?00??011??00??????????1010001????????11100???21?111101????1100(1 2)00001000010?00?0??0010000{0 1}0100?0000?0011000{0 1}0??{0 1}0?00?0?0?00000????100000{0 1}1000100011??100000?001001??01000000000000????????0000000000000010????11000?????????000000????????????100?1000???01?01?10?10?0?100000100?100?0{0 1}10000?10???00?0001000000??0000?000????????1???00000001??????01???00001?0000???0000???????01?0000??1?1111100?0???????0?011?11?1??0000000010100010?0010?00?0000010??1?110000000010101?1?001?0100000?010???0????
	Suuwassea                   0?00?010????1?{0 1}{0 1}0?0?0?????111??????110??001?????????????????????????1?????010?????00????1?00???00010?????1?111??1?1111101201001100110?00?00???1000??????00????00?????????0??????00?10010?0?????0???????????????1???010001000??0100000??????????????????????????????01010?????0010001?000?????221????????1001?000???0?10111101?0?1000010??000??000????????????0?????000001??0010100?????????????????????000??100???11101????????1???????1???000010??1?011100010??1?11?01001110?101?000?0???????????????0?????????????????00000001000001?????????????????11?1011
	Amazonsaurus                ?????????????????????1?????10{0 1}1?100??????????????????????1????????????????????????????????????????????????????????1???????????????????????????110??????0??????0????01?10000??????0?1?100??1?1000?0001001????1??00?????????????????????????????????????????????????????????????????????0????????????????????????????????????????????????????0?????????1?00??????00??00????????????????????????0?0?????????????????????????00???????0??????????????????????????????????????????????????0?????????10?0?0?0???00?0011000????10?10???????????10????????????????????
	Comahuesaurus               ??????????????????0?00??1100001??????0??000??????????????11??0??00??????????????????????????????????????1??1111????????????????????????10???1011000?00??10????0000?01?100??????0?110{0 1}{0 1}10??1????00?0???01?0001??00??????????1??11000000?????????????1????000000100110100???????????????00???????????????????????????????????????1?????????0?0000011??11010???11???0??????1??0000?00???????????1??11?010?0?????????????????00???????0??????????????????????????????????0????????????00001010??????000?0?????000????????11010010???????0???10?1101000011010??????
	Histriasaurus               ?????????????????????10?????????????????????????????????????????????????????????????????????????????????????????????????????????????????????10111???0100??00???????01???????????????????????????????????????????????????????????????????????????????????????????????????????????????????????????????????????????????????????????????????????00??????1???0?????????????????????????????????????????????????????????????????????????????????????????????????????????????????????????????10?0???0???01?1?????????????????????????????????????????????????????????
	Limaysaurus                 ??1010101?2???0010??0?0?000{0 1}1110101000?0000010000000?????1101010??00????10?????0?1001?010?10???001100???1??111111?1??1000200000?1000????????1011001?1??0?000?0?000?01?1???????00?0?01100?11??00000{0 1}01101???11??00??0010010002?110?0?00000000??1?0?????????000011?010?0011?0???????????0000??1???????????00011100???1111100??1??1??00111000?00?0?11??110?0????1?00??00001???00??10100?00?????????1??010000010?11?????00???000??000000??????001100?120?000001000?0?????1?100?000???0???01??0?1???10?1?10??1?0000011000011010010211?1101??110?11111000111?0110?00
	Cathartesaura               ????????????????10???????1?01??010??????????????????????????????1?????????????????????????????????????????????????1???00?2?00????000?????????????????????????????????????????????0?0??00??1?10?000001101???1?????????1001?????????????????????????????????????1?01????????????????????????????????????????????????????????????????00???000?????????????????????00?????01?????????????????????????????0?????????????000???00?????000????????????????????????????????????10????0????????????????????????????00?0?1100001101001021?01?????1?????????????00???????
	El_Chocon_rebbachisaurid    ??????????????1?100?010?????????????0???110???????????????????????????????????????????????????????????????????????1??100120{0 1}010?1000?0001???101101101?001000000000?011100???????????????????????????????????????????110?1?????1100?0???????????????????????????????????????????????????0??????????????????????????????????????????00??1000?0000111?011000????????????0??1??01?010?????????????????????????????????10001?????????00?????????????????????????????????????10?1000??1000001000110?11011010???????????????????????01?01?0??????????????????????????
	Katepensaurus               ??????????????0?0????00???0?????00???????????????????????????????????????????????????????????????????????????????????10002?000??100?????????1011??101?00??00??0?00?011100??????0?0????????1?10???0{0 1}101?????11?????????????????????????????????????????????????????????????????????????????????????????????????????????????????????00????????01???1?011000???????0?????????????????????????????????????????????????00??1?1?????????0????????????????????????????????????1011??????????0100011??11001010???0001001100101101?????????????????????????????????????
	Nopcsaspondylus             ?????????????????????10?????????????????????????????????????????????????????????????????????????????????????????????????????????????????????1011????1??0??00??0??0?01?100???????????????????????????????????????????????????????????????????????????????????????????????????????????????????????????????????????????????????????????????????00???1?011000????????????????????????????????????????????????????????????????????????????????????????????????????????????????????????????01??0??0?11011000????????????????????????????????????????????????????????
	Rayososaurus                ???????????????????????????????????00???????????????????????????0??????????????????????????????????????????????????????????????????????????????????????????????????????????????????????????????????????????????????101001???????????????????????????????????????00???00???????????????????????????????????????????????????????????????????????????????????????????????01?????????????????????????????0?0?????????????????????????????????????????????????????????????????????????????????????????????????????????????????????111011??????????????????01???????
	Demandasaurus               0???????????1??0?00??0??10010??0110?????????????????????????101010????????01???????????????????????????????111111?1??100?2?00???11?0??????0?1011??110000??0????????01?10000????0?0?01110??0010?000{0 1}{0 1}0?01?0011??00??????????????????????????????????????????10001001???????????????????????????2????????????????????????????????1?0000?????0?00???1?01100????11?000000????????????????????????????01000??????????????0???100?????000????0????????????????????????01?0?1?000???????????0?210111??10111??0?101110001111011110000????????????????1111100110???????
	IOW_rebbachisaurid_caudal   ?????????????????????????00?????11?????????????????????????????????????????????????????????????????????????????????????????????????????????????????????????????????????????????0??????????0010???0010??????11??????????????????????????????????????????????????????????????????????????????????????????????????????????????????????????????????????????????????00?0?????????????????????????????????????????????????????1?????????0????????????????????????????????????????????????????????????1?????????0111000111101111?????????????????????????????????????
	Rebbachisaurus              ?????????????????????00????????????00?????1?????????????????????????????????????????????????????????????????????????????????????????????????10110?111?00??00??0??0?01?100???????????????????????????11?????????????0?1001??????100???????????????????????????0?????????????????????????0????????????????????????????????????????????????????00???11011000???????0????000??????0?01???????????????????????????????????????????????????????????????????????????????????????????????????01210111?01011110?1?????0?1100??????????1111110??????????1?????1?????????
	Tataouinea                  ???????????????????????0010????001???????????????????????????0?????????????????????????????????????????????????????????????????????????????????????????????????????????????010?0?11011????0110???0{0 1}100??00011??????????????????????????????????????1000?1??10????????????????????????????????????????????????????????????????????????????????????????????00?01?0000??????????????????????????10??01???????????????????????????????0????????????????????????????????????????????????????????????1???????11???0001111101??1????????????????????11?01????????????
	Zapalasaurus                ???????????????0????????0100111000????????????????????????1000110?10??????????????????????????????????????????????1???00?2???1??1??????????????????????????????????????????????0?0?01100??1?10?000010001????1??????????????????????????????????????????????000??0?10??????????????????????????????????????????????????????????????0??0???????????????????????1?00??????????????????????????????010??000??????????????????00????0???????????????????????????????????????1??1????????????????????1????????1?00000?1??1?1??10010???????????????100100?11??0??????
	Leinkupal                   ??????????????1?1?0?0???10111??01?????????????????????????????????????????????????????????????????????????????????1??111?20000??0?011?????????1000????????????00????????????????011?000?????100??00111?????10?????????????????????????????????????????????????????????????????????????????????????????????????????????????????????000011?0?0??0?1????????????0?00?1?????????????????????????????????????????????????00??100?????0?0?????????????????????????????????????00?00?0????00?0????????0????????1?110??11?0?101001101?????????????????????????????????
	Tornieria                   ??00?000??????2?0???????1111101010?11?00001??????00?????0???00000011011??????????0011???????????00001?????????????1??11102000???0?0????????????????????????????????????????????001111100??00100000001101????0??????011001???1000000000??0001???????1000?0??000000000000011000?????????0000????????????????????00???00?01111???????00??1??????????????????????0?00?1??001?110010100?1???????1100??01100?010???11??????0??100????1??0???????1???100????0??000110??????????1??00??????????????????0????????11110101110010100110110100010??1???0?0001010001101????
	Dinheirosaurus              ?????????????????0????0???????????????????????????????????????????????????????????????????????????????????????????1??11012??0???0?1?????????10110001010010000?0?00?0?1???10??????11?11????????????????????????????????????????????????????????????????????????????????????????????????????????????????????????????????????????????0????1100101??0?1{0 1}11?00????????????????????????????????????????????????????????????01?????????00?????????????????????????????????????01????1??10???00?110101001?0?111???????????????????????????????????????????????????????
	Supersaurus                 ??????????????1?00??110010011010100101???????????????????0000000??01??????????????????????????????????????????????1??110120001??01111?????0?11110?2(1 2)010000????0??0?0111??1???0?0?1110010??0?100000001101?0011??1000??00?1000???????????????????????10000?00000?????01000??????????????0???????????????????????????????????????????10??01??01010?011?110001??00?000100??1???????????????????11000000????0?0??????????10??100????0??0????????????????????????????????????001?00???1????00?11010{0 1}00100?1110?11101011100101000000101?00????10110000010?00??10?????
	Amphicoelias                ?????????????????????00?????????????????????????????????????????0????????????????????????????????????????????????????????????????????????????0110?010100??10??0??0?0110???????????????????????????????????????????????????????????????????????????????????????00002?????????????????????????????????????????????????????????????????????????00???11000?00??????????????????????????????????????????000???????????????????????????????????????????????????????????????????????????????0000001000?000000???????????????????????????????????????????????01???????
	Amanzia                     ????????????????????????100?1?1??1??????00??????????????????????0?1???????????0???????1????????????????????000????(1 2)?????12000????0?????????????????????????????????????????????0?0?10000??011{0 1}?{0 1}????{0 1}???0???1???????????1??????101?0???????????????????????????00010??11?????????????0?????????0??????????????????????????????????0??????????????????????????0????1?????1???1?0101?????????????0????1??0????1???????1???1??????0??0??????????????????????????????????0?0??????????????????????????????0?001000000??0?00?00000??????00??????0?????0?1?0????????
	Narindasaurus               ??????????0?????????????1?0??00???1??????????????00??????00?????????1???????????????????????????????????00?00001????????????????????????????????????????????????????????????????010000?00?00?001???????????020?1000?????????????????????0000?????????????10????????00100??????????????0?0??????????????????????????????????????0?????????????????????????????0?????10??????????????0???????????10??????100???????1??????0??????0?????????????????????????????????????0??????????????????????????????????????????????0000000?????????????000????????????00?????
	Losillasaurus_Holotype      ??????001?????00001??00?10210??100??????100???000????????????0?????????????????????????????????001010?????????????1???010100001100?0????????00110??10000?0000?0??1100?0??1?01??010?00000??{0 1}?10?100010????00020??????????????00010?0000?0???0?0??????00000??1?0????????????????????????0010??0???????????????????????000000???0????0000??????00???11000?00???00?0001????????????1?1???????????0???00??????????1????110???0?0??0????0????????????????????0?00100?1????????000??????????000010110000?00110???{0 1}000000??0000?00000??????00????????00010????????????
	Losillasaurus_giganteus     0?????001?0???00001??00?1021010100{0 1}?????100???000?1??????????0??1101?10???101?0????????????????001010??0001{0 1}0001101???010100001100?0????????00110??10000?0000?0??1100?0??1?01??010?00000??{0 1}?10?100010?0000002001000?????????00010?0000?00000?0??????00000??1?0000111010110000?????????0010??00110?11???????0????????000000???000??0000??????00???11000?00???000000110??????????1?1?0?????????0???0000010?????1???1110???0?0??0????0????1???????????????0?00100?1110000??000??????????000010110000?00110?00{0 1}000000??0000?00000??????00????????00010????00??????
	Losillasaurus_San_Lorenzo_  0?????????00?1??????????10?1010100{0 1}???????????????1?????????????1101?10???101?0????????????????????????0001{0 1}000110??????????????????????????????????00????????0?01????0??1????0010?00000001?10010?010?000??02001000?????????????????????000???????????????????000111010110000?????????0?1????0110?11???????0??????????????????00??????????????????????????????0?0?110??????????????0???????????????00010?????????1??????0??????0???????1????????????????????????110000????????????????????????????????0?000000000??0000?00000?????????????????????????00??????
	Turiasaurus                 0?001000110???0??0111??01?2??10???????0?100000011??0000?????????????1001?010???00100001000100??001000???00?000011?1???0111000111000100000010001100110100000??0000110010??00010?0?0?0???0???????1????????????????????????????000100000000???01001001????????1???????10?01100?0???0000?0001000???0?????1??1??000000?000?00010??0?0??00000?0000000001?0?0?0??????????????????101001110??100010??????????0????001111?10000?????1?000???0???0?00000000000?000000100?1?????0??00000001??0111000001?0000?00?100???????????????????0???????0000?????????????????0000?0

;

END;
BEGIN ASSUMPTIONS;
	TYPESET * UNTITLED   =  unord:  1- 10 12- 13 16- 26 28- 39 41- 50 52- 103 105- 121 123- 146 149- 194 196- 204 206- 258 260- 296 298- 425 427- 434 436- 471 473- 509 511- 542, ord:  11-14\3 15 27 40 51 104 122 147- 148 195 205 259 297 426 435 472 510;

END;

BEGIN MESQUITECHARMODELS;
	ProbModelSet * UNTITLED   =  'Mk1 (est.)':  1- 542;
END;

BEGIN NOTES;

	SUT   TAXON = 65 NAME = color INTEGER = 7;
	SUT   TAXON = 66 NAME = color INTEGER = 7;
	SUT   TAXON = 67 NAME = color INTEGER = 7;
	SUT   TAXON = 68 NAME = color INTEGER = 7;
	SUT   TAXON = 69 NAME = color INTEGER = 6;

	SU  T = 65 C = 1 N = color I = 14;
	SU  T = 66 C = 1 N = color I = 14;
	SU  T = 67 C = 1 N = color I = 14;
	SU  T = 68 C = 1 N = color I = 14;

	SU  T = 65 C = 2 N = color I = 14;
	SU  T = 66 C = 2 N = color I = 14;
	SU  T = 67 C = 2 N = color I = 14;
	SU  T = 68 C = 2 N = color I = 14;

	SU  T = 65 C = 3 N = color I = 14;
	SU  T = 66 C = 3 N = color I = 14;
	SU  T = 67 C = 3 N = color I = 14;
	SU  T = 68 C = 3 N = color I = 14;

	SU  T = 65 C = 4 N = color I = 14;
	SU  T = 66 C = 4 N = color I = 14;
	SU  T = 67 C = 4 N = color I = 14;
	SU  T = 68 C = 4 N = color I = 14;

	SU  T = 65 C = 5 N = color I = 14;
	SU  T = 66 C = 5 N = color I = 14;
	SU  T = 67 C = 5 N = color I = 14;
	SU  T = 68 C = 5 N = color I = 14;

	SU  T = 65 C = 6 N = color I = 14;
	SU  T = 66 C = 6 N = color I = 14;
	SU  T = 67 C = 6 N = color I = 14;
	SU  T = 68 C = 6 N = color I = 14;

	SU  T = 65 C = 7 N = color I = 14;
	SU  T = 66 C = 7 N = color I = 14;
	SU  T = 67 C = 7 N = color I = 14;
	SU  T = 68 C = 7 N = color I = 14;

	SU  T = 65 C = 8 N = color I = 14;
	SU  T = 66 C = 8 N = color I = 14;
	SU  T = 67 C = 8 N = color I = 14;
	SU  T = 68 C = 8 N = color I = 14;

	SU  T = 65 C = 9 N = color I = 14;
	SU  T = 66 C = 9 N = color I = 14;
	SU  T = 67 C = 9 N = color I = 14;
	SU  T = 68 C = 9 N = color I = 14;

	SU  T = 65 C = 10 N = color I = 14;
	SU  T = 66 C = 10 N = color I = 14;
	SU  T = 67 C = 10 N = color I = 14;
	SU  T = 68 C = 10 N = color I = 14;

	SU  T = 65 C = 11 N = color I = 14;
	SU  T = 66 C = 11 N = color I = 14;
	SU  T = 67 C = 11 N = color I = 14;
	SU  T = 68 C = 11 N = color I = 14;

	SU  T = 65 C = 12 N = color I = 14;
	SU  T = 66 C = 12 N = color I = 14;
	SU  T = 67 C = 12 N = color I = 14;
	SU  T = 68 C = 12 N = color I = 14;

	SU  T = 65 C = 13 N = color I = 14;
	SU  T = 66 C = 13 N = color I = 14;
	SU  T = 67 C = 13 N = color I = 14;
	SU  T = 68 C = 13 N = color I = 14;

	SU  T = 65 C = 14 N = color I = 14;
	SU  T = 66 C = 14 N = color I = 14;
	SU  T = 67 C = 14 N = color I = 14;
	SU  T = 68 C = 14 N = color I = 14;

	SU  T = 65 C = 15 N = color I = 14;
	SU  T = 66 C = 15 N = color I = 14;
	SU  T = 67 C = 15 N = color I = 14;
	SU  T = 68 C = 15 N = color I = 14;

	SU  T = 65 C = 16 N = color I = 14;
	SU  T = 66 C = 16 N = color I = 14;
	SU  T = 67 C = 16 N = color I = 14;
	SU  T = 68 C = 16 N = color I = 14;

	SU  T = 65 C = 17 N = color I = 14;
	SU  T = 66 C = 17 N = color I = 14;
	SU  T = 67 C = 17 N = color I = 14;
	SU  T = 68 C = 17 N = color I = 14;

	SU  T = 65 C = 18 N = color I = 14;
	SU  T = 66 C = 18 N = color I = 14;
	SU  T = 67 C = 18 N = color I = 14;
	SU  T = 68 C = 18 N = color I = 14;

	SU  T = 65 C = 19 N = color I = 14;
	SU  T = 66 C = 19 N = color I = 14;
	SU  T = 67 C = 19 N = color I = 14;
	SU  T = 68 C = 19 N = color I = 14;

	SU  T = 65 C = 20 N = color I = 14;
	SU  T = 66 C = 20 N = color I = 14;
	SU  T = 67 C = 20 N = color I = 14;
	SU  T = 68 C = 20 N = color I = 14;

	SU  T = 65 C = 21 N = color I = 14;
	SU  T = 66 C = 21 N = color I = 14;
	SU  T = 67 C = 21 N = color I = 14;
	SU  T = 68 C = 21 N = color I = 14;

	SU  T = 65 C = 22 N = color I = 14;
	SU  T = 66 C = 22 N = color I = 14;
	SU  T = 67 C = 22 N = color I = 14;
	SU  T = 68 C = 22 N = color I = 14;

	SU  T = 65 C = 23 N = color I = 14;
	SU  T = 66 C = 23 N = color I = 14;
	SU  T = 67 C = 23 N = color I = 14;
	SU  T = 68 C = 23 N = color I = 14;

	SU  T = 65 C = 24 N = color I = 14;
	SU  T = 66 C = 24 N = color I = 14;
	SU  T = 67 C = 24 N = color I = 14;
	SU  T = 68 C = 24 N = color I = 14;

	SU  T = 65 C = 25 N = color I = 14;
	SU  T = 66 C = 25 N = color I = 5;
	SU  T = 67 C = 25 N = color I = 5;
	SU  T = 68 C = 25 N = color I = 5;

	SU  T = 65 C = 26 N = color I = 14;
	SU  T = 66 C = 26 N = color I = 14;
	SU  T = 67 C = 26 N = color I = 5;
	SU  T = 68 C = 26 N = color I = 5;

	SU  T = 65 C = 27 N = color I = 14;
	SU  T = 66 C = 27 N = color I = 14;
	SU  T = 67 C = 27 N = color I = 14;
	SU  T = 68 C = 27 N = color I = 14;

	SU  T = 65 C = 28 N = color I = 14;
	SU  T = 66 C = 28 N = color I = 14;
	SU  T = 67 C = 28 N = color I = 14;
	SU  T = 68 C = 28 N = color I = 14;

	SU  T = 65 C = 29 N = color I = 14;
	SU  T = 66 C = 29 N = color I = 14;
	SU  T = 67 C = 29 N = color I = 14;
	SU  T = 68 C = 29 N = color I = 14;

	SU  T = 65 C = 30 N = color I = 14;
	SU  T = 66 C = 30 N = color I = 14;
	SU  T = 67 C = 30 N = color I = 14;
	SU  T = 68 C = 30 N = color I = 14;

	SU  T = 65 C = 31 N = color I = 14;
	SU  T = 66 C = 31 N = color I = 14;
	SU  T = 67 C = 31 N = color I = 14;
	SU  T = 68 C = 31 N = color I = 14;

	SU  T = 65 C = 32 N = color I = 14;
	SU  T = 66 C = 32 N = color I = 14;
	SU  T = 67 C = 32 N = color I = 14;
	SU  T = 68 C = 32 N = color I = 14;

	SU  T = 65 C = 33 N = color I = 14;
	SU  T = 66 C = 33 N = color I = 14;
	SU  T = 67 C = 33 N = color I = 14;
	SU  T = 68 C = 33 N = color I = 14;

	SU  T = 65 C = 34 N = color I = 14;
	SU  T = 66 C = 34 N = color I = 14;
	SU  T = 67 C = 34 N = color I = 14;
	SU  T = 68 C = 34 N = color I = 14;

	SU  T = 65 C = 35 N = color I = 14;
	SU  T = 66 C = 35 N = color I = 14;
	SU  T = 67 C = 35 N = color I = 14;
	SU  T = 68 C = 35 N = color I = 14;

	SU  T = 65 C = 36 N = color I = 14;
	SU  T = 66 C = 36 N = color I = 14;
	SU  T = 67 C = 36 N = color I = 14;
	SU  T = 68 C = 36 N = color I = 14;

	SU  T = 65 C = 37 N = color I = 14;
	SU  T = 66 C = 37 N = color I = 14;
	SU  T = 67 C = 37 N = color I = 14;
	SU  T = 68 C = 37 N = color I = 14;

	SU  T = 65 C = 38 N = color I = 14;
	SU  T = 66 C = 38 N = color I = 14;
	SU  T = 67 C = 38 N = color I = 14;
	SU  T = 68 C = 38 N = color I = 14;

	SU  T = 65 C = 39 N = color I = 14;
	SU  T = 66 C = 39 N = color I = 14;
	SU  T = 67 C = 39 N = color I = 14;
	SU  T = 68 C = 39 N = color I = 14;

	SU  T = 65 C = 40 N = color I = 14;
	SU  T = 66 C = 40 N = color I = 14;
	SU  T = 67 C = 40 N = color I = 14;
	SU  T = 68 C = 40 N = color I = 14;

	SU  T = 65 C = 41 N = color I = 14;
	SU  T = 66 C = 41 N = color I = 14;
	SU  T = 67 C = 41 N = color I = 14;
	SU  T = 68 C = 41 N = color I = 14;

	SU  T = 65 C = 42 N = color I = 14;
	SU  T = 66 C = 42 N = color I = 14;
	SU  T = 67 C = 42 N = color I = 14;
	SU  T = 68 C = 42 N = color I = 14;

	SU  T = 65 C = 43 N = color I = 14;
	SU  T = 66 C = 43 N = color I = 14;
	SU  T = 67 C = 43 N = color I = 14;
	SU  T = 68 C = 43 N = color I = 14;

	SU  T = 65 C = 44 N = color I = 14;
	SU  T = 66 C = 44 N = color I = 14;
	SU  T = 67 C = 44 N = color I = 14;
	SU  T = 68 C = 44 N = color I = 14;

	SU  T = 65 C = 45 N = color I = 14;
	SU  T = 66 C = 45 N = color I = 14;
	SU  T = 67 C = 45 N = color I = 14;
	SU  T = 68 C = 45 N = color I = 14;

	SU  T = 65 C = 46 N = color I = 14;
	SU  T = 66 C = 46 N = color I = 14;
	SU  T = 67 C = 46 N = color I = 14;
	SU  T = 68 C = 46 N = color I = 14;

	SU  T = 65 C = 47 N = color I = 14;
	SU  T = 66 C = 47 N = color I = 14;
	SU  T = 67 C = 47 N = color I = 14;
	SU  T = 68 C = 47 N = color I = 14;

	SU  T = 65 C = 48 N = color I = 14;
	SU  T = 66 C = 48 N = color I = 14;
	SU  T = 67 C = 48 N = color I = 14;
	SU  T = 68 C = 48 N = color I = 14;

	SU  T = 65 C = 49 N = color I = 14;
	SU  T = 66 C = 49 N = color I = 14;
	SU  T = 67 C = 49 N = color I = 14;
	SU  T = 68 C = 49 N = color I = 14;

	SU  T = 65 C = 50 N = color I = 14;
	SU  T = 66 C = 50 N = color I = 14;
	SU  T = 67 C = 50 N = color I = 14;
	SU  T = 68 C = 50 N = color I = 14;

	SU  T = 65 C = 51 N = color I = 14;
	SU  T = 66 C = 51 N = color I = 14;
	SU  T = 67 C = 51 N = color I = 14;
	SU  T = 68 C = 51 N = color I = 14;

	SU  T = 65 C = 52 N = color I = 14;
	SU  T = 66 C = 52 N = color I = 14;
	SU  T = 67 C = 52 N = color I = 14;
	SU  T = 68 C = 52 N = color I = 14;

	SU  T = 65 C = 53 N = color I = 14;
	SU  T = 66 C = 53 N = color I = 14;
	SU  T = 67 C = 53 N = color I = 14;
	SU  T = 68 C = 53 N = color I = 14;

	SU  T = 65 C = 54 N = color I = 14;
	SU  T = 66 C = 54 N = color I = 14;
	SU  T = 67 C = 54 N = color I = 14;
	SU  T = 68 C = 54 N = color I = 14;

	SU  T = 65 C = 55 N = color I = 14;
	SU  T = 66 C = 55 N = color I = 14;
	SU  T = 67 C = 55 N = color I = 14;
	SU  T = 68 C = 55 N = color I = 14;

	SU  T = 65 C = 56 N = color I = 14;
	SU  T = 66 C = 56 N = color I = 14;
	SU  T = 67 C = 56 N = color I = 14;
	SU  T = 68 C = 56 N = color I = 14;

	SU  T = 65 C = 57 N = color I = 14;
	SU  T = 66 C = 57 N = color I = 14;
	SU  T = 67 C = 57 N = color I = 14;
	SU  T = 68 C = 57 N = color I = 14;

	SU  T = 65 C = 58 N = color I = 14;
	SU  T = 66 C = 58 N = color I = 14;
	SU  T = 67 C = 58 N = color I = 14;
	SU  T = 68 C = 58 N = color I = 14;

	SU  T = 65 C = 59 N = color I = 14;
	SU  T = 66 C = 59 N = color I = 14;
	SU  T = 67 C = 59 N = color I = 14;
	SU  T = 68 C = 59 N = color I = 14;

	SU  T = 65 C = 60 N = color I = 14;
	SU  T = 66 C = 60 N = color I = 14;
	SU  T = 67 C = 60 N = color I = 14;
	SU  T = 68 C = 60 N = color I = 14;

	SU  T = 65 C = 61 N = color I = 14;
	SU  T = 66 C = 61 N = color I = 14;
	SU  T = 67 C = 61 N = color I = 14;
	SU  T = 68 C = 61 N = color I = 14;

	SU  T = 65 C = 62 N = color I = 14;
	SU  T = 66 C = 62 N = color I = 14;
	SU  T = 67 C = 62 N = color I = 14;
	SU  T = 68 C = 62 N = color I = 14;

	SU  T = 65 C = 63 N = color I = 14;
	SU  T = 66 C = 63 N = color I = 14;
	SU  T = 67 C = 63 N = color I = 14;
	SU  T = 68 C = 63 N = color I = 14;

	SU  T = 65 C = 64 N = color I = 14;
	SU  T = 66 C = 64 N = color I = 14;
	SU  T = 67 C = 64 N = color I = 14;
	SU  T = 68 C = 64 N = color I = 14;

	SU  T = 65 C = 65 N = color I = 14;
	SU  T = 66 C = 65 N = color I = 14;
	SU  T = 67 C = 65 N = color I = 14;
	SU  T = 68 C = 65 N = color I = 14;

	SU  T = 65 C = 66 N = color I = 14;
	SU  T = 66 C = 66 N = color I = 14;
	SU  T = 67 C = 66 N = color I = 14;
	SU  T = 68 C = 66 N = color I = 14;

	SU  T = 65 C = 67 N = color I = 14;
	SU  T = 66 C = 67 N = color I = 14;
	SU  T = 67 C = 67 N = color I = 14;
	SU  T = 68 C = 67 N = color I = 14;

	SU  T = 65 C = 68 N = color I = 14;
	SU  T = 66 C = 68 N = color I = 14;
	SU  T = 67 C = 68 N = color I = 14;
	SU  T = 68 C = 68 N = color I = 14;

	SU  T = 65 C = 69 N = color I = 14;
	SU  T = 66 C = 69 N = color I = 14;
	SU  T = 67 C = 69 N = color I = 14;
	SU  T = 68 C = 69 N = color I = 14;

	SU  T = 65 C = 70 N = color I = 14;
	SU  T = 66 C = 70 N = color I = 14;
	SU  T = 67 C = 70 N = color I = 14;
	SU  T = 68 C = 70 N = color I = 14;

	SU  T = 65 C = 71 N = color I = 14;
	SU  T = 66 C = 71 N = color I = 14;
	SU  T = 67 C = 71 N = color I = 14;
	SU  T = 68 C = 71 N = color I = 14;

	SU  T = 65 C = 72 N = color I = 14;
	SU  T = 66 C = 72 N = color I = 14;
	SU  T = 67 C = 72 N = color I = 14;
	SU  T = 68 C = 72 N = color I = 14;

	SU  T = 65 C = 73 N = color I = 14;
	SU  T = 66 C = 73 N = color I = 14;
	SU  T = 67 C = 73 N = color I = 14;
	SU  T = 68 C = 73 N = color I = 14;

	SU  T = 65 C = 74 N = color I = 14;
	SU  T = 66 C = 74 N = color I = 14;
	SU  T = 67 C = 74 N = color I = 14;
	SU  T = 68 C = 74 N = color I = 14;

	SU  T = 65 C = 75 N = color I = 14;
	SU  T = 66 C = 75 N = color I = 14;
	SU  T = 67 C = 75 N = color I = 14;
	SU  T = 68 C = 75 N = color I = 14;

	SU  T = 65 C = 76 N = color I = 14;
	SU  T = 66 C = 76 N = color I = 14;
	SU  T = 67 C = 76 N = color I = 14;
	SU  T = 68 C = 76 N = color I = 14;

	SU  T = 65 C = 77 N = color I = 14;
	SU  T = 66 C = 77 N = color I = 14;
	SU  T = 67 C = 77 N = color I = 14;
	SU  T = 68 C = 77 N = color I = 14;

	SU  T = 65 C = 78 N = color I = 14;
	SU  T = 66 C = 78 N = color I = 14;
	SU  T = 67 C = 78 N = color I = 14;
	SU  T = 68 C = 78 N = color I = 14;

	SU  T = 65 C = 79 N = color I = 14;
	SU  T = 66 C = 79 N = color I = 14;
	SU  T = 67 C = 79 N = color I = 14;
	SU  T = 68 C = 79 N = color I = 14;

	SU  T = 65 C = 80 N = color I = 14;
	SU  T = 66 C = 80 N = color I = 14;
	SU  T = 67 C = 80 N = color I = 14;
	SU  T = 68 C = 80 N = color I = 14;

	SU  T = 65 C = 81 N = color I = 14;
	SU  T = 66 C = 81 N = color I = 14;
	SU  T = 67 C = 81 N = color I = 14;
	SU  T = 68 C = 81 N = color I = 14;

	SU  T = 65 C = 82 N = color I = 14;
	SU  T = 66 C = 82 N = color I = 14;
	SU  T = 67 C = 82 N = color I = 14;
	SU  T = 68 C = 82 N = color I = 14;

	SU  T = 65 C = 83 N = color I = 14;
	SU  T = 66 C = 83 N = color I = 14;
	SU  T = 67 C = 83 N = color I = 14;
	SU  T = 68 C = 83 N = color I = 14;

	SU  T = 65 C = 84 N = color I = 14;
	SU  T = 66 C = 84 N = color I = 14;
	SU  T = 67 C = 84 N = color I = 14;
	SU  T = 68 C = 84 N = color I = 14;

	SU  T = 65 C = 85 N = color I = 14;
	SU  T = 66 C = 85 N = color I = 14;
	SU  T = 67 C = 85 N = color I = 14;
	SU  T = 68 C = 85 N = color I = 14;

	SU  T = 65 C = 86 N = color I = 14;
	SU  T = 66 C = 86 N = color I = 14;
	SU  T = 67 C = 86 N = color I = 14;
	SU  T = 68 C = 86 N = color I = 14;

	SU  T = 65 C = 87 N = color I = 14;
	SU  T = 66 C = 87 N = color I = 14;
	SU  T = 67 C = 87 N = color I = 14;
	SU  T = 68 C = 87 N = color I = 14;

	SU  T = 65 C = 88 N = color I = 14;
	SU  T = 66 C = 88 N = color I = 14;
	SU  T = 67 C = 88 N = color I = 14;
	SU  T = 68 C = 88 N = color I = 14;

	SU  T = 65 C = 89 N = color I = 14;
	SU  T = 66 C = 89 N = color I = 14;
	SU  T = 67 C = 89 N = color I = 14;
	SU  T = 68 C = 89 N = color I = 14;

	SU  T = 65 C = 90 N = color I = 14;
	SU  T = 66 C = 90 N = color I = 14;
	SU  T = 67 C = 90 N = color I = 14;
	SU  T = 68 C = 90 N = color I = 14;

	SU  T = 65 C = 91 N = color I = 14;
	SU  T = 66 C = 91 N = color I = 14;
	SU  T = 67 C = 91 N = color I = 14;
	SU  T = 68 C = 91 N = color I = 14;

	SU  T = 65 C = 92 N = color I = 14;
	SU  T = 66 C = 92 N = color I = 14;
	SU  T = 67 C = 92 N = color I = 14;
	SU  T = 68 C = 92 N = color I = 14;

	SU  T = 65 C = 93 N = color I = 14;
	SU  T = 66 C = 93 N = color I = 14;
	SU  T = 67 C = 93 N = color I = 14;
	SU  T = 68 C = 93 N = color I = 14;

	SU  T = 65 C = 94 N = color I = 14;
	SU  T = 66 C = 94 N = color I = 14;
	SU  T = 67 C = 94 N = color I = 14;
	SU  T = 68 C = 94 N = color I = 14;

	SU  T = 65 C = 95 N = color I = 14;
	SU  T = 66 C = 95 N = color I = 14;
	SU  T = 67 C = 95 N = color I = 14;
	SU  T = 68 C = 95 N = color I = 14;

	SU  T = 65 C = 96 N = color I = 14;
	SU  T = 66 C = 96 N = color I = 14;
	SU  T = 67 C = 96 N = color I = 14;
	SU  T = 68 C = 96 N = color I = 14;

	SU  T = 65 C = 97 N = color I = 14;
	SU  T = 66 C = 97 N = color I = 14;
	SU  T = 67 C = 97 N = color I = 14;
	SU  T = 68 C = 97 N = color I = 14;

	SU  T = 65 C = 98 N = color I = 14;
	SU  T = 66 C = 98 N = color I = 14;
	SU  T = 67 C = 98 N = color I = 14;
	SU  T = 68 C = 98 N = color I = 14;

	SU  T = 65 C = 99 N = color I = 14;
	SU  T = 66 C = 99 N = color I = 14;
	SU  T = 67 C = 99 N = color I = 14;
	SU  T = 68 C = 99 N = color I = 14;

	SU  T = 65 C = 100 N = color I = 14;
	SU  T = 66 C = 100 N = color I = 14;
	SU  T = 67 C = 100 N = color I = 14;
	SU  T = 68 C = 100 N = color I = 14;

	SU  T = 65 C = 101 N = color I = 14;
	SU  T = 66 C = 101 N = color I = 14;
	SU  T = 67 C = 101 N = color I = 14;
	SU  T = 68 C = 101 N = color I = 14;

	SU  T = 65 C = 102 N = color I = 14;
	SU  T = 66 C = 102 N = color I = 14;
	SU  T = 67 C = 102 N = color I = 14;
	SU  T = 68 C = 102 N = color I = 14;

	SU  T = 65 C = 103 N = color I = 14;
	SU  T = 66 C = 103 N = color I = 14;
	SU  T = 67 C = 103 N = color I = 14;
	SU  T = 68 C = 103 N = color I = 14;

	SU  T = 65 C = 104 N = color I = 14;
	SU  T = 66 C = 104 N = color I = 14;
	SU  T = 67 C = 104 N = color I = 14;
	SU  T = 68 C = 104 N = color I = 14;

	SU  T = 65 C = 105 N = color I = 14;
	SU  T = 66 C = 105 N = color I = 14;
	SU  T = 67 C = 105 N = color I = 14;
	SU  T = 68 C = 105 N = color I = 14;

	SU  T = 65 C = 106 N = color I = 14;
	SU  T = 66 C = 106 N = color I = 14;
	SU  T = 67 C = 106 N = color I = 14;
	SU  T = 68 C = 106 N = color I = 14;

	SU  T = 65 C = 107 N = color I = 14;
	SU  T = 66 C = 107 N = color I = 14;
	SU  T = 67 C = 107 N = color I = 14;
	SU  T = 68 C = 107 N = color I = 14;

	SU  T = 65 C = 108 N = color I = 14;
	SU  T = 66 C = 108 N = color I = 14;
	SU  T = 67 C = 108 N = color I = 14;
	SU  T = 68 C = 108 N = color I = 14;

	SU  T = 65 C = 109 N = color I = 14;
	SU  T = 66 C = 109 N = color I = 14;
	SU  T = 67 C = 109 N = color I = 14;
	SU  T = 68 C = 109 N = color I = 14;

	SU  T = 65 C = 110 N = color I = 14;
	SU  T = 66 C = 110 N = color I = 14;
	SU  T = 67 C = 110 N = color I = 14;
	SU  T = 68 C = 110 N = color I = 14;

	SU  T = 65 C = 111 N = color I = 14;
	SU  T = 66 C = 111 N = color I = 14;
	SU  T = 67 C = 111 N = color I = 14;
	SU  T = 68 C = 111 N = color I = 14;

	SU  T = 65 C = 112 N = color I = 14;
	SU  T = 66 C = 112 N = color I = 14;
	SU  T = 67 C = 112 N = color I = 14;
	SU  T = 68 C = 112 N = color I = 14;

	SU  T = 65 C = 113 N = color I = 14;
	SU  T = 66 C = 113 N = color I = 14;
	SU  T = 67 C = 113 N = color I = 14;
	SU  T = 68 C = 113 N = color I = 14;

	SU  T = 65 C = 114 N = color I = 14;
	SU  T = 66 C = 114 N = color I = 14;
	SU  T = 67 C = 114 N = color I = 14;
	SU  T = 68 C = 114 N = color I = 14;

	SU  T = 65 C = 115 N = color I = 14;
	SU  T = 66 C = 115 N = color I = 14;
	SU  T = 67 C = 115 N = color I = 14;
	SU  T = 68 C = 115 N = color I = 14;

	SU  T = 65 C = 116 N = color I = 14;
	SU  T = 66 C = 116 N = color I = 14;
	SU  T = 67 C = 116 N = color I = 14;
	SU  T = 68 C = 116 N = color I = 14;

	SU  T = 65 C = 117 N = color I = 14;
	SU  T = 66 C = 117 N = color I = 14;
	SU  T = 67 C = 117 N = color I = 14;
	SU  T = 68 C = 117 N = color I = 14;

	SU  T = 65 C = 118 N = color I = 14;
	SU  T = 66 C = 118 N = color I = 14;
	SU  T = 67 C = 118 N = color I = 14;
	SU  T = 68 C = 118 N = color I = 14;

	SU  T = 65 C = 119 N = color I = 14;
	SU  T = 66 C = 119 N = color I = 14;
	SU  T = 67 C = 119 N = color I = 14;
	SU  T = 68 C = 119 N = color I = 14;

	SU  T = 65 C = 120 N = color I = 14;
	SU  T = 66 C = 120 N = color I = 14;
	SU  T = 67 C = 120 N = color I = 14;
	SU  T = 68 C = 120 N = color I = 14;

	SU  T = 65 C = 121 N = color I = 14;
	SU  T = 66 C = 121 N = color I = 14;
	SU  T = 67 C = 121 N = color I = 14;
	SU  T = 68 C = 121 N = color I = 14;

	SU  T = 65 C = 122 N = color I = 14;
	SU  T = 66 C = 122 N = color I = 14;
	SU  T = 67 C = 122 N = color I = 14;
	SU  T = 68 C = 122 N = color I = 14;

	SU  T = 65 C = 123 N = color I = 14;
	SU  T = 66 C = 123 N = color I = 14;
	SU  T = 67 C = 123 N = color I = 14;
	SU  T = 68 C = 123 N = color I = 14;

	SU  T = 65 C = 124 N = color I = 14;
	SU  T = 66 C = 124 N = color I = 14;
	SU  T = 67 C = 124 N = color I = 14;
	SU  T = 68 C = 124 N = color I = 14;

	SU  T = 65 C = 125 N = color I = 14;
	SU  T = 66 C = 125 N = color I = 14;
	SU  T = 67 C = 125 N = color I = 14;
	SU  T = 68 C = 125 N = color I = 14;

	SU  T = 65 C = 126 N = color I = 14;
	SU  T = 66 C = 126 N = color I = 14;
	SU  T = 67 C = 126 N = color I = 14;
	SU  T = 68 C = 126 N = color I = 14;

	SU  T = 65 C = 127 N = color I = 14;
	SU  T = 66 C = 127 N = color I = 14;
	SU  T = 67 C = 127 N = color I = 14;
	SU  T = 68 C = 127 N = color I = 14;

	SU  T = 65 C = 128 N = color I = 14;
	SU  T = 66 C = 128 N = color I = 14;
	SU  T = 67 C = 128 N = color I = 14;
	SU  T = 68 C = 128 N = color I = 14;

	SU  T = 65 C = 129 N = color I = 14;
	SU  T = 66 C = 129 N = color I = 14;
	SU  T = 67 C = 129 N = color I = 14;
	SU  T = 68 C = 129 N = color I = 14;

	SU  T = 65 C = 130 N = color I = 14;
	SU  T = 66 C = 130 N = color I = 14;
	SU  T = 67 C = 130 N = color I = 14;
	SU  T = 68 C = 130 N = color I = 14;

	SU  T = 65 C = 131 N = color I = 14;
	SU  T = 66 C = 131 N = color I = 14;
	SU  T = 67 C = 131 N = color I = 14;
	SU  T = 68 C = 131 N = color I = 14;

	SU  T = 65 C = 132 N = color I = 14;
	SU  T = 66 C = 132 N = color I = 14;
	SU  T = 67 C = 132 N = color I = 14;
	SU  T = 68 C = 132 N = color I = 14;

	SU  T = 65 C = 133 N = color I = 14;
	SU  T = 66 C = 133 N = color I = 14;
	SU  T = 67 C = 133 N = color I = 14;
	SU  T = 68 C = 133 N = color I = 14;

	SU  T = 65 C = 134 N = color I = 14;
	SU  T = 66 C = 134 N = color I = 14;
	SU  T = 67 C = 134 N = color I = 14;
	SU  T = 68 C = 134 N = color I = 14;

	SU  T = 65 C = 135 N = color I = 14;
	SU  T = 66 C = 135 N = color I = 14;
	SU  T = 67 C = 135 N = color I = 14;
	SU  T = 68 C = 135 N = color I = 14;

	SU  T = 65 C = 136 N = color I = 14;
	SU  T = 66 C = 136 N = color I = 14;
	SU  T = 67 C = 136 N = color I = 14;
	SU  T = 68 C = 136 N = color I = 14;

	SU  T = 65 C = 137 N = color I = 14;
	SU  T = 66 C = 137 N = color I = 14;
	SU  T = 67 C = 137 N = color I = 14;
	SU  T = 68 C = 137 N = color I = 14;

	SU  T = 65 C = 138 N = color I = 14;
	SU  T = 66 C = 138 N = color I = 14;
	SU  T = 67 C = 138 N = color I = 14;
	SU  T = 68 C = 138 N = color I = 14;

	SU  T = 65 C = 139 N = color I = 14;
	SU  T = 66 C = 139 N = color I = 14;
	SU  T = 67 C = 139 N = color I = 14;
	SU  T = 68 C = 139 N = color I = 14;

	SU  T = 65 C = 140 N = color I = 14;
	SU  T = 66 C = 140 N = color I = 14;
	SU  T = 67 C = 140 N = color I = 14;
	SU  T = 68 C = 140 N = color I = 14;

	SU  T = 65 C = 141 N = color I = 14;
	SU  T = 66 C = 141 N = color I = 14;
	SU  T = 67 C = 141 N = color I = 14;
	SU  T = 68 C = 141 N = color I = 14;

	SU  T = 65 C = 142 N = color I = 14;
	SU  T = 66 C = 142 N = color I = 14;
	SU  T = 67 C = 142 N = color I = 14;
	SU  T = 68 C = 142 N = color I = 14;

	SU  T = 65 C = 143 N = color I = 14;
	SU  T = 66 C = 143 N = color I = 14;
	SU  T = 67 C = 143 N = color I = 14;
	SU  T = 68 C = 143 N = color I = 14;

	SU  T = 65 C = 144 N = color I = 14;
	SU  T = 66 C = 144 N = color I = 14;
	SU  T = 67 C = 144 N = color I = 14;
	SU  T = 68 C = 144 N = color I = 14;

	SU  T = 65 C = 145 N = color I = 14;
	SU  T = 66 C = 145 N = color I = 14;
	SU  T = 67 C = 145 N = color I = 14;
	SU  T = 68 C = 145 N = color I = 14;

	SU  T = 65 C = 146 N = color I = 14;
	SU  T = 66 C = 146 N = color I = 14;
	SU  T = 67 C = 146 N = color I = 14;
	SU  T = 68 C = 146 N = color I = 14;

	SU  T = 65 C = 147 N = color I = 14;
	SU  T = 66 C = 147 N = color I = 14;
	SU  T = 67 C = 147 N = color I = 14;
	SU  T = 68 C = 147 N = color I = 14;

	SU  T = 65 C = 148 N = color I = 14;
	SU  T = 66 C = 148 N = color I = 14;
	SU  T = 67 C = 148 N = color I = 14;
	SU  T = 68 C = 148 N = color I = 14;

	SU  T = 65 C = 149 N = color I = 14;
	SU  T = 66 C = 149 N = color I = 14;
	SU  T = 67 C = 149 N = color I = 14;
	SU  T = 68 C = 149 N = color I = 14;

	SU  T = 65 C = 150 N = color I = 14;
	SU  T = 66 C = 150 N = color I = 14;
	SU  T = 67 C = 150 N = color I = 14;
	SU  T = 68 C = 150 N = color I = 14;

	SU  T = 65 C = 151 N = color I = 14;
	SU  T = 66 C = 151 N = color I = 14;
	SU  T = 67 C = 151 N = color I = 14;
	SU  T = 68 C = 151 N = color I = 14;

	SU  T = 65 C = 152 N = color I = 14;
	SU  T = 66 C = 152 N = color I = 14;
	SU  T = 67 C = 152 N = color I = 14;
	SU  T = 68 C = 152 N = color I = 14;

	SU  T = 65 C = 153 N = color I = 14;
	SU  T = 66 C = 153 N = color I = 14;
	SU  T = 67 C = 153 N = color I = 14;
	SU  T = 68 C = 153 N = color I = 14;

	SU  T = 65 C = 154 N = color I = 14;
	SU  T = 66 C = 154 N = color I = 14;
	SU  T = 67 C = 154 N = color I = 14;
	SU  T = 68 C = 154 N = color I = 14;

	SU  T = 65 C = 155 N = color I = 14;
	SU  T = 66 C = 155 N = color I = 14;
	SU  T = 67 C = 155 N = color I = 14;
	SU  T = 68 C = 155 N = color I = 14;

	SU  T = 65 C = 156 N = color I = 14;
	SU  T = 66 C = 156 N = color I = 14;
	SU  T = 67 C = 156 N = color I = 14;
	SU  T = 68 C = 156 N = color I = 14;

	SU  T = 65 C = 157 N = color I = 14;
	SU  T = 66 C = 157 N = color I = 14;
	SU  T = 67 C = 157 N = color I = 14;
	SU  T = 68 C = 157 N = color I = 14;

	SU  T = 65 C = 158 N = color I = 14;
	SU  T = 66 C = 158 N = color I = 14;
	SU  T = 67 C = 158 N = color I = 14;
	SU  T = 68 C = 158 N = color I = 14;

	SU  T = 65 C = 159 N = color I = 14;
	SU  T = 66 C = 159 N = color I = 14;
	SU  T = 67 C = 159 N = color I = 14;
	SU  T = 68 C = 159 N = color I = 14;

	SU  T = 65 C = 160 N = color I = 14;
	SU  T = 66 C = 160 N = color I = 14;
	SU  T = 67 C = 160 N = color I = 14;
	SU  T = 68 C = 160 N = color I = 14;

	SU  T = 65 C = 161 N = color I = 14;
	SU  T = 66 C = 161 N = color I = 14;
	SU  T = 67 C = 161 N = color I = 14;
	SU  T = 68 C = 161 N = color I = 14;

	SU  T = 65 C = 162 N = color I = 14;
	SU  T = 66 C = 162 N = color I = 14;
	SU  T = 67 C = 162 N = color I = 14;
	SU  T = 68 C = 162 N = color I = 14;

	SU  T = 65 C = 163 N = color I = 14;
	SU  T = 66 C = 163 N = color I = 14;
	SU  T = 67 C = 163 N = color I = 14;
	SU  T = 68 C = 163 N = color I = 14;

	SU  T = 65 C = 164 N = color I = 14;
	SU  T = 66 C = 164 N = color I = 14;
	SU  T = 67 C = 164 N = color I = 14;
	SU  T = 68 C = 164 N = color I = 14;

	SU  T = 65 C = 165 N = color I = 14;
	SU  T = 66 C = 165 N = color I = 14;
	SU  T = 67 C = 165 N = color I = 14;
	SU  T = 68 C = 165 N = color I = 14;

	SU  T = 65 C = 166 N = color I = 14;
	SU  T = 66 C = 166 N = color I = 14;
	SU  T = 67 C = 166 N = color I = 14;
	SU  T = 68 C = 166 N = color I = 14;

	SU  T = 65 C = 167 N = color I = 14;
	SU  T = 66 C = 167 N = color I = 14;
	SU  T = 67 C = 167 N = color I = 14;
	SU  T = 68 C = 167 N = color I = 14;

	SU  T = 65 C = 168 N = color I = 14;
	SU  T = 66 C = 168 N = color I = 14;
	SU  T = 67 C = 168 N = color I = 14;
	SU  T = 68 C = 168 N = color I = 14;

	SU  T = 65 C = 169 N = color I = 14;
	SU  T = 66 C = 169 N = color I = 14;
	SU  T = 67 C = 169 N = color I = 14;
	SU  T = 68 C = 169 N = color I = 14;

	SU  T = 65 C = 170 N = color I = 14;
	SU  T = 66 C = 170 N = color I = 14;
	SU  T = 67 C = 170 N = color I = 14;
	SU  T = 68 C = 170 N = color I = 14;

	SU  T = 65 C = 171 N = color I = 14;
	SU  T = 66 C = 171 N = color I = 14;
	SU  T = 67 C = 171 N = color I = 14;
	SU  T = 68 C = 171 N = color I = 14;

	SU  T = 65 C = 172 N = color I = 14;
	SU  T = 66 C = 172 N = color I = 14;
	SU  T = 67 C = 172 N = color I = 14;
	SU  T = 68 C = 172 N = color I = 14;

	SU  T = 65 C = 173 N = color I = 14;
	SU  T = 66 C = 173 N = color I = 14;
	SU  T = 67 C = 173 N = color I = 14;
	SU  T = 68 C = 173 N = color I = 14;

	SU  T = 65 C = 174 N = color I = 14;
	SU  T = 66 C = 174 N = color I = 14;
	SU  T = 67 C = 174 N = color I = 14;
	SU  T = 68 C = 174 N = color I = 14;

	SU  T = 65 C = 175 N = color I = 14;
	SU  T = 66 C = 175 N = color I = 14;
	SU  T = 67 C = 175 N = color I = 14;
	SU  T = 68 C = 175 N = color I = 14;

	SU  T = 65 C = 176 N = color I = 14;
	SU  T = 66 C = 176 N = color I = 14;
	SU  T = 67 C = 176 N = color I = 14;
	SU  T = 68 C = 176 N = color I = 14;

	SU  T = 65 C = 177 N = color I = 14;
	SU  T = 66 C = 177 N = color I = 14;
	SU  T = 67 C = 177 N = color I = 14;
	SU  T = 68 C = 177 N = color I = 14;

	SU  T = 65 C = 178 N = color I = 14;
	SU  T = 66 C = 178 N = color I = 14;
	SU  T = 67 C = 178 N = color I = 14;
	SU  T = 68 C = 178 N = color I = 14;

	SU  T = 65 C = 179 N = color I = 14;
	SU  T = 66 C = 179 N = color I = 14;
	SU  T = 67 C = 179 N = color I = 14;
	SU  T = 68 C = 179 N = color I = 14;

	SU  T = 65 C = 180 N = color I = 14;
	SU  T = 66 C = 180 N = color I = 14;
	SU  T = 67 C = 180 N = color I = 14;
	SU  T = 68 C = 180 N = color I = 14;

	SU  T = 65 C = 181 N = color I = 14;
	SU  T = 66 C = 181 N = color I = 14;
	SU  T = 67 C = 181 N = color I = 14;
	SU  T = 68 C = 181 N = color I = 14;

	SU  T = 65 C = 182 N = color I = 14;
	SU  T = 66 C = 182 N = color I = 14;
	SU  T = 67 C = 182 N = color I = 14;
	SU  T = 68 C = 182 N = color I = 14;

	SU  T = 65 C = 183 N = color I = 14;
	SU  T = 66 C = 183 N = color I = 14;
	SU  T = 67 C = 183 N = color I = 14;
	SU  T = 68 C = 183 N = color I = 14;

	SU  T = 65 C = 184 N = color I = 14;
	SU  T = 66 C = 184 N = color I = 14;
	SU  T = 67 C = 184 N = color I = 14;
	SU  T = 68 C = 184 N = color I = 14;

	SU  T = 65 C = 185 N = color I = 14;
	SU  T = 66 C = 185 N = color I = 14;
	SU  T = 67 C = 185 N = color I = 14;
	SU  T = 68 C = 185 N = color I = 14;

	SU  T = 65 C = 186 N = color I = 14;
	SU  T = 66 C = 186 N = color I = 14;
	SU  T = 67 C = 186 N = color I = 14;
	SU  T = 68 C = 186 N = color I = 14;

	SU  T = 65 C = 187 N = color I = 14;
	SU  T = 66 C = 187 N = color I = 14;
	SU  T = 67 C = 187 N = color I = 14;
	SU  T = 68 C = 187 N = color I = 14;

	SU  T = 65 C = 188 N = color I = 14;
	SU  T = 66 C = 188 N = color I = 14;
	SU  T = 67 C = 188 N = color I = 14;
	SU  T = 68 C = 188 N = color I = 14;

	SU  T = 65 C = 189 N = color I = 14;
	SU  T = 66 C = 189 N = color I = 14;
	SU  T = 67 C = 189 N = color I = 14;
	SU  T = 68 C = 189 N = color I = 14;

	SU  T = 65 C = 190 N = color I = 14;
	SU  T = 66 C = 190 N = color I = 14;
	SU  T = 67 C = 190 N = color I = 14;
	SU  T = 68 C = 190 N = color I = 14;

	SU  T = 65 C = 191 N = color I = 14;
	SU  T = 66 C = 191 N = color I = 14;
	SU  T = 67 C = 191 N = color I = 14;
	SU  T = 68 C = 191 N = color I = 14;

	SU  T = 65 C = 192 N = color I = 14;
	SU  T = 66 C = 192 N = color I = 14;
	SU  T = 67 C = 192 N = color I = 14;
	SU  T = 68 C = 192 N = color I = 14;

	SU  T = 65 C = 193 N = color I = 14;
	SU  T = 66 C = 193 N = color I = 14;
	SU  T = 67 C = 193 N = color I = 14;
	SU  T = 68 C = 193 N = color I = 14;

	SU  T = 65 C = 194 N = color I = 14;
	SU  T = 66 C = 194 N = color I = 14;
	SU  T = 67 C = 194 N = color I = 14;
	SU  T = 68 C = 194 N = color I = 14;

	SU  T = 65 C = 195 N = color I = 14;
	SU  T = 66 C = 195 N = color I = 14;
	SU  T = 67 C = 195 N = color I = 14;
	SU  T = 68 C = 195 N = color I = 14;

	SU  T = 65 C = 196 N = color I = 14;
	SU  T = 66 C = 196 N = color I = 14;
	SU  T = 67 C = 196 N = color I = 14;
	SU  T = 68 C = 196 N = color I = 14;

	SU  T = 65 C = 197 N = color I = 14;
	SU  T = 66 C = 197 N = color I = 14;
	SU  T = 67 C = 197 N = color I = 14;
	SU  T = 68 C = 197 N = color I = 14;

	SU  T = 65 C = 198 N = color I = 14;
	SU  T = 66 C = 198 N = color I = 14;
	SU  T = 67 C = 198 N = color I = 14;
	SU  T = 68 C = 198 N = color I = 14;

	SU  T = 65 C = 199 N = color I = 14;
	SU  T = 66 C = 199 N = color I = 14;
	SU  T = 67 C = 199 N = color I = 14;
	SU  T = 68 C = 199 N = color I = 14;

	SU  T = 65 C = 200 N = color I = 14;
	SU  T = 66 C = 200 N = color I = 14;
	SU  T = 67 C = 200 N = color I = 14;
	SU  T = 68 C = 200 N = color I = 14;

	SU  T = 65 C = 201 N = color I = 14;
	SU  T = 66 C = 201 N = color I = 14;
	SU  T = 67 C = 201 N = color I = 14;
	SU  T = 68 C = 201 N = color I = 14;

	SU  T = 65 C = 202 N = color I = 14;
	SU  T = 66 C = 202 N = color I = 14;
	SU  T = 67 C = 202 N = color I = 14;
	SU  T = 68 C = 202 N = color I = 14;

	SU  T = 65 C = 203 N = color I = 14;
	SU  T = 66 C = 203 N = color I = 14;
	SU  T = 67 C = 203 N = color I = 14;
	SU  T = 68 C = 203 N = color I = 14;

	SU  T = 65 C = 204 N = color I = 14;
	SU  T = 66 C = 204 N = color I = 14;
	SU  T = 67 C = 204 N = color I = 14;
	SU  T = 68 C = 204 N = color I = 14;

	SU  T = 65 C = 205 N = color I = 14;
	SU  T = 66 C = 205 N = color I = 14;
	SU  T = 67 C = 205 N = color I = 14;
	SU  T = 68 C = 205 N = color I = 14;

	SU  T = 65 C = 206 N = color I = 14;
	SU  T = 66 C = 206 N = color I = 14;
	SU  T = 67 C = 206 N = color I = 14;
	SU  T = 68 C = 206 N = color I = 14;

	SU  T = 65 C = 207 N = color I = 14;
	SU  T = 66 C = 207 N = color I = 14;
	SU  T = 67 C = 207 N = color I = 14;
	SU  T = 68 C = 207 N = color I = 14;

	SU  T = 65 C = 208 N = color I = 14;
	SU  T = 66 C = 208 N = color I = 14;
	SU  T = 67 C = 208 N = color I = 14;
	SU  T = 68 C = 208 N = color I = 14;

	SU  T = 65 C = 209 N = color I = 14;
	SU  T = 66 C = 209 N = color I = 14;
	SU  T = 67 C = 209 N = color I = 14;
	SU  T = 68 C = 209 N = color I = 14;

	SU  T = 65 C = 210 N = color I = 14;
	SU  T = 66 C = 210 N = color I = 14;
	SU  T = 67 C = 210 N = color I = 14;
	SU  T = 68 C = 210 N = color I = 14;

	SU  T = 65 C = 211 N = color I = 14;
	SU  T = 66 C = 211 N = color I = 14;
	SU  T = 67 C = 211 N = color I = 14;
	SU  T = 68 C = 211 N = color I = 14;

	SU  T = 65 C = 212 N = color I = 14;
	SU  T = 66 C = 212 N = color I = 14;
	SU  T = 67 C = 212 N = color I = 14;
	SU  T = 68 C = 212 N = color I = 14;

	SU  T = 65 C = 213 N = color I = 14;
	SU  T = 66 C = 213 N = color I = 14;
	SU  T = 67 C = 213 N = color I = 14;
	SU  T = 68 C = 213 N = color I = 14;

	SU  T = 65 C = 214 N = color I = 14;
	SU  T = 66 C = 214 N = color I = 14;
	SU  T = 67 C = 214 N = color I = 14;
	SU  T = 68 C = 214 N = color I = 14;

	SU  T = 65 C = 215 N = color I = 14;
	SU  T = 66 C = 215 N = color I = 14;
	SU  T = 67 C = 215 N = color I = 14;
	SU  T = 68 C = 215 N = color I = 14;

	SU  T = 65 C = 216 N = color I = 14;
	SU  T = 66 C = 216 N = color I = 14;
	SU  T = 67 C = 216 N = color I = 14;
	SU  T = 68 C = 216 N = color I = 14;

	SU  T = 65 C = 217 N = color I = 14;
	SU  T = 66 C = 217 N = color I = 14;
	SU  T = 67 C = 217 N = color I = 14;
	SU  T = 68 C = 217 N = color I = 14;

	SU  T = 65 C = 218 N = color I = 14;
	SU  T = 66 C = 218 N = color I = 14;
	SU  T = 67 C = 218 N = color I = 14;
	SU  T = 68 C = 218 N = color I = 14;

	SU  T = 65 C = 219 N = color I = 14;
	SU  T = 66 C = 219 N = color I = 14;
	SU  T = 67 C = 219 N = color I = 14;
	SU  T = 68 C = 219 N = color I = 14;

	SU  T = 65 C = 220 N = color I = 14;
	SU  T = 66 C = 220 N = color I = 14;
	SU  T = 67 C = 220 N = color I = 14;
	SU  T = 68 C = 220 N = color I = 14;

	SU  T = 65 C = 221 N = color I = 14;
	SU  T = 66 C = 221 N = color I = 14;
	SU  T = 67 C = 221 N = color I = 14;
	SU  T = 68 C = 221 N = color I = 14;

	SU  T = 65 C = 222 N = color I = 14;
	SU  T = 66 C = 222 N = color I = 14;
	SU  T = 67 C = 222 N = color I = 14;
	SU  T = 68 C = 222 N = color I = 14;

	SU  T = 65 C = 223 N = color I = 14;
	SU  T = 66 C = 223 N = color I = 14;
	SU  T = 67 C = 223 N = color I = 14;
	SU  T = 68 C = 223 N = color I = 14;

	SU  T = 65 C = 224 N = color I = 14;
	SU  T = 66 C = 224 N = color I = 14;
	SU  T = 67 C = 224 N = color I = 14;
	SU  T = 68 C = 224 N = color I = 14;

	SU  T = 65 C = 225 N = color I = 14;
	SU  T = 66 C = 225 N = color I = 14;
	SU  T = 67 C = 225 N = color I = 14;
	SU  T = 68 C = 225 N = color I = 14;

	SU  T = 65 C = 226 N = color I = 14;
	SU  T = 66 C = 226 N = color I = 14;
	SU  T = 67 C = 226 N = color I = 14;
	SU  T = 68 C = 226 N = color I = 14;

	SU  T = 65 C = 227 N = color I = 14;
	SU  T = 66 C = 227 N = color I = 14;
	SU  T = 67 C = 227 N = color I = 14;
	SU  T = 68 C = 227 N = color I = 14;

	SU  T = 65 C = 228 N = color I = 14;
	SU  T = 66 C = 228 N = color I = 14;
	SU  T = 67 C = 228 N = color I = 14;
	SU  T = 68 C = 228 N = color I = 14;

	SU  T = 65 C = 229 N = color I = 14;
	SU  T = 66 C = 229 N = color I = 14;
	SU  T = 67 C = 229 N = color I = 14;
	SU  T = 68 C = 229 N = color I = 14;

	SU  T = 65 C = 230 N = color I = 14;
	SU  T = 66 C = 230 N = color I = 14;
	SU  T = 67 C = 230 N = color I = 14;
	SU  T = 68 C = 230 N = color I = 14;

	SU  T = 65 C = 231 N = color I = 14;
	SU  T = 66 C = 231 N = color I = 14;
	SU  T = 67 C = 231 N = color I = 14;
	SU  T = 68 C = 231 N = color I = 14;

	SU  T = 65 C = 232 N = color I = 14;
	SU  T = 66 C = 232 N = color I = 14;
	SU  T = 67 C = 232 N = color I = 14;
	SU  T = 68 C = 232 N = color I = 14;

	SU  T = 65 C = 233 N = color I = 14;
	SU  T = 66 C = 233 N = color I = 14;
	SU  T = 67 C = 233 N = color I = 14;
	SU  T = 68 C = 233 N = color I = 14;

	SU  T = 65 C = 234 N = color I = 14;
	SU  T = 66 C = 234 N = color I = 14;
	SU  T = 67 C = 234 N = color I = 14;
	SU  T = 68 C = 234 N = color I = 14;

	SU  T = 65 C = 235 N = color I = 14;
	SU  T = 66 C = 235 N = color I = 14;
	SU  T = 67 C = 235 N = color I = 14;
	SU  T = 68 C = 235 N = color I = 14;

	SU  T = 65 C = 236 N = color I = 14;
	SU  T = 66 C = 236 N = color I = 14;
	SU  T = 67 C = 236 N = color I = 14;
	SU  T = 68 C = 236 N = color I = 14;

	SU  T = 65 C = 237 N = color I = 14;
	SU  T = 66 C = 237 N = color I = 14;
	SU  T = 67 C = 237 N = color I = 14;
	SU  T = 68 C = 237 N = color I = 14;

	SU  T = 65 C = 238 N = color I = 14;
	SU  T = 66 C = 238 N = color I = 14;
	SU  T = 67 C = 238 N = color I = 14;
	SU  T = 68 C = 238 N = color I = 14;

	SU  T = 65 C = 239 N = color I = 14;
	SU  T = 66 C = 239 N = color I = 14;
	SU  T = 67 C = 239 N = color I = 14;
	SU  T = 68 C = 239 N = color I = 14;

	SU  T = 65 C = 240 N = color I = 14;
	SU  T = 66 C = 240 N = color I = 14;
	SU  T = 67 C = 240 N = color I = 14;
	SU  T = 68 C = 240 N = color I = 14;

	SU  T = 65 C = 241 N = color I = 14;
	SU  T = 66 C = 241 N = color I = 14;
	SU  T = 67 C = 241 N = color I = 14;
	SU  T = 68 C = 241 N = color I = 14;

	SU  T = 65 C = 242 N = color I = 14;
	SU  T = 66 C = 242 N = color I = 14;
	SU  T = 67 C = 242 N = color I = 14;
	SU  T = 68 C = 242 N = color I = 14;

	SU  T = 65 C = 243 N = color I = 14;
	SU  T = 66 C = 243 N = color I = 14;
	SU  T = 67 C = 243 N = color I = 14;
	SU  T = 68 C = 243 N = color I = 14;

	SU  T = 65 C = 244 N = color I = 14;
	SU  T = 66 C = 244 N = color I = 14;
	SU  T = 67 C = 244 N = color I = 14;
	SU  T = 68 C = 244 N = color I = 14;

	SU  T = 65 C = 245 N = color I = 14;
	SU  T = 66 C = 245 N = color I = 14;
	SU  T = 67 C = 245 N = color I = 14;
	SU  T = 68 C = 245 N = color I = 14;

	SU  T = 65 C = 246 N = color I = 14;
	SU  T = 66 C = 246 N = color I = 14;
	SU  T = 67 C = 246 N = color I = 14;
	SU  T = 68 C = 246 N = color I = 14;

	SU  T = 65 C = 247 N = color I = 14;
	SU  T = 66 C = 247 N = color I = 14;
	SU  T = 67 C = 247 N = color I = 14;
	SU  T = 68 C = 247 N = color I = 14;

	SU  T = 65 C = 248 N = color I = 14;
	SU  T = 66 C = 248 N = color I = 14;
	SU  T = 67 C = 248 N = color I = 14;
	SU  T = 68 C = 248 N = color I = 14;

	SU  T = 65 C = 249 N = color I = 14;
	SU  T = 66 C = 249 N = color I = 14;
	SU  T = 67 C = 249 N = color I = 14;
	SU  T = 68 C = 249 N = color I = 14;

	SU  T = 65 C = 250 N = color I = 14;
	SU  T = 66 C = 250 N = color I = 14;
	SU  T = 67 C = 250 N = color I = 14;
	SU  T = 68 C = 250 N = color I = 14;

	SU  T = 65 C = 251 N = color I = 14;
	SU  T = 66 C = 251 N = color I = 14;
	SU  T = 67 C = 251 N = color I = 14;
	SU  T = 68 C = 251 N = color I = 14;

	SU  T = 65 C = 252 N = color I = 14;
	SU  T = 66 C = 252 N = color I = 14;
	SU  T = 67 C = 252 N = color I = 14;
	SU  T = 68 C = 252 N = color I = 14;

	SU  T = 65 C = 253 N = color I = 14;
	SU  T = 66 C = 253 N = color I = 14;
	SU  T = 67 C = 253 N = color I = 14;
	SU  T = 68 C = 253 N = color I = 14;

	SU  T = 65 C = 254 N = color I = 14;
	SU  T = 66 C = 254 N = color I = 14;
	SU  T = 67 C = 254 N = color I = 14;
	SU  T = 68 C = 254 N = color I = 14;

	SU  T = 65 C = 255 N = color I = 14;
	SU  T = 66 C = 255 N = color I = 14;
	SU  T = 67 C = 255 N = color I = 14;
	SU  T = 68 C = 255 N = color I = 14;

	SU  T = 65 C = 256 N = color I = 14;
	SU  T = 66 C = 256 N = color I = 14;
	SU  T = 67 C = 256 N = color I = 14;
	SU  T = 68 C = 256 N = color I = 14;

	SU  T = 65 C = 257 N = color I = 14;
	SU  T = 66 C = 257 N = color I = 14;
	SU  T = 67 C = 257 N = color I = 14;
	SU  T = 68 C = 257 N = color I = 14;

	SU  T = 65 C = 258 N = color I = 14;
	SU  T = 66 C = 258 N = color I = 14;
	SU  T = 67 C = 258 N = color I = 14;
	SU  T = 68 C = 258 N = color I = 14;

	SU  T = 65 C = 259 N = color I = 14;
	SU  T = 66 C = 259 N = color I = 14;
	SU  T = 67 C = 259 N = color I = 14;
	SU  T = 68 C = 259 N = color I = 14;

	SU  T = 65 C = 260 N = color I = 14;
	SU  T = 66 C = 260 N = color I = 14;
	SU  T = 67 C = 260 N = color I = 14;
	SU  T = 68 C = 260 N = color I = 14;

	SU  T = 65 C = 261 N = color I = 14;
	SU  T = 66 C = 261 N = color I = 14;
	SU  T = 67 C = 261 N = color I = 14;
	SU  T = 68 C = 261 N = color I = 14;

	SU  T = 65 C = 262 N = color I = 14;
	SU  T = 66 C = 262 N = color I = 14;
	SU  T = 67 C = 262 N = color I = 14;
	SU  T = 68 C = 262 N = color I = 14;

	SU  T = 65 C = 263 N = color I = 14;
	SU  T = 66 C = 263 N = color I = 14;
	SU  T = 67 C = 263 N = color I = 14;
	SU  T = 68 C = 263 N = color I = 14;

	SU  T = 65 C = 264 N = color I = 14;
	SU  T = 66 C = 264 N = color I = 14;
	SU  T = 67 C = 264 N = color I = 14;
	SU  T = 68 C = 264 N = color I = 14;

	SU  T = 65 C = 265 N = color I = 14;
	SU  T = 66 C = 265 N = color I = 14;
	SU  T = 67 C = 265 N = color I = 14;
	SU  T = 68 C = 265 N = color I = 14;

	SU  T = 65 C = 266 N = color I = 14;
	SU  T = 66 C = 266 N = color I = 14;
	SU  T = 67 C = 266 N = color I = 14;
	SU  T = 68 C = 266 N = color I = 14;

	SU  T = 65 C = 267 N = color I = 14;
	SU  T = 66 C = 267 N = color I = 14;
	SU  T = 67 C = 267 N = color I = 14;
	SU  T = 68 C = 267 N = color I = 14;

	SU  T = 65 C = 268 N = color I = 14;
	SU  T = 66 C = 268 N = color I = 14;
	SU  T = 67 C = 268 N = color I = 14;
	SU  T = 68 C = 268 N = color I = 14;

	SU  T = 65 C = 269 N = color I = 14;
	SU  T = 66 C = 269 N = color I = 14;
	SU  T = 67 C = 269 N = color I = 14;
	SU  T = 68 C = 269 N = color I = 14;

	SU  T = 65 C = 270 N = color I = 14;
	SU  T = 66 C = 270 N = color I = 14;
	SU  T = 67 C = 270 N = color I = 14;
	SU  T = 68 C = 270 N = color I = 14;

	SU  T = 65 C = 271 N = color I = 14;
	SU  T = 66 C = 271 N = color I = 14;
	SU  T = 67 C = 271 N = color I = 14;
	SU  T = 68 C = 271 N = color I = 14;

	SU  T = 65 C = 272 N = color I = 14;
	SU  T = 66 C = 272 N = color I = 14;
	SU  T = 67 C = 272 N = color I = 14;
	SU  T = 68 C = 272 N = color I = 14;

	SU  T = 65 C = 273 N = color I = 14;
	SU  T = 66 C = 273 N = color I = 14;
	SU  T = 67 C = 273 N = color I = 14;
	SU  T = 68 C = 273 N = color I = 14;

	SU  T = 65 C = 274 N = color I = 14;
	SU  T = 66 C = 274 N = color I = 14;
	SU  T = 67 C = 274 N = color I = 14;
	SU  T = 68 C = 274 N = color I = 14;

	SU  T = 65 C = 275 N = color I = 14;
	SU  T = 66 C = 275 N = color I = 14;
	SU  T = 67 C = 275 N = color I = 14;
	SU  T = 68 C = 275 N = color I = 14;

	SU  T = 65 C = 276 N = color I = 14;
	SU  T = 66 C = 276 N = color I = 14;
	SU  T = 67 C = 276 N = color I = 14;
	SU  T = 68 C = 276 N = color I = 14;

	SU  T = 65 C = 277 N = color I = 14;
	SU  T = 66 C = 277 N = color I = 14;
	SU  T = 67 C = 277 N = color I = 14;
	SU  T = 68 C = 277 N = color I = 14;

	SU  T = 65 C = 278 N = color I = 14;
	SU  T = 66 C = 278 N = color I = 14;
	SU  T = 67 C = 278 N = color I = 14;
	SU  T = 68 C = 278 N = color I = 14;

	SU  T = 65 C = 279 N = color I = 14;
	SU  T = 66 C = 279 N = color I = 14;
	SU  T = 67 C = 279 N = color I = 14;
	SU  T = 68 C = 279 N = color I = 14;

	SU  T = 65 C = 280 N = color I = 14;
	SU  T = 66 C = 280 N = color I = 14;
	SU  T = 67 C = 280 N = color I = 14;
	SU  T = 68 C = 280 N = color I = 14;

	SU  T = 65 C = 281 N = color I = 14;
	SU  T = 66 C = 281 N = color I = 14;
	SU  T = 67 C = 281 N = color I = 14;
	SU  T = 68 C = 281 N = color I = 14;

	SU  T = 65 C = 282 N = color I = 14;
	SU  T = 66 C = 282 N = color I = 14;
	SU  T = 67 C = 282 N = color I = 14;
	SU  T = 68 C = 282 N = color I = 14;

	SU  T = 65 C = 283 N = color I = 14;
	SU  T = 66 C = 283 N = color I = 14;
	SU  T = 67 C = 283 N = color I = 14;
	SU  T = 68 C = 283 N = color I = 14;

	SU  T = 65 C = 284 N = color I = 14;
	SU  T = 66 C = 284 N = color I = 14;
	SU  T = 67 C = 284 N = color I = 14;
	SU  T = 68 C = 284 N = color I = 14;

	SU  T = 65 C = 285 N = color I = 14;
	SU  T = 66 C = 285 N = color I = 14;
	SU  T = 67 C = 285 N = color I = 14;
	SU  T = 68 C = 285 N = color I = 14;

	SU  T = 65 C = 286 N = color I = 14;
	SU  T = 66 C = 286 N = color I = 14;
	SU  T = 67 C = 286 N = color I = 14;
	SU  T = 68 C = 286 N = color I = 14;

	SU  T = 65 C = 287 N = color I = 14;
	SU  T = 66 C = 287 N = color I = 14;
	SU  T = 67 C = 287 N = color I = 14;
	SU  T = 68 C = 287 N = color I = 14;

	SU  T = 65 C = 288 N = color I = 14;
	SU  T = 66 C = 288 N = color I = 14;
	SU  T = 67 C = 288 N = color I = 14;
	SU  T = 68 C = 288 N = color I = 14;

	SU  T = 65 C = 289 N = color I = 14;
	SU  T = 66 C = 289 N = color I = 14;
	SU  T = 67 C = 289 N = color I = 14;
	SU  T = 68 C = 289 N = color I = 14;

	SU  T = 65 C = 290 N = color I = 14;
	SU  T = 66 C = 290 N = color I = 14;
	SU  T = 67 C = 290 N = color I = 14;
	SU  T = 68 C = 290 N = color I = 14;

	SU  T = 65 C = 291 N = color I = 14;
	SU  T = 66 C = 291 N = color I = 14;
	SU  T = 67 C = 291 N = color I = 14;
	SU  T = 68 C = 291 N = color I = 14;

	SU  T = 65 C = 292 N = color I = 14;
	SU  T = 66 C = 292 N = color I = 14;
	SU  T = 67 C = 292 N = color I = 14;
	SU  T = 68 C = 292 N = color I = 14;

	SU  T = 65 C = 293 N = color I = 14;
	SU  T = 66 C = 293 N = color I = 14;
	SU  T = 67 C = 293 N = color I = 14;
	SU  T = 68 C = 293 N = color I = 14;

	SU  T = 65 C = 294 N = color I = 14;
	SU  T = 66 C = 294 N = color I = 14;
	SU  T = 67 C = 294 N = color I = 14;
	SU  T = 68 C = 294 N = color I = 14;

	SU  T = 65 C = 295 N = color I = 14;
	SU  T = 66 C = 295 N = color I = 14;
	SU  T = 67 C = 295 N = color I = 14;
	SU  T = 68 C = 295 N = color I = 14;

	SU  T = 65 C = 296 N = color I = 14;
	SU  T = 66 C = 296 N = color I = 14;
	SU  T = 67 C = 296 N = color I = 14;
	SU  T = 68 C = 296 N = color I = 14;

	SU  T = 65 C = 297 N = color I = 14;
	SU  T = 66 C = 297 N = color I = 14;
	SU  T = 67 C = 297 N = color I = 14;
	SU  T = 68 C = 297 N = color I = 14;

	SU  T = 65 C = 298 N = color I = 14;
	SU  T = 66 C = 298 N = color I = 14;
	SU  T = 67 C = 298 N = color I = 14;
	SU  T = 68 C = 298 N = color I = 14;

	SU  T = 65 C = 299 N = color I = 14;
	SU  T = 66 C = 299 N = color I = 14;
	SU  T = 67 C = 299 N = color I = 14;
	SU  T = 68 C = 299 N = color I = 14;

	SU  T = 65 C = 300 N = color I = 14;
	SU  T = 66 C = 300 N = color I = 14;
	SU  T = 67 C = 300 N = color I = 14;
	SU  T = 68 C = 300 N = color I = 14;

	SU  T = 65 C = 301 N = color I = 14;
	SU  T = 66 C = 301 N = color I = 14;
	SU  T = 67 C = 301 N = color I = 14;
	SU  T = 68 C = 301 N = color I = 14;

	SU  T = 65 C = 302 N = color I = 14;
	SU  T = 66 C = 302 N = color I = 14;
	SU  T = 67 C = 302 N = color I = 14;
	SU  T = 68 C = 302 N = color I = 14;

	SU  T = 65 C = 303 N = color I = 14;
	SU  T = 66 C = 303 N = color I = 14;
	SU  T = 67 C = 303 N = color I = 14;
	SU  T = 68 C = 303 N = color I = 14;

	SU  T = 65 C = 304 N = color I = 14;
	SU  T = 66 C = 304 N = color I = 14;
	SU  T = 67 C = 304 N = color I = 14;
	SU  T = 68 C = 304 N = color I = 14;

	SU  T = 65 C = 305 N = color I = 14;
	SU  T = 66 C = 305 N = color I = 14;
	SU  T = 67 C = 305 N = color I = 14;
	SU  T = 68 C = 305 N = color I = 14;

	SU  T = 65 C = 306 N = color I = 14;
	SU  T = 66 C = 306 N = color I = 14;
	SU  T = 67 C = 306 N = color I = 14;
	SU  T = 68 C = 306 N = color I = 14;

	SU  T = 65 C = 307 N = color I = 14;
	SU  T = 66 C = 307 N = color I = 14;
	SU  T = 67 C = 307 N = color I = 14;
	SU  T = 68 C = 307 N = color I = 14;

	SU  T = 65 C = 308 N = color I = 14;
	SU  T = 66 C = 308 N = color I = 14;
	SU  T = 67 C = 308 N = color I = 14;
	SU  T = 68 C = 308 N = color I = 14;

	SU  T = 65 C = 309 N = color I = 14;
	SU  T = 66 C = 309 N = color I = 14;
	SU  T = 67 C = 309 N = color I = 14;
	SU  T = 68 C = 309 N = color I = 14;

	SU  T = 65 C = 310 N = color I = 14;
	SU  T = 66 C = 310 N = color I = 14;
	SU  T = 67 C = 310 N = color I = 14;
	SU  T = 68 C = 310 N = color I = 14;

	SU  T = 65 C = 311 N = color I = 14;
	SU  T = 66 C = 311 N = color I = 14;
	SU  T = 67 C = 311 N = color I = 14;
	SU  T = 68 C = 311 N = color I = 14;

	SU  T = 65 C = 312 N = color I = 14;
	SU  T = 66 C = 312 N = color I = 14;
	SU  T = 67 C = 312 N = color I = 14;
	SU  T = 68 C = 312 N = color I = 14;

	SU  T = 65 C = 313 N = color I = 14;
	SU  T = 66 C = 313 N = color I = 14;
	SU  T = 67 C = 313 N = color I = 14;
	SU  T = 68 C = 313 N = color I = 14;

	SU  T = 65 C = 314 N = color I = 14;
	SU  T = 66 C = 314 N = color I = 14;
	SU  T = 67 C = 314 N = color I = 14;
	SU  T = 68 C = 314 N = color I = 14;

	SU  T = 65 C = 315 N = color I = 14;
	SU  T = 66 C = 315 N = color I = 14;
	SU  T = 67 C = 315 N = color I = 14;
	SU  T = 68 C = 315 N = color I = 14;

	SU  T = 65 C = 316 N = color I = 14;
	SU  T = 66 C = 316 N = color I = 14;
	SU  T = 67 C = 316 N = color I = 14;
	SU  T = 68 C = 316 N = color I = 14;

	SU  T = 65 C = 317 N = color I = 14;
	SU  T = 66 C = 317 N = color I = 14;
	SU  T = 67 C = 317 N = color I = 14;
	SU  T = 68 C = 317 N = color I = 14;

	SU  T = 65 C = 318 N = color I = 14;
	SU  T = 66 C = 318 N = color I = 14;
	SU  T = 67 C = 318 N = color I = 14;
	SU  T = 68 C = 318 N = color I = 14;

	SU  T = 65 C = 319 N = color I = 14;
	SU  T = 66 C = 319 N = color I = 14;
	SU  T = 67 C = 319 N = color I = 14;
	SU  T = 68 C = 319 N = color I = 14;

	SU  T = 65 C = 320 N = color I = 14;
	SU  T = 66 C = 320 N = color I = 14;
	SU  T = 67 C = 320 N = color I = 14;
	SU  T = 68 C = 320 N = color I = 14;

	SU  T = 65 C = 321 N = color I = 14;
	SU  T = 66 C = 321 N = color I = 14;
	SU  T = 67 C = 321 N = color I = 14;
	SU  T = 68 C = 321 N = color I = 14;

	SU  T = 65 C = 322 N = color I = 14;
	SU  T = 66 C = 322 N = color I = 14;
	SU  T = 67 C = 322 N = color I = 14;
	SU  T = 68 C = 322 N = color I = 14;

	SU  T = 65 C = 323 N = color I = 14;
	SU  T = 66 C = 323 N = color I = 14;
	SU  T = 67 C = 323 N = color I = 14;
	SU  T = 68 C = 323 N = color I = 14;

	SU  T = 65 C = 324 N = color I = 14;
	SU  T = 66 C = 324 N = color I = 14;
	SU  T = 67 C = 324 N = color I = 14;
	SU  T = 68 C = 324 N = color I = 14;

	SU  T = 65 C = 325 N = color I = 14;
	SU  T = 66 C = 325 N = color I = 14;
	SU  T = 67 C = 325 N = color I = 14;
	SU  T = 68 C = 325 N = color I = 14;

	SU  T = 65 C = 326 N = color I = 14;
	SU  T = 66 C = 326 N = color I = 14;
	SU  T = 67 C = 326 N = color I = 14;
	SU  T = 68 C = 326 N = color I = 14;

	SU  T = 65 C = 327 N = color I = 14;
	SU  T = 66 C = 327 N = color I = 14;
	SU  T = 67 C = 327 N = color I = 14;
	SU  T = 68 C = 327 N = color I = 14;

	SU  T = 65 C = 328 N = color I = 14;
	SU  T = 66 C = 328 N = color I = 14;
	SU  T = 67 C = 328 N = color I = 14;
	SU  T = 68 C = 328 N = color I = 14;

	SU  T = 65 C = 329 N = color I = 14;
	SU  T = 66 C = 329 N = color I = 14;
	SU  T = 67 C = 329 N = color I = 14;
	SU  T = 68 C = 329 N = color I = 14;

	SU  T = 65 C = 330 N = color I = 14;
	SU  T = 66 C = 330 N = color I = 14;
	SU  T = 67 C = 330 N = color I = 14;
	SU  T = 68 C = 330 N = color I = 14;

	SU  T = 65 C = 331 N = color I = 14;
	SU  T = 66 C = 331 N = color I = 14;
	SU  T = 67 C = 331 N = color I = 14;
	SU  T = 68 C = 331 N = color I = 14;

	SU  T = 65 C = 332 N = color I = 14;
	SU  T = 66 C = 332 N = color I = 14;
	SU  T = 67 C = 332 N = color I = 14;
	SU  T = 68 C = 332 N = color I = 14;

	SU  T = 65 C = 333 N = color I = 14;
	SU  T = 66 C = 333 N = color I = 14;
	SU  T = 67 C = 333 N = color I = 14;
	SU  T = 68 C = 333 N = color I = 14;

	SU  T = 65 C = 334 N = color I = 14;
	SU  T = 66 C = 334 N = color I = 14;
	SU  T = 67 C = 334 N = color I = 14;
	SU  T = 68 C = 334 N = color I = 14;

	SU  T = 65 C = 335 N = color I = 14;
	SU  T = 66 C = 335 N = color I = 14;
	SU  T = 67 C = 335 N = color I = 14;
	SU  T = 68 C = 335 N = color I = 14;

	SU  T = 65 C = 336 N = color I = 14;
	SU  T = 66 C = 336 N = color I = 14;
	SU  T = 67 C = 336 N = color I = 14;
	SU  T = 68 C = 336 N = color I = 14;

	SU  T = 65 C = 337 N = color I = 14;
	SU  T = 66 C = 337 N = color I = 14;
	SU  T = 67 C = 337 N = color I = 14;
	SU  T = 68 C = 337 N = color I = 14;

	SU  T = 65 C = 338 N = color I = 14;
	SU  T = 66 C = 338 N = color I = 14;
	SU  T = 67 C = 338 N = color I = 14;
	SU  T = 68 C = 338 N = color I = 14;

	SU  T = 65 C = 339 N = color I = 14;
	SU  T = 66 C = 339 N = color I = 14;
	SU  T = 67 C = 339 N = color I = 14;
	SU  T = 68 C = 339 N = color I = 14;

	SU  T = 65 C = 340 N = color I = 14;
	SU  T = 66 C = 340 N = color I = 14;
	SU  T = 67 C = 340 N = color I = 14;
	SU  T = 68 C = 340 N = color I = 14;

	SU  T = 65 C = 341 N = color I = 14;
	SU  T = 66 C = 341 N = color I = 14;
	SU  T = 67 C = 341 N = color I = 14;
	SU  T = 68 C = 341 N = color I = 14;

	SU  T = 65 C = 342 N = color I = 14;
	SU  T = 66 C = 342 N = color I = 14;
	SU  T = 67 C = 342 N = color I = 14;
	SU  T = 68 C = 342 N = color I = 14;

	SU  T = 65 C = 343 N = color I = 14;
	SU  T = 66 C = 343 N = color I = 14;
	SU  T = 67 C = 343 N = color I = 14;
	SU  T = 68 C = 343 N = color I = 14;

	SU  T = 65 C = 344 N = color I = 14;
	SU  T = 66 C = 344 N = color I = 14;
	SU  T = 67 C = 344 N = color I = 14;
	SU  T = 68 C = 344 N = color I = 14;

	SU  T = 65 C = 345 N = color I = 14;
	SU  T = 66 C = 345 N = color I = 14;
	SU  T = 67 C = 345 N = color I = 14;
	SU  T = 68 C = 345 N = color I = 14;

	SU  T = 65 C = 346 N = color I = 14;
	SU  T = 66 C = 346 N = color I = 14;
	SU  T = 67 C = 346 N = color I = 14;
	SU  T = 68 C = 346 N = color I = 14;

	SU  T = 65 C = 347 N = color I = 14;
	SU  T = 66 C = 347 N = color I = 14;
	SU  T = 67 C = 347 N = color I = 14;
	SU  T = 68 C = 347 N = color I = 14;

	SU  T = 65 C = 348 N = color I = 14;
	SU  T = 66 C = 348 N = color I = 14;
	SU  T = 67 C = 348 N = color I = 14;
	SU  T = 68 C = 348 N = color I = 14;

	SU  T = 65 C = 349 N = color I = 14;
	SU  T = 66 C = 349 N = color I = 14;
	SU  T = 67 C = 349 N = color I = 14;
	SU  T = 68 C = 349 N = color I = 14;

	SU  T = 65 C = 350 N = color I = 14;
	SU  T = 66 C = 350 N = color I = 14;
	SU  T = 67 C = 350 N = color I = 14;
	SU  T = 68 C = 350 N = color I = 14;

	SU  T = 65 C = 351 N = color I = 14;
	SU  T = 66 C = 351 N = color I = 14;
	SU  T = 67 C = 351 N = color I = 14;
	SU  T = 68 C = 351 N = color I = 14;

	SU  T = 65 C = 352 N = color I = 14;
	SU  T = 66 C = 352 N = color I = 14;
	SU  T = 67 C = 352 N = color I = 14;
	SU  T = 68 C = 352 N = color I = 14;

	SU  T = 65 C = 353 N = color I = 14;
	SU  T = 66 C = 353 N = color I = 14;
	SU  T = 67 C = 353 N = color I = 14;
	SU  T = 68 C = 353 N = color I = 14;

	SU  T = 65 C = 354 N = color I = 14;
	SU  T = 66 C = 354 N = color I = 14;
	SU  T = 67 C = 354 N = color I = 14;
	SU  T = 68 C = 354 N = color I = 14;

	SU  T = 65 C = 355 N = color I = 14;
	SU  T = 66 C = 355 N = color I = 14;
	SU  T = 67 C = 355 N = color I = 14;
	SU  T = 68 C = 355 N = color I = 14;

	SU  T = 65 C = 356 N = color I = 14;
	SU  T = 66 C = 356 N = color I = 14;
	SU  T = 67 C = 356 N = color I = 14;
	SU  T = 68 C = 356 N = color I = 14;

	SU  T = 65 C = 357 N = color I = 14;
	SU  T = 66 C = 357 N = color I = 14;
	SU  T = 67 C = 357 N = color I = 14;
	SU  T = 68 C = 357 N = color I = 14;

	SU  T = 65 C = 358 N = color I = 14;
	SU  T = 66 C = 358 N = color I = 14;
	SU  T = 67 C = 358 N = color I = 14;
	SU  T = 68 C = 358 N = color I = 14;

	SU  T = 65 C = 359 N = color I = 14;
	SU  T = 66 C = 359 N = color I = 14;
	SU  T = 67 C = 359 N = color I = 14;
	SU  T = 68 C = 359 N = color I = 14;

	SU  T = 65 C = 360 N = color I = 14;
	SU  T = 66 C = 360 N = color I = 14;
	SU  T = 67 C = 360 N = color I = 14;
	SU  T = 68 C = 360 N = color I = 14;

	SU  T = 65 C = 361 N = color I = 14;
	SU  T = 66 C = 361 N = color I = 14;
	SU  T = 67 C = 361 N = color I = 14;
	SU  T = 68 C = 361 N = color I = 14;

	SU  T = 65 C = 362 N = color I = 14;
	SU  T = 66 C = 362 N = color I = 14;
	SU  T = 67 C = 362 N = color I = 14;
	SU  T = 68 C = 362 N = color I = 14;

	SU  T = 65 C = 363 N = color I = 14;
	SU  T = 66 C = 363 N = color I = 14;
	SU  T = 67 C = 363 N = color I = 14;
	SU  T = 68 C = 363 N = color I = 14;

	SU  T = 65 C = 364 N = color I = 14;
	SU  T = 66 C = 364 N = color I = 14;
	SU  T = 67 C = 364 N = color I = 14;
	SU  T = 68 C = 364 N = color I = 14;

	SU  T = 65 C = 365 N = color I = 14;
	SU  T = 66 C = 365 N = color I = 14;
	SU  T = 67 C = 365 N = color I = 14;
	SU  T = 68 C = 365 N = color I = 14;

	SU  T = 65 C = 366 N = color I = 14;
	SU  T = 66 C = 366 N = color I = 14;
	SU  T = 67 C = 366 N = color I = 14;
	SU  T = 68 C = 366 N = color I = 14;

	SU  T = 65 C = 367 N = color I = 14;
	SU  T = 66 C = 367 N = color I = 14;
	SU  T = 67 C = 367 N = color I = 14;
	SU  T = 68 C = 367 N = color I = 14;

	SU  T = 65 C = 368 N = color I = 14;
	SU  T = 66 C = 368 N = color I = 14;
	SU  T = 67 C = 368 N = color I = 14;
	SU  T = 68 C = 368 N = color I = 14;

	SU  T = 65 C = 369 N = color I = 14;
	SU  T = 66 C = 369 N = color I = 14;
	SU  T = 67 C = 369 N = color I = 14;
	SU  T = 68 C = 369 N = color I = 14;

	SU  T = 65 C = 370 N = color I = 14;
	SU  T = 66 C = 370 N = color I = 14;
	SU  T = 67 C = 370 N = color I = 14;
	SU  T = 68 C = 370 N = color I = 14;

	SU  T = 65 C = 371 N = color I = 14;
	SU  T = 66 C = 371 N = color I = 14;
	SU  T = 67 C = 371 N = color I = 14;
	SU  T = 68 C = 371 N = color I = 14;

	SU  T = 65 C = 372 N = color I = 14;
	SU  T = 66 C = 372 N = color I = 14;
	SU  T = 67 C = 372 N = color I = 14;
	SU  T = 68 C = 372 N = color I = 14;

	SU  T = 65 C = 373 N = color I = 14;
	SU  T = 66 C = 373 N = color I = 14;
	SU  T = 67 C = 373 N = color I = 14;
	SU  T = 68 C = 373 N = color I = 14;

	SU  T = 65 C = 374 N = color I = 14;
	SU  T = 66 C = 374 N = color I = 14;
	SU  T = 67 C = 374 N = color I = 14;
	SU  T = 68 C = 374 N = color I = 14;

	SU  T = 65 C = 375 N = color I = 14;
	SU  T = 66 C = 375 N = color I = 14;
	SU  T = 67 C = 375 N = color I = 14;
	SU  T = 68 C = 375 N = color I = 14;

	SU  T = 65 C = 376 N = color I = 14;
	SU  T = 66 C = 376 N = color I = 14;
	SU  T = 67 C = 376 N = color I = 14;
	SU  T = 68 C = 376 N = color I = 14;

	SU  T = 65 C = 377 N = color I = 14;
	SU  T = 66 C = 377 N = color I = 14;
	SU  T = 67 C = 377 N = color I = 14;
	SU  T = 68 C = 377 N = color I = 14;

	SU  T = 65 C = 378 N = color I = 14;
	SU  T = 66 C = 378 N = color I = 14;
	SU  T = 67 C = 378 N = color I = 14;
	SU  T = 68 C = 378 N = color I = 14;

	SU  T = 65 C = 379 N = color I = 14;
	SU  T = 66 C = 379 N = color I = 14;
	SU  T = 67 C = 379 N = color I = 14;
	SU  T = 68 C = 379 N = color I = 14;

	SU  T = 65 C = 380 N = color I = 14;
	SU  T = 66 C = 380 N = color I = 14;
	SU  T = 67 C = 380 N = color I = 14;
	SU  T = 68 C = 380 N = color I = 14;

	SU  T = 65 C = 381 N = color I = 14;
	SU  T = 66 C = 381 N = color I = 14;
	SU  T = 67 C = 381 N = color I = 14;
	SU  T = 68 C = 381 N = color I = 14;

	SU  T = 65 C = 382 N = color I = 14;
	SU  T = 66 C = 382 N = color I = 14;
	SU  T = 67 C = 382 N = color I = 14;
	SU  T = 68 C = 382 N = color I = 14;

	SU  T = 65 C = 383 N = color I = 14;
	SU  T = 66 C = 383 N = color I = 14;
	SU  T = 67 C = 383 N = color I = 14;
	SU  T = 68 C = 383 N = color I = 14;

	SU  T = 65 C = 384 N = color I = 14;
	SU  T = 66 C = 384 N = color I = 14;
	SU  T = 67 C = 384 N = color I = 14;
	SU  T = 68 C = 384 N = color I = 14;

	SU  T = 65 C = 385 N = color I = 14;
	SU  T = 66 C = 385 N = color I = 14;
	SU  T = 67 C = 385 N = color I = 14;
	SU  T = 68 C = 385 N = color I = 14;

	SU  T = 65 C = 386 N = color I = 14;
	SU  T = 66 C = 386 N = color I = 14;
	SU  T = 67 C = 386 N = color I = 14;
	SU  T = 68 C = 386 N = color I = 14;

	SU  T = 65 C = 387 N = color I = 14;
	SU  T = 66 C = 387 N = color I = 14;
	SU  T = 67 C = 387 N = color I = 14;
	SU  T = 68 C = 387 N = color I = 14;

	SU  T = 65 C = 388 N = color I = 14;
	SU  T = 66 C = 388 N = color I = 14;
	SU  T = 67 C = 388 N = color I = 14;
	SU  T = 68 C = 388 N = color I = 14;

	SU  T = 65 C = 389 N = color I = 14;
	SU  T = 66 C = 389 N = color I = 14;
	SU  T = 67 C = 389 N = color I = 14;
	SU  T = 68 C = 389 N = color I = 14;

	SU  T = 65 C = 390 N = color I = 14;
	SU  T = 66 C = 390 N = color I = 14;
	SU  T = 67 C = 390 N = color I = 14;
	SU  T = 68 C = 390 N = color I = 14;

	SU  T = 65 C = 391 N = color I = 14;
	SU  T = 66 C = 391 N = color I = 14;
	SU  T = 67 C = 391 N = color I = 14;
	SU  T = 68 C = 391 N = color I = 14;

	SU  T = 65 C = 392 N = color I = 14;
	SU  T = 66 C = 392 N = color I = 14;
	SU  T = 67 C = 392 N = color I = 14;
	SU  T = 68 C = 392 N = color I = 14;

	SU  T = 65 C = 393 N = color I = 14;
	SU  T = 66 C = 393 N = color I = 14;
	SU  T = 67 C = 393 N = color I = 14;
	SU  T = 68 C = 393 N = color I = 14;

	SU  T = 65 C = 394 N = color I = 14;
	SU  T = 66 C = 394 N = color I = 14;
	SU  T = 67 C = 394 N = color I = 14;
	SU  T = 68 C = 394 N = color I = 14;

	SU  T = 65 C = 395 N = color I = 14;
	SU  T = 66 C = 395 N = color I = 14;
	SU  T = 67 C = 395 N = color I = 14;
	SU  T = 68 C = 395 N = color I = 14;

	SU  T = 65 C = 396 N = color I = 14;
	SU  T = 66 C = 396 N = color I = 14;
	SU  T = 67 C = 396 N = color I = 14;
	SU  T = 68 C = 396 N = color I = 14;

	SU  T = 65 C = 397 N = color I = 14;
	SU  T = 66 C = 397 N = color I = 14;
	SU  T = 67 C = 397 N = color I = 14;
	SU  T = 68 C = 397 N = color I = 14;

	SU  T = 65 C = 398 N = color I = 14;
	SU  T = 66 C = 398 N = color I = 14;
	SU  T = 67 C = 398 N = color I = 14;
	SU  T = 68 C = 398 N = color I = 14;

	SU  T = 65 C = 399 N = color I = 14;
	SU  T = 66 C = 399 N = color I = 14;
	SU  T = 67 C = 399 N = color I = 14;
	SU  T = 68 C = 399 N = color I = 14;

	SU  T = 65 C = 400 N = color I = 14;
	SU  T = 66 C = 400 N = color I = 14;
	SU  T = 67 C = 400 N = color I = 14;
	SU  T = 68 C = 400 N = color I = 14;

	SU  T = 65 C = 401 N = color I = 14;
	SU  T = 66 C = 401 N = color I = 14;
	SU  T = 67 C = 401 N = color I = 14;
	SU  T = 68 C = 401 N = color I = 14;

	SU  T = 65 C = 402 N = color I = 14;
	SU  T = 66 C = 402 N = color I = 14;
	SU  T = 67 C = 402 N = color I = 14;
	SU  T = 68 C = 402 N = color I = 14;

	SU  T = 65 C = 403 N = color I = 14;
	SU  T = 66 C = 403 N = color I = 14;
	SU  T = 67 C = 403 N = color I = 14;
	SU  T = 68 C = 403 N = color I = 14;

	SU  T = 65 C = 404 N = color I = 14;
	SU  T = 66 C = 404 N = color I = 14;
	SU  T = 67 C = 404 N = color I = 14;
	SU  T = 68 C = 404 N = color I = 14;

	SU  T = 65 C = 405 N = color I = 14;
	SU  T = 66 C = 405 N = color I = 14;
	SU  T = 67 C = 405 N = color I = 14;
	SU  T = 68 C = 405 N = color I = 14;

	SU  T = 65 C = 406 N = color I = 14;
	SU  T = 66 C = 406 N = color I = 14;
	SU  T = 67 C = 406 N = color I = 14;
	SU  T = 68 C = 406 N = color I = 14;

	SU  T = 65 C = 407 N = color I = 14;
	SU  T = 66 C = 407 N = color I = 14;
	SU  T = 67 C = 407 N = color I = 14;
	SU  T = 68 C = 407 N = color I = 14;

	SU  T = 65 C = 408 N = color I = 14;
	SU  T = 66 C = 408 N = color I = 14;
	SU  T = 67 C = 408 N = color I = 14;
	SU  T = 68 C = 408 N = color I = 14;

	SU  T = 65 C = 409 N = color I = 14;
	SU  T = 66 C = 409 N = color I = 14;
	SU  T = 67 C = 409 N = color I = 14;
	SU  T = 68 C = 409 N = color I = 14;

	SU  T = 65 C = 410 N = color I = 14;
	SU  T = 66 C = 410 N = color I = 14;
	SU  T = 67 C = 410 N = color I = 14;
	SU  T = 68 C = 410 N = color I = 14;

	SU  T = 65 C = 411 N = color I = 14;
	SU  T = 66 C = 411 N = color I = 14;
	SU  T = 67 C = 411 N = color I = 14;
	SU  T = 68 C = 411 N = color I = 14;

	SU  T = 65 C = 412 N = color I = 14;
	SU  T = 66 C = 412 N = color I = 14;
	SU  T = 67 C = 412 N = color I = 14;
	SU  T = 68 C = 412 N = color I = 14;

	SU  T = 65 C = 413 N = color I = 14;
	SU  T = 66 C = 413 N = color I = 14;
	SU  T = 67 C = 413 N = color I = 14;
	SU  T = 68 C = 413 N = color I = 14;

	SU  T = 65 C = 414 N = color I = 14;
	SU  T = 66 C = 414 N = color I = 14;
	SU  T = 67 C = 414 N = color I = 14;
	SU  T = 68 C = 414 N = color I = 14;

	SU  T = 65 C = 415 N = color I = 14;
	SU  T = 66 C = 415 N = color I = 14;
	SU  T = 67 C = 415 N = color I = 14;
	SU  T = 68 C = 415 N = color I = 14;

	SU  T = 65 C = 416 N = color I = 14;
	SU  T = 66 C = 416 N = color I = 14;
	SU  T = 67 C = 416 N = color I = 14;
	SU  T = 68 C = 416 N = color I = 14;

	SU  T = 65 C = 417 N = color I = 14;
	SU  T = 66 C = 417 N = color I = 14;
	SU  T = 67 C = 417 N = color I = 14;
	SU  T = 68 C = 417 N = color I = 14;

	SU  T = 65 C = 418 N = color I = 14;
	SU  T = 66 C = 418 N = color I = 14;
	SU  T = 67 C = 418 N = color I = 14;
	SU  T = 68 C = 418 N = color I = 14;

	SU  T = 65 C = 419 N = color I = 14;
	SU  T = 66 C = 419 N = color I = 14;
	SU  T = 67 C = 419 N = color I = 14;
	SU  T = 68 C = 419 N = color I = 14;

	SU  T = 65 C = 420 N = color I = 14;
	SU  T = 66 C = 420 N = color I = 14;
	SU  T = 67 C = 420 N = color I = 14;
	SU  T = 68 C = 420 N = color I = 14;

	SU  T = 65 C = 421 N = color I = 14;
	SU  T = 66 C = 421 N = color I = 14;
	SU  T = 67 C = 421 N = color I = 14;
	SU  T = 68 C = 421 N = color I = 14;

	SU  T = 65 C = 422 N = color I = 14;
	SU  T = 66 C = 422 N = color I = 14;
	SU  T = 67 C = 422 N = color I = 14;
	SU  T = 68 C = 422 N = color I = 14;

	SU  T = 65 C = 423 N = color I = 14;
	SU  T = 66 C = 423 N = color I = 14;
	SU  T = 67 C = 423 N = color I = 14;
	SU  T = 68 C = 423 N = color I = 14;

	SU  T = 65 C = 424 N = color I = 14;
	SU  T = 66 C = 424 N = color I = 14;
	SU  T = 67 C = 424 N = color I = 14;
	SU  T = 68 C = 424 N = color I = 14;

	SU  T = 65 C = 425 N = color I = 14;
	SU  T = 66 C = 425 N = color I = 14;
	SU  T = 67 C = 425 N = color I = 14;
	SU  T = 68 C = 425 N = color I = 14;

	SU  T = 65 C = 426 N = color I = 14;
	SU  T = 66 C = 426 N = color I = 14;
	SU  T = 67 C = 426 N = color I = 14;
	SU  T = 68 C = 426 N = color I = 14;

	SU  T = 65 C = 427 N = color I = 14;
	SU  T = 66 C = 427 N = color I = 14;
	SU  T = 67 C = 427 N = color I = 14;
	SU  T = 68 C = 427 N = color I = 14;

	SU  T = 65 C = 428 N = color I = 14;
	SU  T = 66 C = 428 N = color I = 14;
	SU  T = 67 C = 428 N = color I = 14;
	SU  T = 68 C = 428 N = color I = 14;

	SU  T = 65 C = 429 N = color I = 14;
	SU  T = 66 C = 429 N = color I = 14;
	SU  T = 67 C = 429 N = color I = 14;
	SU  T = 68 C = 429 N = color I = 14;

	SU  T = 65 C = 430 N = color I = 14;
	SU  T = 66 C = 430 N = color I = 14;
	SU  T = 67 C = 430 N = color I = 14;
	SU  T = 68 C = 430 N = color I = 14;

	SU  T = 65 C = 431 N = color I = 14;
	SU  T = 66 C = 431 N = color I = 14;
	SU  T = 67 C = 431 N = color I = 14;
	SU  T = 68 C = 431 N = color I = 14;

	SU  T = 65 C = 432 N = color I = 14;
	SU  T = 66 C = 432 N = color I = 14;
	SU  T = 67 C = 432 N = color I = 14;
	SU  T = 68 C = 432 N = color I = 14;

	SU  T = 65 C = 433 N = color I = 14;
	SU  T = 66 C = 433 N = color I = 14;
	SU  T = 67 C = 433 N = color I = 14;
	SU  T = 68 C = 433 N = color I = 14;

	SU  T = 65 C = 434 N = color I = 14;
	SU  T = 66 C = 434 N = color I = 14;
	SU  T = 67 C = 434 N = color I = 14;
	SU  T = 68 C = 434 N = color I = 14;

	SU  T = 65 C = 435 N = color I = 14;
	SU  T = 66 C = 435 N = color I = 14;
	SU  T = 67 C = 435 N = color I = 14;
	SU  T = 68 C = 435 N = color I = 14;

	SU  T = 65 C = 436 N = color I = 14;
	SU  T = 66 C = 436 N = color I = 14;
	SU  T = 67 C = 436 N = color I = 14;
	SU  T = 68 C = 436 N = color I = 14;

	SU  T = 65 C = 437 N = color I = 14;
	SU  T = 66 C = 437 N = color I = 14;
	SU  T = 67 C = 437 N = color I = 14;
	SU  T = 68 C = 437 N = color I = 14;

	SU  T = 65 C = 438 N = color I = 14;
	SU  T = 66 C = 438 N = color I = 14;
	SU  T = 67 C = 438 N = color I = 14;
	SU  T = 68 C = 438 N = color I = 14;

	SU  T = 65 C = 439 N = color I = 14;
	SU  T = 66 C = 439 N = color I = 14;
	SU  T = 67 C = 439 N = color I = 14;
	SU  T = 68 C = 439 N = color I = 14;

	SU  T = 65 C = 440 N = color I = 14;
	SU  T = 66 C = 440 N = color I = 14;
	SU  T = 67 C = 440 N = color I = 14;
	SU  T = 68 C = 440 N = color I = 14;

	SU  T = 65 C = 441 N = color I = 14;
	SU  T = 66 C = 441 N = color I = 14;
	SU  T = 67 C = 441 N = color I = 14;
	SU  T = 68 C = 441 N = color I = 14;

	SU  T = 65 C = 442 N = color I = 14;
	SU  T = 66 C = 442 N = color I = 14;
	SU  T = 67 C = 442 N = color I = 14;
	SU  T = 68 C = 442 N = color I = 14;

	SU  T = 65 C = 443 N = color I = 14;
	SU  T = 66 C = 443 N = color I = 14;
	SU  T = 67 C = 443 N = color I = 14;
	SU  T = 68 C = 443 N = color I = 14;

	SU  T = 65 C = 444 N = color I = 14;
	SU  T = 66 C = 444 N = color I = 14;
	SU  T = 67 C = 444 N = color I = 14;
	SU  T = 68 C = 444 N = color I = 14;

	SU  T = 65 C = 445 N = color I = 14;
	SU  T = 66 C = 445 N = color I = 14;
	SU  T = 67 C = 445 N = color I = 14;
	SU  T = 68 C = 445 N = color I = 14;

	SU  T = 65 C = 446 N = color I = 14;
	SU  T = 66 C = 446 N = color I = 14;
	SU  T = 67 C = 446 N = color I = 14;
	SU  T = 68 C = 446 N = color I = 14;

	SU  T = 65 C = 447 N = color I = 14;
	SU  T = 66 C = 447 N = color I = 14;
	SU  T = 67 C = 447 N = color I = 14;
	SU  T = 68 C = 447 N = color I = 14;

	SU  T = 65 C = 448 N = color I = 14;
	SU  T = 66 C = 448 N = color I = 14;
	SU  T = 67 C = 448 N = color I = 14;
	SU  T = 68 C = 448 N = color I = 14;

	SU  T = 65 C = 449 N = color I = 14;
	SU  T = 66 C = 449 N = color I = 14;
	SU  T = 67 C = 449 N = color I = 14;
	SU  T = 68 C = 449 N = color I = 14;

	SU  T = 65 C = 450 N = color I = 14;
	SU  T = 66 C = 450 N = color I = 14;
	SU  T = 67 C = 450 N = color I = 14;
	SU  T = 68 C = 450 N = color I = 14;

	SU  T = 65 C = 451 N = color I = 14;
	SU  T = 66 C = 451 N = color I = 14;
	SU  T = 67 C = 451 N = color I = 14;
	SU  T = 68 C = 451 N = color I = 14;

	SU  T = 65 C = 452 N = color I = 14;
	SU  T = 66 C = 452 N = color I = 14;
	SU  T = 67 C = 452 N = color I = 14;
	SU  T = 68 C = 452 N = color I = 14;

	SU  T = 65 C = 453 N = color I = 14;
	SU  T = 66 C = 453 N = color I = 14;
	SU  T = 67 C = 453 N = color I = 14;
	SU  T = 68 C = 453 N = color I = 14;

	SU  T = 65 C = 454 N = color I = 14;
	SU  T = 66 C = 454 N = color I = 14;
	SU  T = 67 C = 454 N = color I = 14;
	SU  T = 68 C = 454 N = color I = 14;

	SU  T = 65 C = 455 N = color I = 14;
	SU  T = 66 C = 455 N = color I = 14;
	SU  T = 67 C = 455 N = color I = 14;
	SU  T = 68 C = 455 N = color I = 14;

	SU  T = 65 C = 456 N = color I = 14;
	SU  T = 66 C = 456 N = color I = 14;
	SU  T = 67 C = 456 N = color I = 14;
	SU  T = 68 C = 456 N = color I = 14;

	SU  T = 65 C = 457 N = color I = 14;
	SU  T = 66 C = 457 N = color I = 14;
	SU  T = 67 C = 457 N = color I = 14;
	SU  T = 68 C = 457 N = color I = 14;

	SU  T = 65 C = 458 N = color I = 14;
	SU  T = 66 C = 458 N = color I = 14;
	SU  T = 67 C = 458 N = color I = 14;
	SU  T = 68 C = 458 N = color I = 14;

	SU  T = 65 C = 459 N = color I = 14;
	SU  T = 66 C = 459 N = color I = 14;
	SU  T = 67 C = 459 N = color I = 14;
	SU  T = 68 C = 459 N = color I = 14;

	SU  T = 65 C = 460 N = color I = 14;
	SU  T = 66 C = 460 N = color I = 14;
	SU  T = 67 C = 460 N = color I = 14;
	SU  T = 68 C = 460 N = color I = 14;

	SU  T = 65 C = 461 N = color I = 14;
	SU  T = 66 C = 461 N = color I = 14;
	SU  T = 67 C = 461 N = color I = 14;
	SU  T = 68 C = 461 N = color I = 14;

	SU  T = 65 C = 462 N = color I = 14;
	SU  T = 66 C = 462 N = color I = 14;
	SU  T = 67 C = 462 N = color I = 14;
	SU  T = 68 C = 462 N = color I = 14;

	SU  T = 65 C = 463 N = color I = 14;
	SU  T = 66 C = 463 N = color I = 14;
	SU  T = 67 C = 463 N = color I = 14;
	SU  T = 68 C = 463 N = color I = 14;

	SU  T = 65 C = 464 N = color I = 14;
	SU  T = 66 C = 464 N = color I = 14;
	SU  T = 67 C = 464 N = color I = 14;
	SU  T = 68 C = 464 N = color I = 14;

	SU  T = 65 C = 465 N = color I = 14;
	SU  T = 66 C = 465 N = color I = 14;
	SU  T = 67 C = 465 N = color I = 14;
	SU  T = 68 C = 465 N = color I = 14;

	SU  T = 65 C = 466 N = color I = 14;
	SU  T = 66 C = 466 N = color I = 14;
	SU  T = 67 C = 466 N = color I = 14;
	SU  T = 68 C = 466 N = color I = 14;

	SU  T = 65 C = 467 N = color I = 14;
	SU  T = 66 C = 467 N = color I = 14;
	SU  T = 67 C = 467 N = color I = 14;
	SU  T = 68 C = 467 N = color I = 14;

	SU  T = 65 C = 468 N = color I = 14;
	SU  T = 66 C = 468 N = color I = 14;
	SU  T = 67 C = 468 N = color I = 14;
	SU  T = 68 C = 468 N = color I = 14;

	SU  T = 65 C = 469 N = color I = 14;
	SU  T = 66 C = 469 N = color I = 14;
	SU  T = 67 C = 469 N = color I = 14;
	SU  T = 68 C = 469 N = color I = 14;

	SU  T = 65 C = 470 N = color I = 14;
	SU  T = 66 C = 470 N = color I = 14;
	SU  T = 67 C = 470 N = color I = 14;
	SU  T = 68 C = 470 N = color I = 14;

	SU  T = 65 C = 471 N = color I = 14;
	SU  T = 66 C = 471 N = color I = 14;
	SU  T = 67 C = 471 N = color I = 14;
	SU  T = 68 C = 471 N = color I = 14;

	SU  T = 65 C = 472 N = color I = 14;
	SU  T = 66 C = 472 N = color I = 14;
	SU  T = 67 C = 472 N = color I = 14;
	SU  T = 68 C = 472 N = color I = 14;

	SU  T = 65 C = 473 N = color I = 14;
	SU  T = 66 C = 473 N = color I = 14;
	SU  T = 67 C = 473 N = color I = 14;
	SU  T = 68 C = 473 N = color I = 14;

	SU  T = 65 C = 474 N = color I = 14;
	SU  T = 66 C = 474 N = color I = 14;
	SU  T = 67 C = 474 N = color I = 14;
	SU  T = 68 C = 474 N = color I = 14;

	SU  T = 65 C = 475 N = color I = 14;
	SU  T = 66 C = 475 N = color I = 14;
	SU  T = 67 C = 475 N = color I = 14;
	SU  T = 68 C = 475 N = color I = 14;

	SU  T = 65 C = 476 N = color I = 14;
	SU  T = 66 C = 476 N = color I = 14;
	SU  T = 67 C = 476 N = color I = 14;
	SU  T = 68 C = 476 N = color I = 14;

	SU  T = 65 C = 477 N = color I = 14;
	SU  T = 66 C = 477 N = color I = 14;
	SU  T = 67 C = 477 N = color I = 14;
	SU  T = 68 C = 477 N = color I = 14;

	SU  T = 65 C = 478 N = color I = 14;
	SU  T = 66 C = 478 N = color I = 14;
	SU  T = 67 C = 478 N = color I = 14;
	SU  T = 68 C = 478 N = color I = 14;

	SU  T = 65 C = 479 N = color I = 14;
	SU  T = 66 C = 479 N = color I = 14;
	SU  T = 67 C = 479 N = color I = 14;
	SU  T = 68 C = 479 N = color I = 14;

	SU  T = 65 C = 480 N = color I = 14;
	SU  T = 66 C = 480 N = color I = 14;
	SU  T = 67 C = 480 N = color I = 14;
	SU  T = 68 C = 480 N = color I = 14;

	SU  T = 65 C = 481 N = color I = 14;
	SU  T = 66 C = 481 N = color I = 14;
	SU  T = 67 C = 481 N = color I = 14;
	SU  T = 68 C = 481 N = color I = 14;

	SU  T = 65 C = 482 N = color I = 14;
	SU  T = 66 C = 482 N = color I = 14;
	SU  T = 67 C = 482 N = color I = 14;
	SU  T = 68 C = 482 N = color I = 14;

	SU  T = 65 C = 483 N = color I = 14;
	SU  T = 66 C = 483 N = color I = 14;
	SU  T = 67 C = 483 N = color I = 14;
	SU  T = 68 C = 483 N = color I = 14;

	SU  T = 65 C = 484 N = color I = 14;
	SU  T = 66 C = 484 N = color I = 14;
	SU  T = 67 C = 484 N = color I = 14;
	SU  T = 68 C = 484 N = color I = 14;

	SU  T = 65 C = 485 N = color I = 14;
	SU  T = 66 C = 485 N = color I = 14;
	SU  T = 67 C = 485 N = color I = 14;
	SU  T = 68 C = 485 N = color I = 14;

	SU  T = 65 C = 486 N = color I = 14;
	SU  T = 66 C = 486 N = color I = 14;
	SU  T = 67 C = 486 N = color I = 14;
	SU  T = 68 C = 486 N = color I = 14;

	SU  T = 65 C = 487 N = color I = 14;
	SU  T = 66 C = 487 N = color I = 14;
	SU  T = 67 C = 487 N = color I = 14;
	SU  T = 68 C = 487 N = color I = 14;

	SU  T = 65 C = 488 N = color I = 14;
	SU  T = 66 C = 488 N = color I = 14;
	SU  T = 67 C = 488 N = color I = 14;
	SU  T = 68 C = 488 N = color I = 14;

	SU  T = 65 C = 489 N = color I = 14;
	SU  T = 66 C = 489 N = color I = 14;
	SU  T = 67 C = 489 N = color I = 14;
	SU  T = 68 C = 489 N = color I = 14;

	SU  T = 65 C = 490 N = color I = 14;
	SU  T = 66 C = 490 N = color I = 14;
	SU  T = 67 C = 490 N = color I = 14;
	SU  T = 68 C = 490 N = color I = 14;

	SU  T = 65 C = 491 N = color I = 14;
	SU  T = 66 C = 491 N = color I = 14;
	SU  T = 67 C = 491 N = color I = 14;
	SU  T = 68 C = 491 N = color I = 14;

	SU  T = 65 C = 492 N = color I = 14;
	SU  T = 66 C = 492 N = color I = 14;
	SU  T = 67 C = 492 N = color I = 14;
	SU  T = 68 C = 492 N = color I = 14;

	SU  T = 65 C = 493 N = color I = 14;
	SU  T = 66 C = 493 N = color I = 14;
	SU  T = 67 C = 493 N = color I = 14;
	SU  T = 68 C = 493 N = color I = 14;

	SU  T = 65 C = 494 N = color I = 14;
	SU  T = 66 C = 494 N = color I = 14;
	SU  T = 67 C = 494 N = color I = 14;
	SU  T = 68 C = 494 N = color I = 14;

	SU  T = 65 C = 495 N = color I = 14;
	SU  T = 66 C = 495 N = color I = 14;
	SU  T = 67 C = 495 N = color I = 14;
	SU  T = 68 C = 495 N = color I = 14;

	SU  T = 65 C = 496 N = color I = 14;
	SU  T = 66 C = 496 N = color I = 14;
	SU  T = 67 C = 496 N = color I = 14;
	SU  T = 68 C = 496 N = color I = 14;

	SU  T = 65 C = 497 N = color I = 14;
	SU  T = 66 C = 497 N = color I = 14;
	SU  T = 67 C = 497 N = color I = 14;
	SU  T = 68 C = 497 N = color I = 14;

	SU  T = 65 C = 498 N = color I = 14;
	SU  T = 66 C = 498 N = color I = 14;
	SU  T = 67 C = 498 N = color I = 14;
	SU  T = 68 C = 498 N = color I = 14;

	SU  T = 65 C = 499 N = color I = 14;
	SU  T = 66 C = 499 N = color I = 14;
	SU  T = 67 C = 499 N = color I = 14;
	SU  T = 68 C = 499 N = color I = 14;

	SU  T = 65 C = 500 N = color I = 14;
	SU  T = 66 C = 500 N = color I = 14;
	SU  T = 67 C = 500 N = color I = 14;
	SU  T = 68 C = 500 N = color I = 14;

	SU  T = 65 C = 501 N = color I = 14;
	SU  T = 66 C = 501 N = color I = 14;
	SU  T = 67 C = 501 N = color I = 14;
	SU  T = 68 C = 501 N = color I = 14;

	SU  T = 65 C = 502 N = color I = 14;
	SU  T = 66 C = 502 N = color I = 14;
	SU  T = 67 C = 502 N = color I = 14;
	SU  T = 68 C = 502 N = color I = 14;

	SU  T = 65 C = 503 N = color I = 14;
	SU  T = 66 C = 503 N = color I = 14;
	SU  T = 67 C = 503 N = color I = 14;
	SU  T = 68 C = 503 N = color I = 14;

	SU  T = 65 C = 504 N = color I = 14;
	SU  T = 66 C = 504 N = color I = 14;
	SU  T = 67 C = 504 N = color I = 14;
	SU  T = 68 C = 504 N = color I = 14;

	SU  T = 65 C = 505 N = color I = 14;
	SU  T = 66 C = 505 N = color I = 14;
	SU  T = 67 C = 505 N = color I = 14;
	SU  T = 68 C = 505 N = color I = 14;

	SU  T = 65 C = 506 N = color I = 14;
	SU  T = 66 C = 506 N = color I = 14;
	SU  T = 67 C = 506 N = color I = 14;
	SU  T = 68 C = 506 N = color I = 14;

	SU  T = 65 C = 507 N = color I = 14;
	SU  T = 66 C = 507 N = color I = 14;
	SU  T = 67 C = 507 N = color I = 14;
	SU  T = 68 C = 507 N = color I = 14;

	SU  T = 65 C = 508 N = color I = 14;
	SU  T = 66 C = 508 N = color I = 14;
	SU  T = 67 C = 508 N = color I = 14;
	SU  T = 68 C = 508 N = color I = 14;

	SU  T = 65 C = 509 N = color I = 14;
	SU  T = 66 C = 509 N = color I = 14;
	SU  T = 67 C = 509 N = color I = 14;
	SU  T = 68 C = 509 N = color I = 14;

	SU  T = 65 C = 510 N = color I = 14;
	SU  T = 66 C = 510 N = color I = 14;
	SU  T = 67 C = 510 N = color I = 14;
	SU  T = 68 C = 510 N = color I = 14;

	SU  T = 65 C = 511 N = color I = 14;
	SU  T = 66 C = 511 N = color I = 14;
	SU  T = 67 C = 511 N = color I = 14;
	SU  T = 68 C = 511 N = color I = 14;

	SU  T = 65 C = 512 N = color I = 14;
	SU  T = 66 C = 512 N = color I = 14;
	SU  T = 67 C = 512 N = color I = 14;
	SU  T = 68 C = 512 N = color I = 14;

	SU  T = 65 C = 513 N = color I = 14;
	SU  T = 66 C = 513 N = color I = 14;
	SU  T = 67 C = 513 N = color I = 14;
	SU  T = 68 C = 513 N = color I = 14;

	SU  T = 65 C = 514 N = color I = 14;
	SU  T = 66 C = 514 N = color I = 14;
	SU  T = 67 C = 514 N = color I = 14;
	SU  T = 68 C = 514 N = color I = 14;

	SU  T = 65 C = 515 N = color I = 14;
	SU  T = 66 C = 515 N = color I = 14;
	SU  T = 67 C = 515 N = color I = 14;
	SU  T = 68 C = 515 N = color I = 14;

	SU  T = 65 C = 516 N = color I = 14;
	SU  T = 66 C = 516 N = color I = 14;
	SU  T = 67 C = 516 N = color I = 14;
	SU  T = 68 C = 516 N = color I = 14;

	SU  T = 65 C = 517 N = color I = 14;
	SU  T = 66 C = 517 N = color I = 14;
	SU  T = 67 C = 517 N = color I = 14;
	SU  T = 68 C = 517 N = color I = 14;

	SU  T = 65 C = 518 N = color I = 14;
	SU  T = 66 C = 518 N = color I = 14;
	SU  T = 67 C = 518 N = color I = 14;
	SU  T = 68 C = 518 N = color I = 14;

	SU  T = 65 C = 519 N = color I = 14;
	SU  T = 66 C = 519 N = color I = 14;
	SU  T = 67 C = 519 N = color I = 14;
	SU  T = 68 C = 519 N = color I = 14;

	SU  T = 65 C = 520 N = color I = 14;
	SU  T = 66 C = 520 N = color I = 14;
	SU  T = 67 C = 520 N = color I = 14;
	SU  T = 68 C = 520 N = color I = 14;

	SU  T = 65 C = 521 N = color I = 14;
	SU  T = 66 C = 521 N = color I = 14;
	SU  T = 67 C = 521 N = color I = 14;
	SU  T = 68 C = 521 N = color I = 14;

	SU  T = 65 C = 522 N = color I = 14;
	SU  T = 66 C = 522 N = color I = 14;
	SU  T = 67 C = 522 N = color I = 14;
	SU  T = 68 C = 522 N = color I = 14;

	SU  T = 65 C = 523 N = color I = 14;
	SU  T = 66 C = 523 N = color I = 14;
	SU  T = 67 C = 523 N = color I = 14;
	SU  T = 68 C = 523 N = color I = 14;

	SU  T = 65 C = 524 N = color I = 14;
	SU  T = 66 C = 524 N = color I = 14;
	SU  T = 67 C = 524 N = color I = 14;
	SU  T = 68 C = 524 N = color I = 14;

	SU  T = 65 C = 525 N = color I = 14;
	SU  T = 66 C = 525 N = color I = 14;
	SU  T = 67 C = 525 N = color I = 14;
	SU  T = 68 C = 525 N = color I = 14;

	SU  T = 65 C = 526 N = color I = 14;
	SU  T = 66 C = 526 N = color I = 14;
	SU  T = 67 C = 526 N = color I = 14;
	SU  T = 68 C = 526 N = color I = 14;

	SU  T = 65 C = 527 N = color I = 14;
	SU  T = 66 C = 527 N = color I = 14;
	SU  T = 67 C = 527 N = color I = 14;
	SU  T = 68 C = 527 N = color I = 14;

	SU  T = 65 C = 528 N = color I = 14;
	SU  T = 66 C = 528 N = color I = 14;
	SU  T = 67 C = 528 N = color I = 14;
	SU  T = 68 C = 528 N = color I = 14;

	SU  T = 65 C = 529 N = color I = 14;
	SU  T = 66 C = 529 N = color I = 14;
	SU  T = 67 C = 529 N = color I = 14;
	SU  T = 68 C = 529 N = color I = 14;

	SU  T = 65 C = 530 N = color I = 14;
	SU  T = 66 C = 530 N = color I = 14;
	SU  T = 67 C = 530 N = color I = 14;
	SU  T = 68 C = 530 N = color I = 14;

	SU  T = 65 C = 531 N = color I = 14;
	SU  T = 66 C = 531 N = color I = 14;
	SU  T = 67 C = 531 N = color I = 14;
	SU  T = 68 C = 531 N = color I = 14;

	SU  T = 65 C = 532 N = color I = 14;
	SU  T = 66 C = 532 N = color I = 14;
	SU  T = 67 C = 532 N = color I = 14;
	SU  T = 68 C = 532 N = color I = 14;

	SU  T = 65 C = 533 N = color I = 14;
	SU  T = 66 C = 533 N = color I = 14;
	SU  T = 67 C = 533 N = color I = 14;
	SU  T = 68 C = 533 N = color I = 14;

	SU  T = 65 C = 534 N = color I = 14;
	SU  T = 66 C = 534 N = color I = 14;
	SU  T = 67 C = 534 N = color I = 14;
	SU  T = 68 C = 534 N = color I = 14;

	SU  T = 65 C = 535 N = color I = 14;
	SU  T = 66 C = 535 N = color I = 14;
	SU  T = 67 C = 535 N = color I = 14;
	SU  T = 68 C = 535 N = color I = 14;

	SU  T = 65 C = 536 N = color I = 14;
	SU  T = 66 C = 536 N = color I = 14;
	SU  T = 67 C = 536 N = color I = 14;
	SU  T = 68 C = 536 N = color I = 14;

	SU  T = 65 C = 537 N = color I = 14;
	SU  T = 66 C = 537 N = color I = 14;
	SU  T = 67 C = 537 N = color I = 14;
	SU  T = 68 C = 537 N = color I = 14;

	SU  T = 65 C = 538 N = color I = 14;
	SU  T = 66 C = 538 N = color I = 14;
	SU  T = 67 C = 538 N = color I = 14;
	SU  T = 68 C = 538 N = color I = 14;

	SU  T = 65 C = 539 N = color I = 14;
	SU  T = 66 C = 539 N = color I = 14;
	SU  T = 67 C = 539 N = color I = 14;
	SU  T = 68 C = 539 N = color I = 14;

	SU  T = 65 C = 540 N = color I = 14;
	SU  T = 66 C = 540 N = color I = 14;
	SU  T = 67 C = 540 N = color I = 14;
	SU  T = 68 C = 540 N = color I = 14;

	SU  T = 65 C = 541 N = color I = 14;
	SU  T = 66 C = 541 N = color I = 14;
	SU  T = 67 C = 541 N = color I = 14;
	SU  T = 68 C = 541 N = color I = 14;

	SU  T = 65 C = 542 N = color I = 14;
	SU  T = 66 C = 542 N = color I = 14;
	SU  T = 67 C = 542 N = color I = 14;
	SU  T = 68 C = 542 N = color I = 14;

END;

Begin MESQUITE;
		MESQUITESCRIPTVERSION 2;
		TITLE AUTO;
		tell ProjectCoordinator;
		timeSaved 1611377591370;
		getEmployee #mesquite.minimal.ManageTaxa.ManageTaxa;
		tell It;
			setID 0 8853654596266645231;
			tell It;
				setDefaultOrder  0 1 2 3 4 5 6 7 8 9 10 11 12 13 14 15 16 17 18 19 20 21 22 23 24 25 26 27 28 29 30 31 32 33 34 35 36 37 38 39 40 41 42 43 44 45 46 47 48 49 50 51 52 53 54 55 56 57 58 59 60 61 62 63 66 67 68 69 70 71 72 73 74 75 76 79 80 81 83 90 91 92 93 89 82 95 84 85 104 87 86 94 96 105 106 88 99 97 98 102 103 107 100 101 108 109 110 111 112 113 114 115 116 117 118 119 120 121 122 123 126 127;
				attachments ;
			endTell;
		endTell;
		getEmployee #mesquite.charMatrices.ManageCharacters.ManageCharacters;
		tell It;
			setID 0 1053312777480526560;
			tell It;
				setDefaultOrder  0 1 2 3 4 5 6 7 8 9 10 11 12 13 14 15 16 17 18 19 20 21 22 23 24 25 26 27 28 29 30 31 32 33 34 35 36 37 38 39 40 41 42 43 44 45 46 47 48 49 50 51 52 53 54 55 56 57 58 59 60 61 62 63 64 65 66 67 68 69 70 71 72 73 74 75 76 77 78 79 80 81 82 83 84 85 86 87 88 89 90 91 92 93 94 95 96 97 98 99 100 101 102 103 104 105 106 107 108 109 110 111 112 113 114 115 116 117 118 119 120 121 122 123 124 125 126 127 128 129 130 131 132 133 134 135 136 137 138 139 140 141 142 143 144 145 146 147 148 149 150 151 152 153 154 155 156 157 158 159 160 161 162 163 164 165 166 167 168 169 170 171 172 173 174 175 176 177 178 179 180 181 182 183 184 185 186 187 188 189 190 191 192 193 194 195 196 197 198 199 200 201 202 203 204 205 206 207 208 209 210 211 212 213 214 215 216 217 218 219 220 221 222 223 224 225 226 227 228 229 230 231 232 233 234 235 236 237 238 239 240 241 242 243 244 245 246 247 248 249 250 251 252 253 254 255 256 257 258 259 260 261 262 263 264 265 266 267 268 269 270 271 272 273 274 275 276 277 278 279 280 281 282 283 284 285 286 287 288 289 290 291 292 293 294 295 296 297 298 299 300 301 302 303 304 305 306 307 308 309 310 311 312 313 314 315 316 317 318 319 320 321 322 323 324 325 326 327 328 329 330 331 332 333 334 335 336 337 338 339 340 341 342 343 344 345 346 347 348 349 350 351 352 353 354 355 356 357 358 359 360 361 362 363 364 365 366 367 368 369 370 371 372 373 374 375 376 377 378 379 380 381 382 383 384 385 386 387 388 389 390 391 392 393 394 395 396 397 398 399 400 401 402 403 404 405 406 407 408 409 410 411 412 413 414 415 416 417 418 419 420 421 442 451 422 452 449 423 450 424 425 426 427 444 447 440 441 428 566 430 431 432 433 445 434 435 541 436 437 438 443 439 465 446 453 454 455 456 457 459 460 461 462 463 464 544 466 467 468 469 470 471 472 473 559 474 475 476 477 478 479 480 481 482 483 484 485 486 487 488 489 490 491 492 493 494 495 496 497 498 499 500 501 502 503 504 505 506 507 508 509 510 511 512 513 514 515 516 517 518 519 520 521 522 523 524 525 526 527 528 529 530 531 532 533 534 535 536 537 538 539 540;
				attachments ;
			endTell;
			mqVersion 361;
			checksumv 0 3 1871439308 null  getNumChars 542 numChars 542 getNumTaxa 122 numTaxa 122   short true   bits 2305843009213693983   states 31   sumSquaresStatesOnly 51584.0 sumSquares -4.980620899901579E20 longCompressibleToShort false usingShortMatrix true   NumFiles 1 NumMatrices 1;
			mqVersion;
		endTell;
		getWindow;
		tell It;
			suppress;
			setResourcesState false false 100;
			setPopoutState 400;
			setExplanationSize 0;
			setAnnotationSize 0;
			setFontIncAnnot 0;
			setFontIncExp 0;
			setSize 1920 961;
			setLocation -8 0;
			setFont SanSerif;
			setFontSize 10;
			getToolPalette;
			tell It;
			endTell;
			desuppress;
		endTell;
		getEmployee  #mesquite.charMatrices.BasicDataWindowCoord.BasicDataWindowCoord;
		tell It;
			showDataWindow #1053312777480526560 #mesquite.charMatrices.BasicDataWindowMaker.BasicDataWindowMaker;
			tell It;
				getWindow;
				tell It;
					getTable;
					tell It;
						rowNamesWidth 110;
					endTell;
					setExplanationSize 30;
					setAnnotationSize 40;
					setFontIncAnnot 0;
					setFontIncExp 0;
					setSize 1820 869;
					setLocation -8 0;
					setFont SanSerif;
					setFontSize 10;
					getToolPalette;
					tell It;
						setTool mesquite.charMatrices.BasicDataWindowMaker.BasicDataWindow.ibeam;
					endTell;
					setActive;
					setTool mesquite.charMatrices.BasicDataWindowMaker.BasicDataWindow.ibeam;
					colorCells  #mesquite.charMatrices.ColorByState.ColorByState;
				tell It;
					setStateLimit 9;
					toggleUniformMaximum on;
				endTell;
					colorRowNames  #mesquite.charMatrices.ColorCells.ColorCells;
				tell It;
					setColor Red;
					removeColor off;
				endTell;
					colorColumnNames  #mesquite.charMatrices.CharGroupColor.CharGroupColor;
					colorText  #mesquite.charMatrices.NoColor.NoColor;
					setBackground White;
					toggleShowNames on;
					toggleShowTaxonNames on;
					toggleTight off;
					toggleThinRows off;
					toggleShowChanges on;
					toggleSeparateLines off;
					toggleShowStates on;
					toggleReduceCellBorders off;
					toggleAutoWCharNames on;
					toggleAutoTaxonNames off;
					toggleShowDefaultCharNames off;
					toggleConstrainCW on;
					toggleBirdsEye off;
					toggleShowPaleGrid off;
					toggleShowPaleCellColors off;
					toggleShowPaleExcluded off;
					togglePaleInapplicable on;
					togglePaleMissing off;
					toggleShowBoldCellText off;
					toggleAllowAutosize on;
					toggleColorsPanel off;
					toggleDiagonal on;
					setDiagonalHeight 80;
					toggleLinkedScrolling on;
					toggleScrollLinkedTables off;
				endTell;
				showWindow;
				getWindow;
				tell It;
					forceAutosize;
				endTell;
				getEmployee #mesquite.charMatrices.AlterData.AlterData;
				tell It;
					toggleBySubmenus off;
				endTell;
				getEmployee #mesquite.categ.StateNamesStrip.StateNamesStrip;
				tell It;
					showStrip off;
				endTell;
				getEmployee #mesquite.charMatrices.AnnotPanel.AnnotPanel;
				tell It;
					togglePanel off;
				endTell;
				getEmployee #mesquite.charMatrices.CharReferenceStrip.CharReferenceStrip;
				tell It;
					showStrip off;
				endTell;
				getEmployee #mesquite.charMatrices.QuickKeySelector.QuickKeySelector;
				tell It;
					autotabOff;
				endTell;
				getEmployee #mesquite.charMatrices.SelSummaryStrip.SelSummaryStrip;
				tell It;
					showStrip off;
				endTell;
				getEmployee #mesquite.categ.SmallStateNamesEditor.SmallStateNamesEditor;
				tell It;
					panelOpen true;
				endTell;
			endTell;
		endTell;
		getEmployee  #mesquite.charMatrices.ManageCharacters.ManageCharacters;
		tell It;
			showCharacters #1053312777480526560 #mesquite.lists.CharacterList.CharacterList;
			tell It;
				setData 0;
				getWindow;
				tell It;
					useTargetValue off;
					setTargetValue ;
					newAssistant  #mesquite.lists.DefaultCharOrder.DefaultCharOrder;
					newAssistant  #mesquite.lists.CharListInclusion.CharListInclusion;
					newAssistant  #mesquite.lists.CharListPartition.CharListPartition;
					newAssistant  #mesquite.parsimony.CharListParsModels.CharListParsModels;
					setExplanationSize 30;
					setAnnotationSize 20;
					setFontIncAnnot 0;
					setFontIncExp 0;
					setSize 1820 889;
					setLocation -8 0;
					setFont SanSerif;
					setFontSize 10;
					getToolPalette;
					tell It;
					endTell;
				endTell;
				showWindow;
				getEmployee #mesquite.lists.CharListAnnotPanel.CharListAnnotPanel;
				tell It;
					togglePanel off;
				endTell;
			endTell;
		endTell;
		endTell;
end;
