# Supplementary material for: A new giant sauropod, Australotitan cooperensis gen. et sp. nov., from the mid-Cretaceous of Australia
Source: PeerJ. 2021 Jun 7;9:e11317. doi: 10.7717/peerj.11317 (PMC8191491; doi:10.7717/peerj.11317)
Supplement: Supplemental Information 3 [file peerj-09-11317-s003.zip]

Archive with 4 entries (4 files):
- Supplementary Data_File_3/FemurL vs FemurC - macronaria+titanosauria.svg
- Supplementary Data_File_3/FemurL vs HumerusL.svg
- Supplementary Data_File_3/Humerus L vs Humerus C.svg
- Supplementary Data_File_3/Limb_Measurements.dat
