# Supplementary material for: A new giant sauropod, Australotitan cooperensis gen. et sp. nov., from the mid-Cretaceous of Australia
Source: PeerJ. 2021 Jun 7;9:e11317. doi: 10.7717/peerj.11317 (PMC8191491; doi:10.7717/peerj.11317)
Supplement: Supplemental Information 3 [file peerj-09-11317-s003.zip › Supplementary Data_File_3/Limb_Measurements.dat]

:		-	-	-	-	-
Black	Dot	Taxon	Femur length - FL	Femur shaft circumference - FC	Humerus length - HL	Humerus circumference - HC
Black	Dot	Lusotitan_atalaiensis			2050
Black	Dot	Brachiosaurus_altithorax	2030	940	2040
Black	Dot	Petrobrasaurus_puestohernandezi	1575		1200
Black	Dot	Traukutitan_eocaudata	1860	796
Black	Dot	Isisaurus_colberti			1480
Black	Dot	Haplocanthosaurus_delfsi	1745	755
Black	Dot	Sonorasaurus_thompsoni		700
Black	Dot	Daxiatitan_binglingi	1770
Black	Dot	Gobititan_shenzhouensis		655
Black	Dot	Huabeisaurus_allocotus	1560	645
Black	Dot	Pelorosaurus_conybeari			1372
Black	Dot	Xianshanosaurus_shijiagouensis	1260	580
Black	Dot	Tastavinsaurus_sanzi	1310	550
Black	Dot	Mendozasaurus_neguyelap			1060
Black	Dot	Aeolosaurus_maximus	1550
Black	Dot	Dongbeititan_dongi	1160
Black	Dot	Atacamatitan_chilensis	1100
Black	Dot	Phuwiangosaurus_sirindhornae	1250		1020
Black	Dot	Rocasaurus_muniozi	812
Black	Dot	Pellegrinisaurus_powelli
Black	Dot	Jobaria_tiguidensis	1800		1360
Black	Dot	Pleurocoelus_nanus	394		363
Black	Dot	Malawisaurus_dixeyi			722
Black	Dot	Gondwanatitan_faustoi			715
Black	Dot	Pelorosaurus_becklesii			600
Black	Dot	Bothriospondylus_from_France	1460		1330
Black	Dot	Tangvayosaurus_hoffeti	1620	680
Black	Dot	Lirainosaurus_astibiae	680		550
Black	Dot	Narambuenatitan_palomoi			920
Black	Dot	Fukuititan_nipponensis	1140		910
Black	Dot	Aragosaurus_ischiaticus	1420	640	1120
Black	Dot	Qingxiusaurus_youjiangensis			900
Black	Dot	Aegyptosaurus_baharijensis	1290		1000
Black	Dot	Saltasaurus_loricatus	750	363
Black	Dot	Argentinosaurus_huinculensis	2250	1114
Black	Dot	Antarctosaurus_wichmannianus	2280	796
Black	Dot	Amargatitanis_macni	1118	510
Black	Dot	Ruyangosaurus_giganteus		905
Black	Dot	Bonatitan_reigi	585	232	363	154
Black	Dot	Magyarosaurus_dacus	475	180	410	165
Black	Dot	Europasaurus_holgeri	510	200	450	190
Black	Dot	Rapetosaurus_krausei	687	245	524	215
Black	Dot	Camarasaurus_lentus	750	356	545	270
Black	Dot	Ampelosaurus_atacis	710	257	657	280
Black	Dot	Rinconsaurus_caudamirus	990	340	790	300
Black	Dot	Saltasaurus_loricatus	875	385	550	341
Black	Dot	Euhelopus_zdanskyi		375	910	358
Black	Dot	Jobaria_tiguidensis	1416	580	1005	412
Black	Dot	Panamericansaurus_schroederi			1230	418
Black	Dot	Jainosaurus_septentrionalis	1288	527	952	419
Black	Dot	Epachthosaurus_sciuttoi	1095	550	935	425
Black	Dot	Janenschia_robusta	1230	568	890	425
Black	Dot	Angolatitan_adamastor			1100	432
Black	Dot	Aeolosaurus_rionegrinus			925	435
Black	Dot	Cedarosaurus_weiskopfae	1395	590	1380	445
Black	Dot	Camarasaurus_lewisi			1018	450
Black	Dot	Sauroposeidon_proteles	1442	509		451
Black	Dot	Camarasaurus_grandis	1485	630	1130	472
Black	Dot	Ligabuesaurus_leanzai	1660	640	1490	510
Black	Dot	Duriatitan_humerocristatus			1372	533
Black	Dot	Lourinhasaurus_alenquerensis	1740	785	1500	547
Black	Dot	Atlasaurus_imelakei	1943	690	1973	565
Black	Dot	Opisthocoelicaudia_skarzynskii	1395	680	1000	565
Black	Dot	Diamantinasaurus_matildae	1330	635	1110	567
Black	Dot	Jainosaurus_septentrionalis				577
Black	Dot	Chubutisaurus_insignis	1700	710	1460	599
Black	Dot	Tehuelchesaurus_benitezii	1580	870	1140	615
Black	Dot	Futalognkosaurus_dukei	1945	800	1510	643
Black	Dot	Giraffatitan_brancai		730	2130	654
Black	Dot	Elaltitan_lilloi			1300	660
Black	Dot	Alamosaurus_sanjuanensis		740	1503	661
Black	Dot	Argyrosaurus_superbus			1370	672
Black	Dot	Paralititan_stromeri			1690	720
Black	Dot	Australotitan_cooperensis	1888	929	1504	759
Black	Dot	Notocolossus_gonzalezparejasi			1760	770
Black	Dot	Patagotitan_mayorum	2380	1010	1675	782
Black	Dot	Dreadnoughtus_schrani	1910	910	1760	785
