# Supplementary material for: A new giant sauropod, Australotitan cooperensis gen. et sp. nov., from the mid-Cretaceous of Australia
Source: PeerJ. 2021 Jun 7;9:e11317. doi: 10.7717/peerj.11317 (PMC8191491; doi:10.7717/peerj.11317)
Supplement: Supplemental Information 6 [file peerj-09-11317-s006.xlsx]

## Sheet: Sheet1
Registration Number	Specimen / Identification	Media	Media Link	DOI
QMF3390	qm:f:3390 Titanosauria indet.	Media 000359481: Distal Femur [Mesh] [Photogram]	https://www.morphosource.org/concern/media/000359481	https://doi.org/10.17602/M2/M359481
QMF3390	qm:f:3390 Titanosauria indet.	Media 000359523: Distal Femur [Mesh] [Photogram]	https://www.morphosource.org/concern/media/000359523	https://doi.org/10.17602/M2/M359523
QMF7292	qm:f:7292 Wintonotitan wattsi (holotype)	Media 000167482: Humerus [Mesh] [Photogram]	https://www.morphosource.org/concern/media/000167482	https://doi.org/10.17602/M2/M167482
QMF7292	qm:f:7292 Wintonotitan wattsi (holotype)	Media 000167483: Ulna [Mesh] [Photogram]	https://www.morphosource.org/concern/media/000167483	https://doi.org/10.17602/M2/M167483
QMF7292	qm:f:7292 Wintonotitan wattsi (holotype)	Media 000167477: Scapula [Mesh] [Photogram]	https://www.morphosource.org/concern/media/000167477	https://doi.org/10.17602/M2/M167477
QMF7292	qm:f:7292 Wintonotitan wattsi (holotype)	Media 000167478: Scapula [Mesh] [Photogram]	https://www.morphosource.org/concern/media/000167478	https://doi.org/10.17602/M2/M167478
QMF7292	qm:f:7292 Wintonotitan wattsi (holotype)	Media 000167487: Ischia [Mesh] [CT]	https://www.morphosource.org/concern/media/000167487	https://doi.org/10.17602/M2/M167487
QMF7292	qm:f:7292 Wintonotitan wattsi (holotype)	Media 000167488: Ischium [Mesh] [CT]	https://www.morphosource.org/concern/media/000167488	https://doi.org/10.17602/M2/M167488
QMF7292	qm:f:7292 Wintonotitan wattsi (holotype)	Media 000167480: Humerus [Mesh] [Photogram]	https://www.morphosource.org/concern/media/000167480	https://doi.org/10.17602/M2/M167480
QMF7292	qm:f:7292 Wintonotitan wattsi (holotype)	Media 000167479: Humerus [Mesh] [Photogram]	https://www.morphosource.org/concern/media/000167479	https://doi.org/10.17602/M2/M167479
QMF7292	qm:f:7292 Wintonotitan wattsi (holotype)	Media 000167486: Ulna [Mesh] [Photogram]	https://www.morphosource.org/concern/media/000167486	https://doi.org/10.17602/M2/M167486
QMF7292	qm:f:7292 Wintonotitan wattsi (holotype)	Media 000167484: Ulna [Mesh] [Photogram]	https://www.morphosource.org/concern/media/000167484	https://doi.org/10.17602/M2/M167484
QMF7292	qm:f:7292 Wintonotitan wattsi (holotype)	Media 000167485: Ulna [Mesh] [Photogram]	https://www.morphosource.org/concern/media/000167485	https://doi.org/10.17602/M2/M167485
QMF7292	qm:f:7292 Wintonotitan wattsi (holotype)	Media 000167481: Humerus [Mesh] [Photogram]	https://www.morphosource.org/concern/media/000167481	https://doi.org/10.17602/M2/M167481
QMF7292	qm:f:7292 Wintonotitan wattsi (holotype)	Media 000167490: Distal Caudal Vertebrae [Mesh] [CT]	https://www.morphosource.org/concern/media/000167490	https://doi.org/10.17602/M2/M167490
QMF7292	qm:f:7292 Wintonotitan wattsi (holotype)	Media 000167489: Anterior Caudal Vertebra [Mesh] [CT]	https://www.morphosource.org/concern/media/000167489	https://doi.org/10.17602/M2/M167489
QMF7291	QM:F:7291 Titanosauria indet.	Media 000359530: Distal Femur [Mesh] [Photogram]	https://www.morphosource.org/concern/media/000359530	https://doi.org/10.17602/M2/M359530
QMF7291	QM:F:7291 Titanosauria indet.	Media 000359543: Distal Femur [Mesh] [Photogram]	https://www.morphosource.org/concern/media/000359543	https://doi.org/10.17602/M2/M359543
QMF43301	qm:f:43302 Wintonotitan wattsi ?	Media 000167491: Femur [Mesh] [Photogram]	https://www.morphosource.org/concern/media/000167491	https://doi.org/10.17602/M2/M167491
QMF43301	qm:f:43302 Wintonotitan wattsi ?	Media 000167492: Femur [Mesh] [Photogram]	https://www.morphosource.org/concern/media/000167492	https://doi.org/10.17602/M2/M167492
AODF603	aod:f:603 Diamantinasaurus matildae (holotype)	Media 000167496: Humerus [Mesh] [Photogram]	https://www.morphosource.org/concern/media/000167496	https://doi.org/10.17602/M2/M167496
AODF603	aod:f:603 Diamantinasaurus matildae (holotype)	Media 000167499: Ulna [Mesh] [Photogram]	https://www.morphosource.org/concern/media/000167499	https://doi.org/10.17602/M2/M167499
AODF603	aod:f:603 Diamantinasaurus matildae (holotype)	Media 000167493: Scapula [Mesh] [Photogram]	https://www.morphosource.org/concern/media/000167493	https://doi.org/10.17602/M2/M167493
AODF603	aod:f:603 Diamantinasaurus matildae (holotype)	Media 000167500: Ulna [Mesh] [Photogram]	https://www.morphosource.org/concern/media/000167500	https://doi.org/10.17602/M2/M167500
AODF603	aod:f:603 Diamantinasaurus matildae (holotype)	Media 000167501: Pelvis [Mesh] [Photogram]	https://www.morphosource.org/concern/media/000167501	https://doi.org/10.17602/M2/M167501
AODF603	aod:f:603 Diamantinasaurus matildae (holotype)	Media 000167495: Humerus [Mesh] [Photogram]	https://www.morphosource.org/concern/media/000167495	https://doi.org/10.17602/M2/M167495
AODF603	aod:f:603 Diamantinasaurus matildae (holotype)	Media 000167494: Scapula [Mesh] [Photogram]	https://www.morphosource.org/concern/media/000167494	https://doi.org/10.17602/M2/M167494
AODF603	aod:f:603 Diamantinasaurus matildae (holotype)	Media 000167502: Femur [Mesh] [Photogram]	https://www.morphosource.org/concern/media/000167502	https://doi.org/10.17602/M2/M167502
AODF603	aod:f:603 Diamantinasaurus matildae (holotype)	Media 000167498: Humerus [Mesh] [Photogram]	https://www.morphosource.org/concern/media/000167498	https://doi.org/10.17602/M2/M167498
AODF603	aod:f:603 Diamantinasaurus matildae (holotype)	Media 000167497: Humerus [Mesh] [Photogram]	https://www.morphosource.org/concern/media/000167497	https://doi.org/10.17602/M2/M167497
AODF603	aod:f:603 Diamantinasaurus matildae (holotype)	Media 000167503: Femur [Mesh] [Photogram]	https://www.morphosource.org/concern/media/000167503	https://doi.org/10.17602/M2/M167503
AODF660	aod:f:660 Savannasaurus elliottorum (holotype)	Media 000167639: Caudal Vertebra [Mesh] [Photogram]	https://www.morphosource.org/concern/media/000167639	https://doi.org/10.17602/M2/M167639
AODF660	aod:f:660 Savannasaurus elliottorum (holotype)	Media 000167638: Caudal Vertebra [Mesh] [Photogram]	https://www.morphosource.org/concern/media/000167638	https://doi.org/10.17602/M2/M167638
AODF660	aod:f:660 Savannasaurus elliottorum (holotype)	Media 000167637: Puboischial Complex [Mesh] [Photogram]	https://www.morphosource.org/concern/media/000167637	https://doi.org/10.17602/M2/M167637
AODF660	aod:f:660 Savannasaurus elliottorum (holotype)	Media 000167634: Humerus [Mesh] [Photogram]	https://www.morphosource.org/concern/media/000167634	https://doi.org/10.17602/M2/M167634
AODF660	aod:f:660 Savannasaurus elliottorum (holotype)	Media 000167640: Caudal Vertebra [Mesh] [Photogram]	https://www.morphosource.org/concern/media/000167640	https://doi.org/10.17602/M2/M167640
AODF660	aod:f:660 Savannasaurus elliottorum (holotype)	Media 000167641: Caudal Vertebra [Mesh] [Photogram]	https://www.morphosource.org/concern/media/000167641	https://doi.org/10.17602/M2/M167641
AODF660	aod:f:660 Savannasaurus elliottorum (holotype)	Media 000167636: Humerus [Mesh] [Photogram]	https://www.morphosource.org/concern/media/000167636	https://doi.org/10.17602/M2/M167636
AODF660	aod:f:660 Savannasaurus elliottorum (holotype)	Media 000167633: Humerus [Mesh] [Photogram]	https://www.morphosource.org/concern/media/000167633	https://doi.org/10.17602/M2/M167633
AODF660	aod:f:660 Savannasaurus elliottorum (holotype)	Media 000167632: Humerus [Mesh] [Photogram]	https://www.morphosource.org/concern/media/000167632	https://doi.org/10.17602/M2/M167632
EMF100	em:f:100 Australotitan cooperensis ?	Media 000167645: Ulna [Mesh] [Photogram]	https://www.morphosource.org/concern/media/000167645	https://doi.org/10.17602/M2/M167645
EMF100	em:f:100 Australotitan cooperensis ?	Media 000167646: Ulna [Mesh] [Photogram]	https://www.morphosource.org/concern/media/000167646	https://doi.org/10.17602/M2/M167646
EMF102	em:f:102 Australotitan cooperensis (holotype)	Media 000167514: Pelvis [Mesh] [Photogram]	https://www.morphosource.org/concern/media/000167514	https://doi.org/10.17602/M2/M167514
EMF102	em:f:102 Australotitan cooperensis (holotype)	Media 000167508: Humerus [Mesh] [Photogram]	https://www.morphosource.org/concern/media/000167508	https://doi.org/10.17602/M2/M167508
EMF102	em:f:102 Australotitan cooperensis (holotype)	Media 000167511: Ulna [Mesh] [Photogram]	https://www.morphosource.org/concern/media/000167511	https://doi.org/10.17602/M2/M167511
EMF102	em:f:102 Australotitan cooperensis (holotype)	Media 000167518: Femur [Mesh] [Photogram]	https://www.morphosource.org/concern/media/000167518	https://doi.org/10.17602/M2/M167518
EMF102	em:f:102 Australotitan cooperensis (holotype)	Media 000167522: Pelvis [Mesh] [Photogram]	https://www.morphosource.org/concern/media/000167522	https://doi.org/10.17602/M2/M167522
EMF102	em:f:102 Australotitan cooperensis (holotype)	Media 000167523: Femur [Mesh] [Photogram]	https://www.morphosource.org/concern/media/000167523	https://doi.org/10.17602/M2/M167523
EMF102	em:f:102 Australotitan cooperensis (holotype)	Media 000167515: Pelvis [Mesh] [Photogram]	https://www.morphosource.org/concern/media/000167515	https://doi.org/10.17602/M2/M167515
EMF102	em:f:102 Australotitan cooperensis (holotype)	Media 000167506: Humerus [Mesh] [Photogram]	https://www.morphosource.org/concern/media/000167506	https://doi.org/10.17602/M2/M167506
EMF102	em:f:102 Australotitan cooperensis (holotype)	Media 000167504: Scapula [Mesh] [Photogram]	https://www.morphosource.org/concern/media/000167504	https://doi.org/10.17602/M2/M167504
EMF102	em:f:102 Australotitan cooperensis (holotype)	Media 000167513: Ulna [Mesh] [Photogram]	https://www.morphosource.org/concern/media/000167513	https://doi.org/10.17602/M2/M167513
EMF102	em:f:102 Australotitan cooperensis (holotype)	Media 000167512: Ulna [Mesh] [Photogram]	https://www.morphosource.org/concern/media/000167512	https://doi.org/10.17602/M2/M167512
EMF102	em:f:102 Australotitan cooperensis (holotype)	Media 000167519: Femur [Mesh] [Photogram]	https://www.morphosource.org/concern/media/000167519	https://doi.org/10.17602/M2/M167519
EMF102	em:f:102 Australotitan cooperensis (holotype)	Media 000167521: Femur [Mesh] [Photogram]	https://www.morphosource.org/concern/media/000167521	https://doi.org/10.17602/M2/M167521
EMF102	em:f:102 Australotitan cooperensis (holotype)	Media 000167516: Pelvis [Mesh] [Photogram]	https://www.morphosource.org/concern/media/000167516	https://doi.org/10.17602/M2/M167516
EMF102	em:f:102 Australotitan cooperensis (holotype)	Media 000167507: Humerus [Mesh] [Photogram]	https://www.morphosource.org/concern/media/000167507	https://doi.org/10.17602/M2/M167507
EMF102	em:f:102 Australotitan cooperensis (holotype)	Media 000167510: Humerus [Mesh] [Photogram]	https://www.morphosource.org/concern/media/000167510	https://doi.org/10.17602/M2/M167510
EMF102	em:f:102 Australotitan cooperensis (holotype)	Media 000167517: Pelvis [Mesh] [Photogram]	https://www.morphosource.org/concern/media/000167517	https://doi.org/10.17602/M2/M167517
EMF102	em:f:102 Australotitan cooperensis (holotype)	Media 000167520: Femur [Mesh] [Photogram]	https://www.morphosource.org/concern/media/000167520	https://doi.org/10.17602/M2/M167520
EMF102	em:f:102 Australotitan cooperensis (holotype)	Media 000167509: Humerus [Mesh] [Photogram]	https://www.morphosource.org/concern/media/000167509	https://doi.org/10.17602/M2/M167509
EMF102	em:f:102 Australotitan cooperensis (holotype)	Media 000167505: Scapula [Mesh] [Photogram]	https://www.morphosource.org/concern/media/000167505	https://doi.org/10.17602/M2/M167505
EMF105	em:f:105 Australotitan cooperensis (referred)	Media 000359489: Femur [Mesh] [Photogram]	https://www.morphosource.org/concern/media/000359489	https://doi.org/10.17602/M2/M359489
EMF105	em:f:105 Australotitan cooperensis (referred)	Media 000359494: Femur [Mesh] [Photogram]	https://www.morphosource.org/concern/media/000359494	https://doi.org/10.17602/M2/M359494
EMF114	em:f:114 Australotitan cooperensis ?	Media 000167644: Caudal Vertebra [Mesh] [Photogram]	https://www.morphosource.org/concern/media/000167644	https://doi.org/10.17602/M2/M167644
EMF164	em:f:164 Australotitan cooperensis (referred)	Media 000167631: Femur [Mesh] [Photogram]	https://www.morphosource.org/concern/media/000167631	https://doi.org/10.17602/M2/M167631
EMF165	em:f:165 Australotitan cooperensis (referred)	Media 000359565: Distal Humerus [Mesh] [Photogram]	https://www.morphosource.org/concern/media/000359565	https://doi.org/10.17602/M2/M359565
EMF165	em:f:165 Australotitan cooperensis (referred)	Media 000359569: Distal Humerus [Mesh] [Photogram]	https://www.morphosource.org/concern/media/000359569	https://doi.org/10.17602/M2/M359569
